# Supplementary material for: Crystal structures of two nickel(II) macrocyclic salts: (5,7,7,12,12,14-hexa­methyl-1,4,8,11-tetra­aza­cyclo­tetra­deca­ne)nickel(II) bis­(perchlorate) monohydrate and (5,7,7,12,12,14-hexa­methyl-1,4,8,11-tetra­aza­cyclo­tetra­deca­ne)nickel(II) dibromide trihydrate
Source: Acta Crystallogr E Crystallogr Commun. 2019 Feb 8;75(Pt 3):332–7. doi: 10.1107/S2056989019002056 (PMC6399696; doi:10.1107/S2056989019002056)
Supplement: Supplementary file 1 [file e-75-00332-sup1.cif]

##############################################################################
#                                                                            #
# This CIF contains the data in a paper accepted for publication in          #
# Acta Crystallographica Section E. It conforms to the requirements of       #
# Notes for Authors for Acta Crystallographica Section E, and has been       #
# peer reviewed under the auspices of the IUCr Commission on Journals.       #
#                                                                            #
# Full details of the Crystallographic Information File format               #
# are given in the paper "The Crystallographic Information File (CIF):       #
# a New Standard Archive File for Crystallography" by S. R. Hall, F. H.      #
# Allen and I. D. Brown [Acta Cryst. (1991), A47, 655-685].                  #
#                                                                            #
# The current version of the core CIF dictionary is obtainable from          #
# ftp://ftp.iucr.org/pub/cif_core.dic.                                       #
#                                                                            #
# Software is freely available for graphical display of the structure(s)     #
# in this CIF. For information consult the CIF software page                 #
# http://www.iucr.org/resources/cif/software.                                #
#                                                                            #
# This file may be used for bona fide research purposes within the           #
# scientific community so long as proper attribution is given to the journal # 
# article from which it was obtained.                                        #
#                                                                            #
##############################################################################
data_I
_audit_creation_method     'SHELXL-2017/1'
_journal_date_recd_electronic     2019-01-17
_journal_date_accepted     2019-02-05
_journal_name_full     'Acta Crystallographica, Section E'
_journal_year     2019
_journal_volume     75
_journal_issue      3
_journal_page_first     332
_journal_page_last     337
_journal_paper_category     GM
_journal_paper_doi     10.1107/S2056989019002056
_journal_coeditor_code     PK2613
_publ_contact_author_name     'Peter W. R. Corfield'
_publ_contact_author_address
;
 Department of Chemistry
 Fordham University
 441 East Fordham Road
 Bronx, NY 10458
 USA
;
_publ_contact_author_email     pcorfield@fordham.edu
_publ_contact_author_fax     '01(718)8174432'
_publ_contact_author_phone     '01(718)8174454'
_publ_section_title
;
Crystal structures of two nickel(II) macrocyclic salts:
(5,7,7,12,12,14-hexamethyl-1,4,8,11-tetraazacyclotetradecane)nickel(II)
bis(perchlorate) monohydrate and
(5,7,7,12,12,14-hexamethyl-1,4,8,11-tetraazacyclotetradecane)nickel(II)
dibromide trihydrate
;
_publ_section_title_footnote     .
loop_
    _publ_author_name
    _publ_author_footnote
    _publ_author_address
    'Corfield, Peter W. R.' .
; Department of Chemistry
 Fordham University
 441 East Fordham Road
 Bronx, NY 10458
 USA
;
    'Goedken, Virgil L.  ' Deceased.
; Department of Chemistry
  The Ohio State University
  Columbus, OH 43210
 USA
;
_publ_section_synopsis
;
The crystal structure of the perchlorate salt of a
<i>cis</i>-hexamethyl-substituted Ni-14 macrocycle contains two diastereomeric
macrocyclic cations in the asymmetric unit, one with two NH protons on each
side of the cation, and the other with all four NH protons on the same side.
The latter diastereomer is also found in the crystal structure of a bromide
trihydrate salt of the same Ni-14 macrocycle.
;
_chemical_name_systematic
;
(5,7,7,12,12,14-Hexamethyl-1,4,8,11-tetraazacyclotetradecane)nickel(II)
bis(perchlorate) hemihydrate
;
_chemical_name_common     ?
_chemical_formula_moiety     '2(C16 H36 N4 Ni 2+), 4(Cl O4 -), H2 O'
_chemical_formula_sum     'C32 H74 Cl4 N8 Ni2 O17'
_chemical_formula_iupac     '[Ni(C16 H36 N4)]2 (Cl O4)4, H2 O'
_chemical_formula_weight     1102.21
_chemical_melting_point     ?
_space_group_crystal_system     monoclinic
_space_group_name_H-M_alt     'P 21/c'
_space_group_name_Hall     '-P 2ybc'
loop_
    _space_group_symop_operation_xyz
    'x, y, z'
    'x, -y+1/2, z+1/2'
    '-x, -y, -z'
    '-x, y-1/2, -z-1/2'
_cell_length_a     8.906(4)
_cell_length_b     29.412(11)
_cell_length_c     19.505(9)
_cell_angle_alpha     90
_cell_angle_beta     107.030(19)
_cell_angle_gamma     90
_cell_volume     4885(4)
_cell_formula_units_Z     4
_cell_measurement_reflns_used     28
_cell_measurement_theta_min     5.2
_cell_measurement_theta_max     28.2
_cell_measurement_temperature     295(2)
_exptl_crystal_description     needle
_exptl_crystal_colour     orange
_exptl_crystal_size_max     .52
_exptl_crystal_size_mid     .25
_exptl_crystal_size_min     .11
_exptl_crystal_density_diffrn     1.499
_exptl_crystal_density_meas     1.49
_exptl_crystal_density_method
                         'flotation in chloroform/carbon tetrachloride mixtures'
_exptl_crystal_F_000     2328
loop_
    _exptl_crystal_face_index_h
    _exptl_crystal_face_index_k
    _exptl_crystal_face_index_l
    _exptl_crystal_face_perp_dist
    0 1 0 0.055
    0 -1 0 0.055
    0 1 1 0.125
    0 1 -1 0.125
    0 -1 1 0.115
    0 -1 -1 0.115
    -1 0 0 0.26
    2 0 -3 0.26
_exptl_absorpt_coefficient_mu     3.599
_exptl_absorpt_correction_type     gaussian
_exptl_absorpt_process_details
;
(Busing & Levy, 1957)
;
_exptl_absorpt_correction_T_min     0.454
_exptl_absorpt_correction_T_max     0.686
_diffrn_ambient_temperature     295(2)
_diffrn_source     'sealed X-ray tube'
_diffrn_radiation_type     CuK\a
_diffrn_radiation_wavelength     1.5418
_diffrn_radiation_monochromator     'oriented graphite 200 reflection'
_diffrn_measurement_device_type     'Picker 4-circle'
_diffrn_measurement_method     '\q/2\q scans'
_diffrn_detector_area_resol_mean     ?
_diffrn_reflns_number     7450
_diffrn_reflns_av_R_equivalents     0.060
_diffrn_reflns_av_unetI/netI     0.0685
_diffrn_reflns_theta_min     2.806
_diffrn_reflns_theta_max     58.381
_diffrn_reflns_theta_full     58.381
_diffrn_measured_fraction_theta_max     0.998
_diffrn_measured_fraction_theta_full     0.998
_diffrn_reflns_limit_h_min     0
_diffrn_reflns_limit_h_max     9
_diffrn_reflns_limit_k_min     0
_diffrn_reflns_limit_k_max     32
_diffrn_reflns_limit_l_min     -21
_diffrn_reflns_limit_l_max     21
_diffrn_standards_number     3
_diffrn_standards_interval_count     200
_diffrn_standards_decay_%      2(5)
_refine_special_details     ?
_reflns_number_total     6870
_reflns_number_gt     4899
_reflns_threshold_expression     'I > 2\s(I)'
_refine_ls_structure_factor_coef     Fsqd
_refine_ls_matrix_type     full
_refine_ls_R_factor_all     0.0737
_refine_ls_R_factor_gt     0.04341
_refine_ls_wR_factor_gt     0.0992
_refine_ls_wR_factor_ref     0.1092
_refine_ls_goodness_of_fit_ref     1.040
_refine_ls_restrained_S_all     1.042
_refine_ls_number_reflns     6870
_refine_ls_number_parameters     686
_refine_ls_number_restraints     184
_refine_ls_hydrogen_treatment     mixed
_refine_ls_weighting_scheme     calc
_refine_ls_weighting_details
              'w=1/[\s^2^(Fo^2^)+(0.0160P)^2^+2.0000P] where P=(Fo^2^+2Fc^2^)/3'
_atom_sites_solution_hydrogens     mixed
_atom_sites_solution_primary     heavy
_atom_sites_solution_secondary     difmap
_refine_ls_shift/su_max     0.001
_refine_ls_shift/su_mean     0.000
_refine_diff_density_max     0.301
_refine_diff_density_min     -0.305
_refine_ls_extinction_method     none
_refine_ls_extinction_coef     .
loop_
    _atom_type_symbol
    _atom_type_description
    _atom_type_scat_dispersion_real
    _atom_type_scat_dispersion_imag
    _atom_type_scat_source
    'Ni' 'Ni' -3.0029 0.5091
                         'International Tables Vol C Tables 4.2.6.8 and 6.1.1.4'
    'Cl' 'Cl' 0.3639 0.7018
                         'International Tables Vol C Tables 4.2.6.8 and 6.1.1.4'
    'O' 'O' 0.0492 0.0322
                         'International Tables Vol C Tables 4.2.6.8 and 6.1.1.4'
    'N' 'N' 0.0311 0.0180
                         'International Tables Vol C Tables 4.2.6.8 and 6.1.1.4'
    'C' 'C' 0.0181 0.0091
                         'International Tables Vol C Tables 4.2.6.8 and 6.1.1.4'
    'H' 'H' 0.0000 0.0000
                         'International Tables Vol C Tables 4.2.6.8 and 6.1.1.4'
_computing_data_collection
;
Corfield & Gainsford (1972)
;
_computing_cell_refinement
;
Corfield & Gainsford (1972)
;
_computing_data_reduction
;
Data reduction followed procedures in Corfield <i>et al.</i> (1973) with
p = 0.05
;
_computing_structure_solution
;
heavy atom method with local programs
;
_computing_structure_refinement
;
SHELXL2017 (Sheldrick, 2015)
;
_computing_molecular_graphics
;
ORTEPIII (Burnett & Johnson, 1996) and ORTEP-3 for Windows (Farrugia,
2012)
;
_computing_publication_material
;
publCIF (Westrip, 2010)
;
loop_
    _atom_site_type_symbol
    _atom_site_label
    _atom_site_fract_x
    _atom_site_fract_y
    _atom_site_fract_z
    _atom_site_U_iso_or_equiv
    _atom_site_adp_type
    _atom_site_calc_flag
    _atom_site_occupancy
    _atom_site_disorder_assembly
    _atom_site_disorder_group
    Ni Ni1 0.33013(7) 0.23109(2) -0.03275(3) 0.04565(18) Uani d 1 . .
    N N1 0.1761(4) 0.22148(10) -0.12620(15) 0.0485(8) Uani d 1 . .
    H H1 0.197135 0.244899 -0.157932 0.058 Uiso calc 1 . .
    C C2 0.0171(5) 0.23125(15) -0.1204(2) 0.0625(11) Uani d 1 . .
    H H2A -0.025056 0.204666 -0.103052 0.075 Uiso calc 1 . .
    H H2B -0.053194 0.239506 -0.166885 0.075 Uiso calc 1 . .
    C C3 0.0328(5) 0.26965(15) -0.0690(2) 0.0666(12) Uani d 1 . .
    H H3A 0.058301 0.297432 -0.090027 0.080 Uiso calc 1 . .
    H H3B -0.065282 0.274219 -0.057861 0.080 Uiso calc 1 . .
    N N4 0.1597(4) 0.25839(10) -0.00289(15) 0.0486(8) Uani d 1 . .
    H H4 0.117301 0.233348 0.018922 0.058 Uiso calc 1 . .
    C C5 0.1831(5) 0.29636(14) 0.0503(2) 0.0633(12) Uani d 1 . .
    H H5 0.204365 0.324159 0.027016 0.076 Uiso calc 1 . .
    C C6 0.3218(5) 0.28734(14) 0.1143(2) 0.0664(12) Uani d 1 . .
    H H6A 0.304739 0.258561 0.135098 0.080 Uiso calc 1 . .
    H H6B 0.324884 0.310785 0.149625 0.080 Uiso calc 1 . .
    C C7 0.4812(5) 0.28563(15) 0.1010(2) 0.0683(12) Uani d 1 . .
    N N8 0.4865(4) 0.24318(11) 0.05883(16) 0.0550(8) Uani d 1 . .
    H H8 0.474060 0.218272 0.090082 0.066 Uiso calc 1 . .
    C C9 0.6423(5) 0.23559(19) 0.0486(2) 0.0823(15) Uani d 1 . .
    H H9A 0.720540 0.231303 0.094621 0.099 Uiso calc 1 . .
    H H9B 0.672292 0.261661 0.025142 0.099 Uiso calc 1 . .
    C C10 0.6320(6) 0.19438(18) 0.0036(3) 0.0879(16) Uani d 1 . .
    H H10A 0.614938 0.167630 0.029429 0.105 Uiso calc 1 . .
    H H10B 0.728654 0.190295 -0.009098 0.105 Uiso calc 1 . .
    N N11 0.4978(4) 0.20118(10) -0.06199(16) 0.0533(8) Uani d 1 . .
    H H11 0.534956 0.224885 -0.088376 0.064 Uiso calc 1 . .
    C C12 0.4711(5) 0.16056(14) -0.1118(2) 0.0636(11) Uani d 1 . .
    C C13 0.3333(5) 0.17096(15) -0.1773(2) 0.0690(12) Uani d 1 . .
    H H13A 0.356791 0.198604 -0.199267 0.083 Uiso calc 1 . .
    H H13B 0.324394 0.146555 -0.211698 0.083 Uiso calc 1 . .
    C C14 0.1776(5) 0.17674(13) -0.1638(2) 0.0592(11) Uani d 1 . .
    H H14 0.165234 0.152268 -0.131766 0.071 Uiso calc 1 . .
    C C5A 0.0356(6) 0.30423(17) 0.0732(3) 0.0869(15) Uani d 1 . .
    H H5A1 -0.049541 0.312685 0.032148 0.130 Uiso calc 1 . .
    H H5A2 0.054457 0.328153 0.108138 0.130 Uiso calc 1 . .
    H H5A3 0.008990 0.276807 0.093638 0.130 Uiso calc 1 . .
    C C7A 0.5102(7) 0.32751(16) 0.0600(3) 0.0999(18) Uani d 1 . .
    H H7A1 0.618224 0.328121 0.060308 0.150 Uiso calc 1 . .
    H H7A2 0.486747 0.354513 0.082492 0.150 Uiso calc 1 . .
    H H7A3 0.443885 0.326135 0.011349 0.150 Uiso calc 1 . .
    C C7B 0.6055(6) 0.2824(2) 0.1752(3) 0.110(2) Uani d 1 . .
    H H7B1 0.708755 0.283359 0.169304 0.164 Uiso calc 1 . .
    H H7B2 0.592127 0.254428 0.198026 0.164 Uiso calc 1 . .
    H H7B3 0.592894 0.307561 0.204499 0.164 Uiso calc 1 . .
    C C12A 0.6159(6) 0.15410(19) -0.1381(3) 0.0979(17) Uani d 1 . .
    H H12A 0.702796 0.144134 -0.098918 0.147 Uiso calc 1 . .
    H H12B 0.641932 0.182432 -0.156237 0.147 Uiso calc 1 . .
    H H12C 0.593787 0.131693 -0.175486 0.147 Uiso calc 1 . .
    C C12B 0.4445(7) 0.11789(15) -0.0729(3) 0.0946(17) Uani d 1 . .
    H H12D 0.543013 0.107441 -0.041676 0.142 Uiso calc 1 . .
    H H12E 0.399218 0.094643 -0.107233 0.142 Uiso calc 1 . .
    H H12F 0.374442 0.124680 -0.045039 0.142 Uiso calc 1 . .
    C C14A 0.0443(5) 0.17299(15) -0.2336(2) 0.0746(13) Uani d 1 . .
    H H14A -0.054456 0.172069 -0.223149 0.112 Uiso calc 1 . .
    H H14B 0.056985 0.145700 -0.258362 0.112 Uiso calc 1 . .
    H H14C 0.046527 0.198861 -0.263348 0.112 Uiso calc 1 . .
    Ni Ni2 0.05959(6) 0.05839(2) 0.25539(3) 0.03924(17) Uani d 1 . .
    N N21 -0.1278(3) 0.05912(10) 0.17423(15) 0.0458(7) Uani d 1 . .
    H H21 -0.104191 0.078124 0.137427 0.055 Uiso calc 1 . .
    C C22 -0.2528(5) 0.08287(15) 0.1966(2) 0.0635(11) Uani d 1 . .
    H H22A -0.355426 0.073191 0.166936 0.076 Uiso calc 1 . .
    H H22B -0.244200 0.115468 0.191214 0.076 Uiso calc 1 . .
    C C23 -0.2330(4) 0.07126(14) 0.2733(2) 0.0600(11) Uani d 1 . .
    H H23A -0.302809 0.089655 0.291809 0.072 Uiso calc 1 . .
    H H23B -0.257880 0.039484 0.277655 0.072 Uiso calc 1 . .
    N N24 -0.0664(3) 0.08048(10) 0.31420(15) 0.0470(8) Uani d 1 . .
    H H24 -0.055655 0.113641 0.314496 0.056 Uiso calc 1 . .
    C C25 -0.0287(5) 0.06706(14) 0.3911(2) 0.0573(10) Uani d 1 . .
    H H25 -0.045248 0.034216 0.393331 0.069 Uiso calc 1 . .
    C C26 0.1421(5) 0.07703(14) 0.42877(19) 0.0578(11) Uani d 1 . .
    H H26A 0.159090 0.073180 0.479875 0.069 Uiso calc 1 . .
    H H26B 0.161403 0.108758 0.420735 0.069 Uiso calc 1 . .
    C C27 0.2636(5) 0.04865(13) 0.40731(19) 0.0531(10) Uani d 1 . .
    N N28 0.2554(3) 0.06168(10) 0.33122(14) 0.0441(7) Uani d 1 . .
    H H28 0.283461 0.093988 0.334118 0.053 Uiso calc 1 . .
    C C29 0.3799(4) 0.03908(15) 0.3064(2) 0.0588(11) Uani d 1 . .
    H H29A 0.481942 0.051537 0.331708 0.071 Uiso calc 1 . .
    H H29B 0.381236 0.006718 0.316162 0.071 Uiso calc 1 . .
    C C30 0.3462(4) 0.04692(14) 0.2288(2) 0.0557(10) Uani d 1 . .
    H H30A 0.409650 0.026684 0.209428 0.067 Uiso calc 1 . .
    H H30B 0.372762 0.077978 0.220239 0.067 Uiso calc 1 . .
    N N31 0.1765(3) 0.03858(9) 0.19211(14) 0.0421(7) Uani d 1 . .
    H H31 0.148791 0.060096 0.151995 0.050 Uiso calc 1 . .
    C C32 0.1288(5) -0.00772(12) 0.15832(19) 0.0483(9) Uani d 1 . .
    C C33 -0.0400(4) -0.00298(13) 0.11006(19) 0.0515(10) Uani d 1 . .
    H H33A -0.038622 0.018142 0.072057 0.062 Uiso calc 1 . .
    H H33B -0.071470 -0.032286 0.087650 0.062 Uiso calc 1 . .
    C C34 -0.1677(4) 0.01252(13) 0.1419(2) 0.0518(10) Uani d 1 . .
    H H34 -0.173451 -0.008818 0.179632 0.062 Uiso calc 1 . .
    C C25A -0.1327(6) 0.09093(19) 0.4291(2) 0.0884(16) Uani d 1 . .
    H H25A -0.238226 0.079776 0.410899 0.133 Uiso calc 1 . .
    H H25B -0.131361 0.123076 0.420719 0.133 Uiso calc 1 . .
    H H25C -0.094300 0.085053 0.479626 0.133 Uiso calc 1 . .
    C C27A 0.4261(5) 0.06038(16) 0.4582(2) 0.0758(13) Uani d 1 . .
    H H27A 0.503880 0.041184 0.447818 0.114 Uiso calc 1 . .
    H H27B 0.425999 0.055662 0.506881 0.114 Uiso calc 1 . .
    H H27C 0.450018 0.091620 0.451699 0.114 Uiso calc 1 . .
    C C27B 0.2314(5) -0.00229(13) 0.4118(2) 0.0705(13) Uani d 1 . .
    H H27D 0.317339 -0.019414 0.404701 0.106 Uiso calc 1 . .
    H H27E 0.136392 -0.010190 0.375432 0.106 Uiso calc 1 . .
    H H27F 0.220133 -0.009180 0.458190 0.106 Uiso calc 1 . .
    C C32A 0.1411(5) -0.04402(13) 0.2156(2) 0.0653(12) Uani d 1 . .
    H H32A 0.248832 -0.047298 0.243634 0.098 Uiso calc 1 . .
    H H32B 0.103155 -0.072465 0.192932 0.098 Uiso calc 1 . .
    H H32C 0.079130 -0.035147 0.246139 0.098 Uiso calc 1 . .
    C C32B 0.2321(5) -0.02093(15) 0.1112(2) 0.0683(12) Uani d 1 . .
    H H32D 0.238820 0.004179 0.080827 0.102 Uiso calc 1 . .
    H H32E 0.186955 -0.046664 0.082207 0.102 Uiso calc 1 . .
    H H32F 0.335303 -0.028603 0.141077 0.102 Uiso calc 1 . .
    C C34A -0.3247(5) 0.01198(16) 0.0823(2) 0.0732(13) Uani d 1 . .
    H H34A -0.409332 0.015369 0.103082 0.110 Uiso calc 1 . .
    H H34B -0.335778 -0.016353 0.056878 0.110 Uiso calc 1 . .
    H H34C -0.327140 0.036600 0.049674 0.110 Uiso calc 1 . .
    Cl Cl1 0.04648(14) 0.12152(3) 0.02020(5) 0.0627(3) Uani d 1 . .
    O O11 0.0208(4) 0.11563(11) -0.05487(15) 0.0871(10) Uani d 1 . .
    O O12 0.1777(4) 0.09572(13) 0.05975(19) 0.1046(12) Uani d 1 . .
    O O13 -0.0888(4) 0.10628(11) 0.03875(16) 0.0824(9) Uani d 1 . .
    O O14 0.0730(6) 0.16810(10) 0.03803(18) 0.1168(15) Uani d 1 . .
    Cl Cl2 -0.30063(16) -0.05995(4) 0.32668(7) 0.0744(3) Uani d 1 . .
    O O21 -0.317(2) -0.0287(6) 0.3798(9) 0.108(5) Uani d 0.5 A 1
    O O22 -0.4040(14) -0.0460(6) 0.2612(7) 0.136(6) Uani d 0.5 A 1
    O O23 -0.305(3) -0.1036(4) 0.3459(11) 0.167(7) Uani d 0.5 A 1
    O O24 -0.1491(10) -0.0529(4) 0.3129(7) 0.125(3) Uani d 0.5 A 1
    O O25 -0.279(3) -0.0260(6) 0.3745(12) 0.149(8) Uani d 0.5 A 2
    O O26 -0.319(3) -0.0460(6) 0.2625(9) 0.224(10) Uani d 0.5 A 2
    O O27 -0.204(3) -0.0931(8) 0.3517(16) 0.261(11) Uani d 0.5 A 2
    O O28 -0.4420(17) -0.0831(5) 0.3231(8) 0.194(6) Uani d 0.5 A 2
    Cl Cl3 0.06049(14) 0.18122(3) 0.22458(6) 0.0676(3) Uani d 1 . .
    O O31 0.1373(4) 0.14274(10) 0.20864(17) 0.0921(11) Uani d 1 . .
    O O32 0.1437(6) 0.22121(11) 0.2232(2) 0.1241(15) Uani d 1 . .
    O O33 0.0440(6) 0.17559(12) 0.2931(2) 0.1381(18) Uani d 1 . .
    O O34 -0.0876(5) 0.18279(19) 0.1739(3) 0.169(2) Uani d 1 . .
    Cl Cl4A 0.5256(7) 0.3146(2) -0.1429(3) 0.0736(9) Uani d 0.650(8) B 3
    O O41 0.5146(12) 0.3523(3) -0.1872(5) 0.132(5) Uani d 0.650(8) B 3
    O O42 0.6606(14) 0.3181(5) -0.0781(5) 0.126(4) Uani d 0.650(8) B 3
    O O43 0.5089(18) 0.2745(4) -0.1693(6) 0.192(5) Uani d 0.650(8) B 3
    O O44 0.3937(8) 0.3124(3) -0.1183(3) 0.138(3) Uani d 0.650(8) B 3
    Cl Cl4B 0.5700(13) 0.3152(4) -0.1545(7) 0.0736(9) Uani d 0.350(8) B 4
    O O45 0.489(2) 0.3555(6) -0.1438(10) 0.142(9) Uani d 0.350(8) B 4
    O O46 0.661(3) 0.2972(9) -0.1007(12) 0.136(8) Uani d 0.350(8) B 4
    O O47 0.657(2) 0.3202(5) -0.1969(8) 0.164(7) Uani d 0.350(8) B 4
    O O48 0.4912(13) 0.2824(8) -0.2072(9) 0.148(7) Uani d 0.350(8) B 4
    O OW 0.4397(5) 0.16490(14) 0.1461(2) 0.0980(11) Uani d 1 . .
    H HW1 0.475(6) 0.165(2) 0.1897(7) 0.147 Uiso d 1 . .
    H HW2 0.354(4) 0.152(2) 0.134(3) 0.147 Uiso d 1 . .
loop_
    _atom_site_aniso_label
    _atom_site_aniso_U_11
    _atom_site_aniso_U_22
    _atom_site_aniso_U_33
    _atom_site_aniso_U_12
    _atom_site_aniso_U_13
    _atom_site_aniso_U_23
    Ni1 0.0521(4) 0.0436(4) 0.0405(3) 0.0037(3) 0.0125(3) 0.0048(3)
    N1 0.059(2) 0.0434(18) 0.0428(17) -0.0001(15) 0.0138(15) 0.0058(14)
    C2 0.060(3) 0.073(3) 0.051(2) 0.010(2) 0.011(2) 0.005(2)
    C3 0.067(3) 0.076(3) 0.056(3) 0.020(2) 0.016(2) 0.005(2)
    N4 0.056(2) 0.0442(18) 0.0462(18) 0.0025(15) 0.0161(16) 0.0039(14)
    C5 0.087(3) 0.052(2) 0.056(3) 0.000(2) 0.029(2) -0.003(2)
    C6 0.093(4) 0.059(3) 0.052(3) -0.006(2) 0.029(3) -0.006(2)
    C7 0.075(3) 0.070(3) 0.061(3) -0.017(2) 0.023(2) -0.011(2)
    N8 0.061(2) 0.054(2) 0.0459(19) -0.0004(17) 0.0093(16) 0.0042(15)
    C9 0.054(3) 0.110(4) 0.068(3) 0.011(3) -0.005(2) -0.003(3)
    C10 0.072(3) 0.104(4) 0.077(3) 0.037(3) 0.006(3) -0.005(3)
    N11 0.056(2) 0.0523(19) 0.0514(19) 0.0105(16) 0.0159(16) 0.0073(15)
    C12 0.072(3) 0.052(3) 0.071(3) 0.008(2) 0.028(2) -0.004(2)
    C13 0.090(4) 0.064(3) 0.057(3) -0.012(3) 0.028(3) -0.011(2)
    C14 0.078(3) 0.047(2) 0.053(2) -0.004(2) 0.020(2) -0.0026(19)
    C5A 0.106(4) 0.095(4) 0.072(3) 0.024(3) 0.043(3) -0.006(3)
    C7A 0.138(5) 0.068(3) 0.113(4) -0.029(3) 0.067(4) -0.008(3)
    C7B 0.094(4) 0.152(6) 0.072(3) -0.035(4) 0.008(3) -0.036(4)
    C12A 0.101(4) 0.101(4) 0.104(4) 0.023(3) 0.051(3) -0.015(3)
    C12B 0.120(5) 0.057(3) 0.107(4) 0.014(3) 0.034(4) 0.021(3)
    C14A 0.087(4) 0.070(3) 0.058(3) -0.011(3) 0.008(3) -0.010(2)
    Ni2 0.0378(3) 0.0382(3) 0.0413(3) 0.0012(3) 0.0109(3) 0.0022(3)
    N21 0.0398(17) 0.0485(18) 0.0473(17) 0.0015(15) 0.0096(14) 0.0041(14)
    C22 0.049(3) 0.066(3) 0.070(3) 0.008(2) 0.009(2) -0.005(2)
    C23 0.041(2) 0.067(3) 0.075(3) 0.004(2) 0.022(2) -0.011(2)
    N24 0.0465(19) 0.0460(18) 0.0502(18) 0.0002(15) 0.0169(15) -0.0003(14)
    C25 0.060(3) 0.065(3) 0.053(2) 0.000(2) 0.027(2) 0.005(2)
    C26 0.071(3) 0.062(3) 0.041(2) -0.001(2) 0.016(2) 0.0021(19)
    C27 0.052(2) 0.058(3) 0.045(2) 0.003(2) 0.0084(19) 0.0082(19)
    N28 0.0449(18) 0.0434(17) 0.0436(17) 0.0034(14) 0.0122(14) 0.0014(14)
    C29 0.043(2) 0.071(3) 0.060(3) 0.002(2) 0.011(2) -0.005(2)
    C30 0.042(2) 0.065(3) 0.062(3) -0.004(2) 0.018(2) -0.008(2)
    N31 0.0437(18) 0.0418(17) 0.0420(16) -0.0031(14) 0.0145(14) -0.0004(13)
    C32 0.059(3) 0.040(2) 0.049(2) -0.0022(19) 0.0186(19) -0.0043(17)
    C33 0.059(3) 0.047(2) 0.047(2) -0.008(2) 0.013(2) -0.0030(18)
    C34 0.052(2) 0.050(2) 0.051(2) -0.0119(19) 0.0110(19) 0.0015(18)
    C25A 0.084(4) 0.122(4) 0.072(3) 0.006(3) 0.042(3) -0.011(3)
    C27A 0.068(3) 0.097(4) 0.050(2) 0.003(3) -0.001(2) 0.002(2)
    C27B 0.080(3) 0.059(3) 0.069(3) 0.008(2) 0.015(2) 0.021(2)
    C32A 0.079(3) 0.045(2) 0.069(3) 0.002(2) 0.016(2) 0.009(2)
    C32B 0.072(3) 0.066(3) 0.071(3) 0.004(2) 0.027(2) -0.020(2)
    C34A 0.053(3) 0.084(3) 0.072(3) -0.013(2) 0.003(2) -0.012(2)
    Cl1 0.0884(8) 0.0480(6) 0.0518(6) -0.0145(6) 0.0208(6) 0.0056(5)
    O11 0.126(3) 0.090(2) 0.0525(17) -0.024(2) 0.0374(19) -0.0008(16)
    O12 0.091(2) 0.116(3) 0.103(3) 0.017(2) 0.022(2) 0.039(2)
    O13 0.099(2) 0.083(2) 0.075(2) -0.0148(19) 0.0415(19) 0.0139(17)
    O14 0.209(4) 0.0520(19) 0.088(2) -0.046(2) 0.041(3) -0.0035(17)
    Cl2 0.0928(9) 0.0517(7) 0.0814(8) 0.0066(7) 0.0297(7) 0.0028(6)
    O21 0.154(11) 0.102(8) 0.083(6) 0.065(9) 0.056(7) 0.011(5)
    O22 0.101(7) 0.162(12) 0.103(7) 0.053(7) -0.035(6) -0.021(7)
    O23 0.27(2) 0.037(4) 0.242(16) 0.018(9) 0.153(17) 0.054(6)
    O24 0.068(5) 0.160(9) 0.166(9) 0.007(5) 0.061(5) 0.016(7)
    O25 0.235(18) 0.099(8) 0.138(10) -0.069(9) 0.094(10) -0.055(7)
    O26 0.47(3) 0.128(12) 0.122(9) -0.061(18) 0.161(15) 0.026(8)
    O27 0.250(18) 0.193(19) 0.33(2) 0.157(17) 0.07(2) 0.041(16)
    O28 0.169(10) 0.165(12) 0.228(14) -0.083(9) 0.027(10) 0.033(11)
    Cl3 0.0846(8) 0.0481(6) 0.0707(7) 0.0035(6) 0.0235(6) 0.0008(5)
    O31 0.133(3) 0.0535(18) 0.097(2) 0.0242(19) 0.045(2) 0.0007(17)
    O32 0.192(4) 0.053(2) 0.142(3) -0.033(2) 0.072(3) 0.006(2)
    O33 0.263(6) 0.084(3) 0.106(3) -0.037(3) 0.113(3) -0.024(2)
    O34 0.092(3) 0.207(5) 0.178(5) 0.035(3) -0.005(3) 0.019(4)
    Cl4A 0.083(3) 0.0633(8) 0.074(2) -0.008(2) 0.0223(15) 0.0158(12)
    O41 0.118(7) 0.092(6) 0.149(8) -0.043(5) -0.015(6) 0.073(6)
    O42 0.086(5) 0.210(13) 0.075(6) 0.005(7) 0.010(4) 0.020(5)
    O43 0.393(16) 0.079(5) 0.116(8) -0.050(7) 0.094(8) -0.006(6)
    O44 0.093(5) 0.223(9) 0.097(5) -0.045(5) 0.024(4) 0.011(5)
    Cl4B 0.083(3) 0.0633(8) 0.074(2) -0.008(2) 0.0223(15) 0.0158(12)
    O45 0.140(14) 0.098(11) 0.158(17) 0.061(10) -0.003(12) -0.026(11)
    O46 0.123(12) 0.18(2) 0.092(11) 0.071(13) 0.016(9) 0.031(11)
    O47 0.273(17) 0.138(12) 0.129(10) -0.023(11) 0.136(12) -0.011(9)
    O48 0.214(15) 0.125(14) 0.105(12) 0.006(9) 0.045(10) -0.055(11)
    OW 0.098(3) 0.099(3) 0.089(2) -0.011(2) 0.015(2) 0.019(2)
_geom_special_details
;
 All esds (except the esd in the dihedral angle between two l.s. planes)
 are estimated using the full covariance matrix.  The cell esds are taken
 into account individually in the estimation of esds in distances, angles
 and torsion angles; correlations between esds in cell parameters are only
 used when they are defined by crystal symmetry.  An approximate (isotropic)
 treatment of cell esds is used for estimating esds involving l.s. planes.
;
loop_
    _geom_bond_atom_site_label_1
    _geom_bond_atom_site_label_2
    _geom_bond_site_symmetry_2
    _geom_bond_distance
    _geom_bond_publ_flag
    Ni1 N1 . 1.954(3) ?
    Ni1 N4 . 1.950(3) ?
    Ni1 N8 . 1.949(3) ?
    Ni1 N11 . 1.956(3) ?
    N1 C2 . 1.481(5) ?
    N1 C14 . 1.508(5) ?
    N1 H1 . 0.9800 ?
    C2 C3 . 1.489(5) ?
    C2 H2A . 0.9700 ?
    C2 H2B . 0.9700 ?
    C3 N4 . 1.482(5) ?
    C3 H3A . 0.9700 ?
    C3 H3B . 0.9700 ?
    N4 C5 . 1.496(5) ?
    N4 H4 . 0.9800 ?
    C5 C6 . 1.500(6) ?
    C5 C5A . 1.524(6) ?
    C5 H5 . 0.9800 ?
    C6 C7 . 1.517(6) ?
    C6 H6A . 0.9700 ?
    C6 H6B . 0.9700 ?
    C7 N8 . 1.504(5) ?
    C7 C7A . 1.532(6) ?
    C7 C7B . 1.547(6) ?
    N8 C9 . 1.475(5) ?
    N8 H8 . 0.9800 ?
    C9 C10 . 1.484(6) ?
    C9 H9A . 0.9700 ?
    C9 H9B . 0.9700 ?
    C10 N11 . 1.487(5) ?
    C10 H10A . 0.9700 ?
    C10 H10B . 0.9700 ?
    N11 C12 . 1.515(5) ?
    N11 H11 . 0.9800 ?
    C12 C13 . 1.521(6) ?
    C12 C12B . 1.522(6) ?
    C12 C12A . 1.532(6) ?
    C13 C14 . 1.495(6) ?
    C13 H13A . 0.9700 ?
    C13 H13B . 0.9700 ?
    C14 C14A . 1.527(5) ?
    C14 H14 . 0.9800 ?
    C5A H5A1 . 0.9600 ?
    C5A H5A2 . 0.9600 ?
    C5A H5A3 . 0.9600 ?
    C7A H7A1 . 0.9600 ?
    C7A H7A2 . 0.9600 ?
    C7A H7A3 . 0.9600 ?
    C7B H7B1 . 0.9600 ?
    C7B H7B2 . 0.9600 ?
    C7B H7B3 . 0.9600 ?
    C12A H12A . 0.9600 ?
    C12A H12B . 0.9600 ?
    C12A H12C . 0.9600 ?
    C12B H12D . 0.9600 ?
    C12B H12E . 0.9600 ?
    C12B H12F . 0.9600 ?
    C14A H14A . 0.9600 ?
    C14A H14B . 0.9600 ?
    C14A H14C . 0.9600 ?
    Ni2 N21 . 1.935(3) ?
    Ni2 N24 . 1.937(3) ?
    Ni2 N28 . 1.931(3) ?
    Ni2 N31 . 1.924(3) ?
    Ni2 O31 . 2.799(3) ?
    N21 C22 . 1.484(5) ?
    N21 C34 . 1.507(4) ?
    N21 H21 . 0.9800 ?
    C22 C23 . 1.494(5) ?
    C22 H22A . 0.9700 ?
    C22 H22B . 0.9700 ?
    C23 N24 . 1.489(4) ?
    C23 H23A . 0.9700 ?
    C23 H23B . 0.9700 ?
    N24 C25 . 1.491(5) ?
    N24 H24 . 0.9800 ?
    C25 C26 . 1.511(5) ?
    C25 C25A . 1.517(5) ?
    C25 H25 . 0.9800 ?
    C26 C27 . 1.520(5) ?
    C26 H26A . 0.9700 ?
    C26 H26B . 0.9700 ?
    C27 N28 . 1.514(4) ?
    C27 C27B . 1.533(5) ?
    C27 C27A . 1.535(5) ?
    N28 C29 . 1.489(5) ?
    N28 H28 . 0.9800 ?
    C29 C30 . 1.474(5) ?
    C29 H29A . 0.9700 ?
    C29 H29B . 0.9700 ?
    C30 N31 . 1.490(4) ?
    C30 H30A . 0.9700 ?
    C30 H30B . 0.9700 ?
    N31 C32 . 1.518(4) ?
    N31 H31 . 0.9800 ?
    C32 C32A . 1.525(5) ?
    C32 C32B . 1.528(5) ?
    C32 C33 . 1.529(5) ?
    C33 C34 . 1.517(5) ?
    C33 H33A . 0.9700 ?
    C33 H33B . 0.9700 ?
    C34 C34A . 1.534(5) ?
    C34 H34 . 0.9800 ?
    C25A H25A . 0.9600 ?
    C25A H25B . 0.9600 ?
    C25A H25C . 0.9600 ?
    C27A H27A . 0.9600 ?
    C27A H27B . 0.9600 ?
    C27A H27C . 0.9600 ?
    C27B H27D . 0.9600 ?
    C27B H27E . 0.9600 ?
    C27B H27F . 0.9600 ?
    C32A H32A . 0.9600 ?
    C32A H32B . 0.9600 ?
    C32A H32C . 0.9600 ?
    C32B H32D . 0.9600 ?
    C32B H32E . 0.9600 ?
    C32B H32F . 0.9600 ?
    C34A H34A . 0.9600 ?
    C34A H34B . 0.9600 ?
    C34A H34C . 0.9600 ?
    Cl1 O14 . 1.416(3) ?
    Cl1 O12 . 1.417(3) ?
    Cl1 O11 . 1.425(3) ?
    Cl1 O13 . 1.428(3) ?
    Cl2 O26 . 1.281(13) ?
    Cl2 O27 . 1.299(17) ?
    Cl2 O23 . 1.341(10) ?
    Cl2 O25 . 1.342(17) ?
    Cl2 O22 . 1.399(11) ?
    Cl2 O28 . 1.414(11) ?
    Cl2 O21 . 1.424(17) ?
    Cl2 O24 . 1.466(7) ?
    Cl3 O32 . 1.395(3) ?
    Cl3 O33 . 1.397(4) ?
    Cl3 O34 . 1.398(4) ?
    Cl3 O31 . 1.403(3) ?
    Cl4A O43 . 1.279(12) ?
    Cl4A O41 . 1.391(9) ?
    Cl4A O44 . 1.394(8) ?
    Cl4A O42 . 1.471(11) ?
    Cl4B O46 . 1.24(3) ?
    Cl4B O47 . 1.300(15) ?
    Cl4B O48 . 1.434(19) ?
    Cl4B O45 . 1.44(2) ?
    O47 O48 . 1.82(2) ?
    OW HW1 . 0.815(10) ?
    OW HW2 . 0.821(10) ?
loop_
    _geom_angle_atom_site_label_1
    _geom_angle_atom_site_label_2
    _geom_angle_atom_site_label_3
    _geom_angle_site_symmetry_1
    _geom_angle_site_symmetry_3
    _geom_angle
    _geom_angle_publ_flag
    N8 Ni1 N4 . . 93.49(14) ?
    N8 Ni1 N1 . . 177.45(13) ?
    N4 Ni1 N1 . . 86.74(13) ?
    N8 Ni1 N11 . . 87.00(14) ?
    N4 Ni1 N11 . . 177.59(13) ?
    N1 Ni1 N11 . . 92.88(13) ?
    C2 N1 C14 . . 110.6(3) ?
    C2 N1 Ni1 . . 109.0(2) ?
    C14 N1 Ni1 . . 118.4(2) ?
    C2 N1 H1 . . 106.0 ?
    C14 N1 H1 . . 106.0 ?
    Ni1 N1 H1 . . 106.0 ?
    N1 C2 C3 . . 107.1(3) ?
    N1 C2 H2A . . 110.3 ?
    C3 C2 H2A . . 110.3 ?
    N1 C2 H2B . . 110.3 ?
    C3 C2 H2B . . 110.3 ?
    H2A C2 H2B . . 108.5 ?
    N4 C3 C2 . . 108.3(3) ?
    N4 C3 H3A . . 110.0 ?
    C2 C3 H3A . . 110.0 ?
    N4 C3 H3B . . 110.0 ?
    C2 C3 H3B . . 110.0 ?
    H3A C3 H3B . . 108.4 ?
    C3 N4 C5 . . 110.6(3) ?
    C3 N4 Ni1 . . 107.1(2) ?
    C5 N4 Ni1 . . 123.5(3) ?
    C3 N4 H4 . . 104.7 ?
    C5 N4 H4 . . 104.7 ?
    Ni1 N4 H4 . . 104.7 ?
    N4 C5 C6 . . 111.0(3) ?
    N4 C5 C5A . . 111.1(4) ?
    C6 C5 C5A . . 110.7(4) ?
    N4 C5 H5 . . 108.0 ?
    C6 C5 H5 . . 108.0 ?
    C5A C5 H5 . . 108.0 ?
    C5 C6 C7 . . 116.6(4) ?
    C5 C6 H6A . . 108.1 ?
    C7 C6 H6A . . 108.1 ?
    C5 C6 H6B . . 108.1 ?
    C7 C6 H6B . . 108.1 ?
    H6A C6 H6B . . 107.3 ?
    N8 C7 C6 . . 107.6(3) ?
    N8 C7 C7A . . 110.2(4) ?
    C6 C7 C7A . . 111.8(4) ?
    N8 C7 C7B . . 109.5(4) ?
    C6 C7 C7B . . 107.0(4) ?
    C7A C7 C7B . . 110.7(4) ?
    C9 N8 C7 . . 112.4(3) ?
    C9 N8 Ni1 . . 107.2(2) ?
    C7 N8 Ni1 . . 121.6(3) ?
    C9 N8 H8 . . 104.7 ?
    C7 N8 H8 . . 104.7 ?
    Ni1 N8 H8 . . 104.7 ?
    N8 C9 C10 . . 107.9(4) ?
    N8 C9 H9A . . 110.1 ?
    C10 C9 H9A . . 110.1 ?
    N8 C9 H9B . . 110.1 ?
    C10 C9 H9B . . 110.1 ?
    H9A C9 H9B . . 108.4 ?
    C9 C10 N11 . . 107.1(4) ?
    C9 C10 H10A . . 110.3 ?
    N11 C10 H10A . . 110.3 ?
    C9 C10 H10B . . 110.3 ?
    N11 C10 H10B . . 110.3 ?
    H10A C10 H10B . . 108.6 ?
    C10 N11 C12 . . 112.4(3) ?
    C10 N11 Ni1 . . 107.5(3) ?
    C12 N11 Ni1 . . 123.5(3) ?
    C10 N11 H11 . . 103.7 ?
    C12 N11 H11 . . 103.7 ?
    Ni1 N11 H11 . . 103.7 ?
    N11 C12 C13 . . 108.4(3) ?
    N11 C12 C12B . . 110.3(4) ?
    C13 C12 C12B . . 112.3(4) ?
    N11 C12 C12A . . 108.9(4) ?
    C13 C12 C12A . . 107.2(4) ?
    C12B C12 C12A . . 109.5(4) ?
    C14 C13 C12 . . 115.9(4) ?
    C14 C13 H13A . . 108.3 ?
    C12 C13 H13A . . 108.3 ?
    C14 C13 H13B . . 108.3 ?
    C12 C13 H13B . . 108.3 ?
    H13A C13 H13B . . 107.4 ?
    C13 C14 N1 . . 109.0(3) ?
    C13 C14 C14A . . 110.7(3) ?
    N1 C14 C14A . . 112.4(3) ?
    C13 C14 H14 . . 108.2 ?
    N1 C14 H14 . . 108.2 ?
    C14A C14 H14 . . 108.2 ?
    C5 C5A H5A1 . . 109.5 ?
    C5 C5A H5A2 . . 109.5 ?
    H5A1 C5A H5A2 . . 109.5 ?
    C5 C5A H5A3 . . 109.5 ?
    H5A1 C5A H5A3 . . 109.5 ?
    H5A2 C5A H5A3 . . 109.5 ?
    C7 C7A H7A1 . . 109.5 ?
    C7 C7A H7A2 . . 109.5 ?
    H7A1 C7A H7A2 . . 109.5 ?
    C7 C7A H7A3 . . 109.5 ?
    H7A1 C7A H7A3 . . 109.5 ?
    H7A2 C7A H7A3 . . 109.5 ?
    C7 C7B H7B1 . . 109.5 ?
    C7 C7B H7B2 . . 109.5 ?
    H7B1 C7B H7B2 . . 109.5 ?
    C7 C7B H7B3 . . 109.5 ?
    H7B1 C7B H7B3 . . 109.5 ?
    H7B2 C7B H7B3 . . 109.5 ?
    C12 C12A H12A . . 109.5 ?
    C12 C12A H12B . . 109.5 ?
    H12A C12A H12B . . 109.5 ?
    C12 C12A H12C . . 109.5 ?
    H12A C12A H12C . . 109.5 ?
    H12B C12A H12C . . 109.5 ?
    C12 C12B H12D . . 109.5 ?
    C12 C12B H12E . . 109.5 ?
    H12D C12B H12E . . 109.5 ?
    C12 C12B H12F . . 109.5 ?
    H12D C12B H12F . . 109.5 ?
    H12E C12B H12F . . 109.5 ?
    C14 C14A H14A . . 109.5 ?
    C14 C14A H14B . . 109.5 ?
    H14A C14A H14B . . 109.5 ?
    C14 C14A H14C . . 109.5 ?
    H14A C14A H14C . . 109.5 ?
    H14B C14A H14C . . 109.5 ?
    N31 Ni2 N28 . . 88.24(12) ?
    N31 Ni2 N21 . . 88.72(12) ?
    N28 Ni2 N21 . . 174.45(13) ?
    N31 Ni2 N24 . . 176.44(12) ?
    N28 Ni2 N24 . . 94.58(12) ?
    N21 Ni2 N24 . . 88.30(13) ?
    N31 Ni2 O31 . . 80.07(11) ?
    N28 Ni2 O31 . . 87.20(12) ?
    N21 Ni2 O31 . . 87.70(12) ?
    N24 Ni2 O31 . . 97.88(11) ?
    C22 N21 C34 . . 116.5(3) ?
    C22 N21 Ni2 . . 107.8(2) ?
    C34 N21 Ni2 . . 111.9(2) ?
    C22 N21 H21 . . 106.7 ?
    C34 N21 H21 . . 106.7 ?
    Ni2 N21 H21 . . 106.7 ?
    N21 C22 C23 . . 107.9(3) ?
    N21 C22 H22A . . 110.1 ?
    C23 C22 H22A . . 110.1 ?
    N21 C22 H22B . . 110.1 ?
    C23 C22 H22B . . 110.1 ?
    H22A C22 H22B . . 108.4 ?
    N24 C23 C22 . . 107.6(3) ?
    N24 C23 H23A . . 110.2 ?
    C22 C23 H23A . . 110.2 ?
    N24 C23 H23B . . 110.2 ?
    C22 C23 H23B . . 110.2 ?
    H23A C23 H23B . . 108.5 ?
    C23 N24 C25 . . 112.7(3) ?
    C23 N24 Ni2 . . 106.3(2) ?
    C25 N24 Ni2 . . 120.5(2) ?
    C23 N24 H24 . . 105.3 ?
    C25 N24 H24 . . 105.3 ?
    Ni2 N24 H24 . . 105.3 ?
    N24 C25 C26 . . 109.6(3) ?
    N24 C25 C25A . . 112.2(3) ?
    C26 C25 C25A . . 110.1(3) ?
    N24 C25 H25 . . 108.2 ?
    C26 C25 H25 . . 108.2 ?
    C25A C25 H25 . . 108.2 ?
    C25 C26 C27 . . 117.1(3) ?
    C25 C26 H26A . . 108.0 ?
    C27 C26 H26A . . 108.0 ?
    C25 C26 H26B . . 108.0 ?
    C27 C26 H26B . . 108.0 ?
    H26A C26 H26B . . 107.3 ?
    N28 C27 C26 . . 107.3(3) ?
    N28 C27 C27B . . 110.3(3) ?
    C26 C27 C27B . . 111.1(3) ?
    N28 C27 C27A . . 110.0(3) ?
    C26 C27 C27A . . 108.1(3) ?
    C27B C27 C27A . . 109.8(3) ?
    C29 N28 C27 . . 112.3(3) ?
    C29 N28 Ni2 . . 108.7(2) ?
    C27 N28 Ni2 . . 120.8(2) ?
    C29 N28 H28 . . 104.5 ?
    C27 N28 H28 . . 104.5 ?
    Ni2 N28 H28 . . 104.5 ?
    C30 C29 N28 . . 108.5(3) ?
    C30 C29 H29A . . 110.0 ?
    N28 C29 H29A . . 110.0 ?
    C30 C29 H29B . . 110.0 ?
    N28 C29 H29B . . 110.0 ?
    H29A C29 H29B . . 108.4 ?
    C29 C30 N31 . . 109.9(3) ?
    C29 C30 H30A . . 109.7 ?
    N31 C30 H30A . . 109.7 ?
    C29 C30 H30B . . 109.7 ?
    N31 C30 H30B . . 109.7 ?
    H30A C30 H30B . . 108.2 ?
    C30 N31 C32 . . 118.1(3) ?
    C30 N31 Ni2 . . 107.8(2) ?
    C32 N31 Ni2 . . 114.5(2) ?
    C30 N31 H31 . . 105.0 ?
    C32 N31 H31 . . 105.0 ?
    Ni2 N31 H31 . . 105.0 ?
    N31 C32 C32A . . 111.0(3) ?
    N31 C32 C32B . . 110.4(3) ?
    C32A C32 C32B . . 109.6(3) ?
    N31 C32 C33 . . 106.6(3) ?
    C32A C32 C33 . . 111.2(3) ?
    C32B C32 C33 . . 108.0(3) ?
    C34 C33 C32 . . 119.7(3) ?
    C34 C33 H33A . . 107.4 ?
    C32 C33 H33A . . 107.4 ?
    C34 C33 H33B . . 107.4 ?
    C32 C33 H33B . . 107.4 ?
    H33A C33 H33B . . 106.9 ?
    N21 C34 C33 . . 109.4(3) ?
    N21 C34 C34A . . 112.2(3) ?
    C33 C34 C34A . . 108.2(3) ?
    N21 C34 H34 . . 109.0 ?
    C33 C34 H34 . . 109.0 ?
    C34A C34 H34 . . 109.0 ?
    C25 C25A H25A . . 109.5 ?
    C25 C25A H25B . . 109.5 ?
    H25A C25A H25B . . 109.5 ?
    C25 C25A H25C . . 109.5 ?
    H25A C25A H25C . . 109.5 ?
    H25B C25A H25C . . 109.5 ?
    C27 C27A H27A . . 109.5 ?
    C27 C27A H27B . . 109.5 ?
    H27A C27A H27B . . 109.5 ?
    C27 C27A H27C . . 109.5 ?
    H27A C27A H27C . . 109.5 ?
    H27B C27A H27C . . 109.5 ?
    C27 C27B H27D . . 109.5 ?
    C27 C27B H27E . . 109.5 ?
    H27D C27B H27E . . 109.5 ?
    C27 C27B H27F . . 109.5 ?
    H27D C27B H27F . . 109.5 ?
    H27E C27B H27F . . 109.5 ?
    C32 C32A H32A . . 109.5 ?
    C32 C32A H32B . . 109.5 ?
    H32A C32A H32B . . 109.5 ?
    C32 C32A H32C . . 109.5 ?
    H32A C32A H32C . . 109.5 ?
    H32B C32A H32C . . 109.5 ?
    C32 C32B H32D . . 109.5 ?
    C32 C32B H32E . . 109.5 ?
    H32D C32B H32E . . 109.5 ?
    C32 C32B H32F . . 109.5 ?
    H32D C32B H32F . . 109.5 ?
    H32E C32B H32F . . 109.5 ?
    C34 C34A H34A . . 109.5 ?
    C34 C34A H34B . . 109.5 ?
    H34A C34A H34B . . 109.5 ?
    C34 C34A H34C . . 109.5 ?
    H34A C34A H34C . . 109.5 ?
    H34B C34A H34C . . 109.5 ?
    O14 Cl1 O12 . . 109.4(3) ?
    O14 Cl1 O11 . . 109.59(19) ?
    O12 Cl1 O11 . . 110.7(2) ?
    O14 Cl1 O13 . . 109.5(2) ?
    O12 Cl1 O13 . . 108.4(2) ?
    O11 Cl1 O13 . . 109.2(2) ?
    O26 Cl2 O27 . . 119.2(16) ?
    O26 Cl2 O25 . . 113.0(13) ?
    O27 Cl2 O25 . . 110.6(16) ?
    O23 Cl2 O22 . . 118.0(12) ?
    O26 Cl2 O28 . . 104.5(12) ?
    O27 Cl2 O28 . . 98.1(12) ?
    O25 Cl2 O28 . . 109.8(12) ?
    O23 Cl2 O21 . . 113.5(11) ?
    O22 Cl2 O21 . . 107.2(9) ?
    O23 Cl2 O24 . . 106.9(8) ?
    O22 Cl2 O24 . . 100.8(7) ?
    O21 Cl2 O24 . . 109.7(10) ?
    O32 Cl3 O33 . . 108.9(2) ?
    O32 Cl3 O34 . . 110.8(3) ?
    O33 Cl3 O34 . . 109.8(3) ?
    O32 Cl3 O31 . . 112.3(3) ?
    O33 Cl3 O31 . . 108.1(2) ?
    O34 Cl3 O31 . . 106.8(3) ?
    Cl3 O31 Ni2 . . 117.4(2) ?
    O43 Cl4A O41 . . 120.3(7) ?
    O43 Cl4A O44 . . 94.8(8) ?
    O41 Cl4A O44 . . 109.8(7) ?
    O43 Cl4A O42 . . 112.3(9) ?
    O41 Cl4A O42 . . 111.7(8) ?
    O44 Cl4A O42 . . 105.5(6) ?
    O46 Cl4B O47 . . 102.8(18) ?
    O46 Cl4B O48 . . 112.5(17) ?
    O47 Cl4B O48 . . 83.1(11) ?
    O46 Cl4B O45 . . 117.4(15) ?
    O47 Cl4B O45 . . 114.7(14) ?
    O48 Cl4B O45 . . 119.9(13) ?
    Cl4B O47 O48 . . 51.6(9) ?
    Cl4B O48 O47 . . 45.3(6) ?
    HW1 OW HW2 . . 110(2) ?
loop_
    _geom_torsion_atom_site_label_1
    _geom_torsion_atom_site_label_2
    _geom_torsion_atom_site_label_3
    _geom_torsion_atom_site_label_4
    _geom_torsion_site_symmetry_1
    _geom_torsion_site_symmetry_2
    _geom_torsion_site_symmetry_3
    _geom_torsion_site_symmetry_4
    _geom_torsion
    _geom_torsion_publ_flag
    C14 N1 C2 C3 . . . . 167.3(3) ?
    Ni1 N1 C2 C3 . . . . 35.5(4) ?
    N1 C2 C3 N4 . . . . -51.0(4) ?
    C2 C3 N4 C5 . . . . 178.8(3) ?
    C2 C3 N4 Ni1 . . . . 41.8(4) ?
    C3 N4 C5 C6 . . . . -174.3(3) ?
    Ni1 N4 C5 C6 . . . . -45.6(4) ?
    C3 N4 C5 C5A . . . . 62.1(4) ?
    Ni1 N4 C5 C5A . . . . -169.2(3) ?
    N4 C5 C6 C7 . . . . 64.8(5) ?
    C5A C5 C6 C7 . . . . -171.4(4) ?
    C5 C6 C7 N8 . . . . -69.8(5) ?
    C5 C6 C7 C7A . . . . 51.2(5) ?
    C5 C6 C7 C7B . . . . 172.6(4) ?
    C6 C7 N8 C9 . . . . -174.5(4) ?
    C7A C7 N8 C9 . . . . 63.4(5) ?
    C7B C7 N8 C9 . . . . -58.7(5) ?
    C6 C7 N8 Ni1 . . . . 56.4(4) ?
    C7A C7 N8 Ni1 . . . . -65.7(5) ?
    C7B C7 N8 Ni1 . . . . 172.3(3) ?
    C7 N8 C9 C10 . . . . -177.3(4) ?
    Ni1 N8 C9 C10 . . . . -41.0(4) ?
    N8 C9 C10 N11 . . . . 53.2(5) ?
    C9 C10 N11 C12 . . . . -178.2(4) ?
    C9 C10 N11 Ni1 . . . . -39.1(5) ?
    C10 N11 C12 C13 . . . . -179.4(4) ?
    Ni1 N11 C12 C13 . . . . 49.1(4) ?
    C10 N11 C12 C12B . . . . 57.2(5) ?
    Ni1 N11 C12 C12B . . . . -74.3(4) ?
    C10 N11 C12 C12A . . . . -63.1(5) ?
    Ni1 N11 C12 C12A . . . . 165.4(3) ?
    N11 C12 C13 C14 . . . . -64.9(5) ?
    C12B C12 C13 C14 . . . . 57.3(5) ?
    C12A C12 C13 C14 . . . . 177.7(4) ?
    C12 C13 C14 N1 . . . . 72.6(4) ?
    C12 C13 C14 C14A . . . . -163.3(4) ?
    C2 N1 C14 C13 . . . . 172.6(3) ?
    Ni1 N1 C14 C13 . . . . -60.6(4) ?
    C2 N1 C14 C14A . . . . 49.5(4) ?
    Ni1 N1 C14 C14A . . . . 176.2(3) ?
    C34 N21 C22 C23 . . . . 91.2(4) ?
    Ni2 N21 C22 C23 . . . . -35.6(4) ?
    N21 C22 C23 N24 . . . . 51.4(4) ?
    C22 C23 N24 C25 . . . . -175.9(3) ?
    C22 C23 N24 Ni2 . . . . -41.8(3) ?
    C23 N24 C25 C26 . . . . 179.5(3) ?
    Ni2 N24 C25 C26 . . . . 52.6(4) ?
    C23 N24 C25 C25A . . . . -57.8(4) ?
    Ni2 N24 C25 C25A . . . . 175.3(3) ?
    N24 C25 C26 C27 . . . . -67.9(4) ?
    C25A C25 C26 C27 . . . . 168.2(4) ?
    C25 C26 C27 N28 . . . . 68.2(4) ?
    C25 C26 C27 C27B . . . . -52.5(5) ?
    C25 C26 C27 C27A . . . . -173.2(3) ?
    C26 C27 N28 C29 . . . . 174.7(3) ?
    C27B C27 N28 C29 . . . . -64.1(4) ?
    C27A C27 N28 C29 . . . . 57.3(4) ?
    C26 C27 N28 Ni2 . . . . -55.0(4) ?
    C27B C27 N28 Ni2 . . . . 66.2(4) ?
    C27A C27 N28 Ni2 . . . . -172.4(3) ?
    C27 N28 C29 C30 . . . . 169.9(3) ?
    Ni2 N28 C29 C30 . . . . 33.7(4) ?
    N28 C29 C30 N31 . . . . -45.5(4) ?
    C29 C30 N31 C32 . . . . -96.4(4) ?
    C29 C30 N31 Ni2 . . . . 35.3(4) ?
    C30 N31 C32 C32A . . . . 72.3(4) ?
    Ni2 N31 C32 C32A . . . . -56.4(4) ?
    C30 N31 C32 C32B . . . . -49.4(4) ?
    Ni2 N31 C32 C32B . . . . -178.1(2) ?
    C30 N31 C32 C33 . . . . -166.5(3) ?
    Ni2 N31 C32 C33 . . . . 64.9(3) ?
    N31 C32 C33 C34 . . . . -58.1(4) ?
    C32A C32 C33 C34 . . . . 63.1(4) ?
    C32B C32 C33 C34 . . . . -176.6(3) ?
    C22 N21 C34 C33 . . . . 169.8(3) ?
    Ni2 N21 C34 C33 . . . . -65.5(3) ?
    C22 N21 C34 C34A . . . . 49.7(4) ?
    Ni2 N21 C34 C34A . . . . 174.4(3) ?
    C32 C33 C34 N21 . . . . 60.2(4) ?
    C32 C33 C34 C34A . . . . -177.4(3) ?
    O32 Cl3 O31 Ni2 . . . . 158.2(2) ?
    O33 Cl3 O31 Ni2 . . . . 38.0(3) ?
    O34 Cl3 O31 Ni2 . . . . -80.2(3) ?
    O46 Cl4B O47 O48 . . . . 111.6(17) ?
    O45 Cl4B O47 O48 . . . . -119.9(16) ?
    O46 Cl4B O48 O47 . . . . -101.1(19) ?
    O45 Cl4B O48 O47 . . . . 114.6(17) ?
loop_
    _geom_hbond_atom_site_label_D
    _geom_hbond_atom_site_label_H
    _geom_hbond_atom_site_label_A
    _geom_hbond_site_symmetry_A
    _geom_hbond_distance_DH
    _geom_hbond_distance_HA
    _geom_hbond_distance_DA
    _geom_hbond_angle_DHA
    _geom_hbond_publ_flag
    N1 H1 O44 . 0.98 2.61 3.279(9) 125.7 yes
    N4 H4 O14 . 0.98 2.02 2.941(4) 156.5 yes
    N8 H8 OW . 0.98 1.99 2.965(5) 175.2 yes
    N11 H11 O43 . 0.98 2.11 3.028(10) 154.7 yes
    N11 H11 O46 . 0.98 2.45 3.36(3) 154.7 yes
    N21 H21 O13 . 0.98 2.14 3.093(4) 164.9 yes
    N24 H24 O33 . 0.98 2.12 3.033(5) 154.1 yes
    N28 H28 O45 2 0.98 2.30 3.146(16) 144.4 yes
    N31 H31 O12 . 0.98 2.16 3.083(4) 156.1 yes
    OW HW1 O41 2 0.815(10) 2.38(2) 3.162(11) 162(5) yes
    OW HW1 O47 2 0.815(10) 2.37(3) 3.139(18) 157(5) yes
    OW HW2 O12 . 0.821(10) 2.45(3) 3.181(6) 149(6) yes
_shelx_space_group_comment
;
The symmetry employed for this shelxl refinement is uniquely defined
by the following loop, which should always be used as a source of
symmetry information in preference to the above space-group names.
They are only intended as comments.
;
_shelx_estimated_absorpt_T_min     0.256
_shelx_estimated_absorpt_T_max     0.693
_shelx_hkl_file
;
   0   0   2 13822.3   489.8   1  1.285  1.459
   0   0   4    35.7     9.1   1  1.286  1.461
   0   0   6    55.9    13.6   1  1.287  1.463
   0   0   8  7613.5   274.4   1  1.291  1.470
   0   0  10 11175.0   402.1   1  1.299  1.483
   0   0  12    59.9    32.7   1  1.311  1.503
   0   0  14  5838.5   220.5   1  1.325  1.527
   0   0  16   144.6    59.3   1  1.344  1.558
   0   0  18     0.0    37.9   1  1.371  1.603
   0   0  20   258.0    41.8   1  1.414  1.674
   0   1   1  3084.1   109.6   1  1.321  1.521
   0   1   2 19635.0   695.2   1  1.291  1.470
   0   1   3 18862.0   668.6   1  1.286  1.461
   0   1   4   954.1    36.9   1  1.285  1.460
   0   1   5  3028.1   110.3   1  1.286  1.461
   0   1   6 11688.0   416.8   1  1.288  1.463
   0   1   7   299.9    20.6   1  1.290  1.467
   0   1   8  1271.7    52.3   1  1.293  1.472
   0   1   9   455.5    29.7   1  1.297  1.479
   0   1  10    74.6    23.2   1  1.301  1.486
   0   1  11  3372.4   129.5   1  1.306  1.495
   0   1  12    32.6    43.0   1  1.312  1.505
   0   1  13   586.3    43.5   1  1.319  1.516
   0   1  14   117.3    38.5   1  1.327  1.529
   0   1  15   166.7    43.6   1  1.335  1.543
   0   1  16    24.3    45.8   1  1.345  1.560
   0   1  17   675.3    57.6   1  1.357  1.580
   0   1  18    77.5    54.3   1  1.372  1.604
   0   1  19   195.7    41.2   1  1.391  1.636
   0   1  20   477.5    46.1   1  1.415  1.675
   0   2   0 18376.7   920.1   1  1.697  2.205
   0   2   1 73669.3  2605.4   1  1.394  1.646
   0   2   2 97692.7  3456.0   1  1.323  1.524
   0   2   3 18886.6   669.5   1  1.303  1.490
   0   2   4  1949.8    71.8   1  1.295  1.476
   0   2   5 21161.7   750.7   1  1.293  1.472
   0   2   6  7484.6   268.5   1  1.293  1.472
   0   2   7  3093.4   114.4   1  1.294  1.475
   0   2   8    42.7    18.2   1  1.297  1.479
   0   2   9  1350.7    56.6   1  1.300  1.485
   0   2  10   841.7    42.1   1  1.304  1.492
   0   2  11   408.5    33.5   1  1.309  1.499
   0   2  12 10966.2   397.6   1  1.314  1.508
   0   2  13   503.2    42.4   1  1.320  1.518
   0   2  14  1897.8    86.3   1  1.328  1.531
   0   2  15  1446.9    74.2   1  1.337  1.547
   0   2  16  1439.6    75.5   1  1.347  1.563
   0   2  17   925.6    62.3   1  1.360  1.584
   0   2  18   156.2    46.1   1  1.374  1.608
   0   2  19   191.1    43.3   1  1.393  1.639
   0   2  20   308.0    42.8   1  1.417  1.678
   0   3   1 18286.6   647.8   1  1.467  1.772
   0   3   2  2898.4   104.2   1  1.358  1.583
   0   3   3  9777.8   347.6   1  1.325  1.528
   0   3   4  9324.6   332.3   1  1.310  1.501
   0   3   5 30994.7  1098.9   1  1.303  1.490
   0   3   6   229.6    18.0   1  1.301  1.486
   0   3   7   251.0    20.3   1  1.301  1.486
   0   3   8 39656.0  1406.7   1  1.302  1.488
   0   3   9  1015.0    46.1   1  1.304  1.492
   0   3  10  3588.9   135.4   1  1.308  1.497
   0   3  11  3959.7   150.0   1  1.312  1.504
   0   3  12  6679.1   246.8   1  1.317  1.513
   0   3  13    91.9    47.8   1  1.323  1.523
   0   3  14   109.4    37.7   1  1.331  1.535
   0   3  15  2992.5   124.3   1  1.340  1.551
   0   3  16  1178.1    69.2   1  1.350  1.568
   0   3  17   352.3    49.4   1  1.363  1.589
   0   3  18    57.6    60.9   1  1.378  1.614
   0   3  19   507.2    49.2   1  1.396  1.644
   0   3  20    20.4    50.2   1  1.420  1.684
   0   4   0 41846.6  2094.7   1  1.677  2.163
   0   4   1  5601.5   199.9   1  1.520  1.867
   0   4   2  1368.9    50.8   1  1.399  1.653
   0   4   3 19982.2   708.6   1  1.350  1.571
   0   4   4  9070.0   323.5   1  1.328  1.533
   0   4   5 51609.7  1828.0   1  1.316  1.511
   0   4   6  4757.1   172.3   1  1.310  1.501
   0   4   7   251.5    20.6   1  1.308  1.498
   0   4   8  3971.1   146.7   1  1.308  1.498
   0   4   9   731.0    37.9   1  1.310  1.501
   0   4  10   106.6    28.1   1  1.312  1.505
   0   4  11  1063.8    53.1   1  1.316  1.512
   0   4  12    69.6    32.8   1  1.321  1.519
   0   4  13  5588.7   210.3   1  1.327  1.529
   0   4  14  1411.2    72.0   1  1.334  1.542
   0   4  15  6167.6   234.0   1  1.343  1.557
   0   4  16    55.4    59.4   1  1.355  1.576
   0   4  17  1059.3    68.1   1  1.367  1.596
   0   4  18    36.9    49.7   1  1.382  1.622
   0   4  19   360.3    46.0   1  1.400  1.652
   0   4  20    51.3    37.4   1  1.424  1.690
   0   5   1   114.7    10.4   1  1.557  1.934
   0   5   2  2509.6    91.4   1  1.438  1.722
   0   5   3 19060.2   676.4   1  1.377  1.617
   0   5   4 38228.3  1354.6   1  1.349  1.567
   0   5   5  7757.8   277.9   1  1.331  1.538
   0   5   6 14013.9   499.6   1  1.322  1.522
   0   5   7   111.9    19.1   1  1.317  1.513
   0   5   8   697.3    34.7   1  1.316  1.511
   0   5   9   514.0    31.9   1  1.316  1.512
   0   5  10 17875.7   639.6   1  1.319  1.515
   0   5  11  1015.2    51.2   1  1.322  1.521
   0   5  12   586.6    41.7   1  1.326  1.529
   0   5  13   196.1    37.2   1  1.332  1.538
   0   5  14  2236.7    98.0   1  1.339  1.550
   0   5  15  1800.9    85.7   1  1.348  1.565
   0   5  16    85.8    47.6   1  1.360  1.584
   0   5  17   458.5    52.8   1  1.372  1.605
   0   5  18    32.0    47.1   1  1.388  1.631
   0   5  19   143.5    41.6   1  1.406  1.661
   0   5  20   205.1    38.8   1  1.429  1.699
   0   6   0  1362.4    73.8   1  1.646  2.098
   0   6   1 13158.6   468.2   1  1.579  1.975
   0   6   2 18370.7   652.1   1  1.473  1.782
   0   6   3 34085.7  1208.1   1  1.406  1.666
   0   6   4 42366.4  1501.4   1  1.371  1.606
   0   6   5   295.3    19.4   1  1.350  1.570
   0   6   6    37.7    22.9   1  1.336  1.546
   0   6   7 12019.8   430.0   1  1.329  1.533
   0   6   8  5410.8   197.9   1  1.325  1.527
   0   6   9  2125.7    84.4   1  1.325  1.526
   0   6  10  1994.0    81.5   1  1.326  1.528
   0   6  11 13490.9   486.2   1  1.329  1.533
   0   6  12   398.3    39.6   1  1.333  1.540
   0   6  13   264.4    39.6   1  1.339  1.549
   0   6  14  6794.4   255.0   1  1.346  1.561
   0   6  15   141.0    42.7   1  1.355  1.576
   0   6  16  1230.7    71.0   1  1.366  1.594
   0   6  17    33.8    48.5   1  1.379  1.617
   0   6  18   229.6    46.3   1  1.394  1.641
   0   6  19   534.1    50.7   1  1.413  1.672
   0   6  20   120.6    36.2   1  1.435  1.708
   0   7   1 54025.8  1913.4   1  1.592  1.998
   0   7   2   348.0    19.6   1  1.502  1.833
   0   7   3 45315.2  1605.5   1  1.433  1.713
   0   7   4  2988.3   110.2   1  1.394  1.645
   0   7   5   409.8    23.5   1  1.369  1.603
   0   7   6  4576.2   167.1   1  1.353  1.574
   0   7   7    35.4    25.1   1  1.343  1.556
   0   7   8   188.1    24.1   1  1.337  1.546
   0   7   9    88.3    24.4   1  1.335  1.543
   0   7  10     7.0    33.8   1  1.335  1.543
   0   7  11  2241.4    92.6   1  1.337  1.547
   0   7  12     0.0    32.6   1  1.341  1.553
   0   7  13  2278.3    98.2   1  1.347  1.562
   0   7  14     0.7    38.7   1  1.353  1.574
   0   7  15   538.3    51.6   1  1.362  1.588
   0   7  16   117.2    48.2   1  1.373  1.606
   0   7  17   745.9    59.4   1  1.386  1.628
   0   7  18    28.7    59.0   1  1.401  1.653
   0   7  19    76.1    41.6   1  1.420  1.684
   0   7  20    33.8    49.8   1  1.442  1.720
   0   8   0134572.1  6734.2   1  1.606  2.017
   0   8   1  1699.3    65.3   1  1.600  2.013
   0   8   2203928.3  7213.8   1  1.525  1.874
   0   8   3   516.1    26.4   1  1.459  1.757
   0   8   4  2114.5    80.5   1  1.416  1.682
   0   8   5   236.8    20.2   1  1.390  1.637
   0   8   6  1415.4    57.6   1  1.371  1.605
   0   8   7  2747.5   104.6   1  1.358  1.582
   0   8   8   138.5    27.5   1  1.350  1.569
   0   8   9  2575.8   100.7   1  1.346  1.562
   0   8  10  3207.0   124.3   1  1.346  1.561
   0   8  11  2153.7    90.5   1  1.347  1.563
   0   8  12  8650.2   317.8   1  1.350  1.569
   0   8  13    51.2    37.3   1  1.355  1.577
   0   8  14   346.4    44.4   1  1.362  1.588
   0   8  15    61.2    44.1   1  1.370  1.601
   0   8  16   660.8    54.7   1  1.381  1.619
   0   8  17     0.0    38.5   1  1.394  1.641
   0   8  18   280.0    46.8   1  1.409  1.667
   0   8  19   644.3    53.6   1  1.428  1.697
   0   9   1 64692.9  2291.8   1  1.589  1.989
   0   9   2   571.6    28.8   1  1.541  1.902
   0   9   3 14361.4   512.5   1  1.482  1.796
   0   9   4    15.6    22.2   1  1.438  1.720
   0   9   5   277.8    22.2   1  1.410  1.671
   0   9   6   498.5    29.0   1  1.389  1.636
   0   9   7   113.3    22.4   1  1.374  1.609
   0   9   8   426.2    30.6   1  1.365  1.593
   0   9   9  1368.4    61.0   1  1.359  1.584
   0   9  10   243.0    32.2   1  1.357  1.580
   0   9  11  2740.9   111.0   1  1.358  1.581
   0   9  12   588.4    46.4   1  1.360  1.585
   0   9  13  1455.4    72.9   1  1.365  1.593
   0   9  14    10.6    54.1   1  1.371  1.604
   0   9  15  1070.0    66.1   1  1.379  1.617
   0   9  16   714.9    57.8   1  1.390  1.634
   0   9  17   207.6    47.0   1  1.403  1.656
   0   9  18   211.5    51.1   1  1.418  1.682
   0   9  19   551.4    49.3   1  1.437  1.712
   0  10   0  7511.2   383.8   1  1.570  1.946
   0  10   1 44743.4  1586.8   1  1.569  1.949
   0  10   2 43007.8  1525.3   1  1.551  1.920
   0  10   3  5422.0   197.2   1  1.501  1.830
   0  10   4 25033.1   890.0   1  1.459  1.755
   0  10   5  2107.6    82.0   1  1.429  1.705
   0  10   6   880.3    42.0   1  1.407  1.666
   0  10   7  3206.7   121.8   1  1.391  1.638
   0  10   8  2098.2    84.3   1  1.380  1.619
   0  10   9  8555.8   311.6   1  1.373  1.607
   0  10  10   546.3    40.3   1  1.370  1.602
   0  10  11   335.9    38.0   1  1.370  1.601
   0  10  12   580.5    46.6   1  1.372  1.604
   0  10  13   354.0    44.7   1  1.376  1.611
   0  10  14  4323.1   171.2   1  1.382  1.621
   0  10  15   687.9    56.6   1  1.389  1.634
   0  10  16   384.7    51.7   1  1.399  1.650
   0  10  17   551.3    53.2   1  1.412  1.671
   0  10  18   242.0    47.9   1  1.428  1.698
   0  10  19   174.7    41.0   1  1.446  1.727
   0  11   1  6512.8   236.1   1  1.551  1.913
   0  11   2  2408.0    92.4   1  1.558  1.932
   0  11   3  8445.2   304.6   1  1.515  1.854
   0  11   4   404.0    27.4   1  1.477  1.787
   0  11   5    94.1    21.1   1  1.448  1.736
   0  11   6   224.1    25.5   1  1.425  1.697
   0  11   7    69.1    24.8   1  1.408  1.667
   0  11   8   490.9    34.9   1  1.395  1.645
   0  11   9   153.5    33.2   1  1.388  1.631
   0  11  10  7143.8   264.1   1  1.383  1.624
   0  11  11  2365.8   100.1   1  1.382  1.622
   0  11  12  1334.4    68.8   1  1.384  1.624
   0  11  13  2654.9   113.5   1  1.387  1.630
   0  11  14  1574.6    80.2   1  1.393  1.639
   0  11  15   573.2    54.8   1  1.400  1.651
   0  11  16    58.9    62.6   1  1.410  1.667
   0  11  17  2440.4   110.8   1  1.422  1.688
   0  11  18   347.9    45.5   1  1.438  1.714
   0  11  19   415.8    44.9   1  1.455  1.742
   0  12   0  1557.3    91.1   1  1.534  1.878
   0  12   1  1644.5    66.2   1  1.535  1.882
   0  12   2   228.4    23.1   1  1.541  1.899
   0  12   3  7103.8   258.1   1  1.524  1.870
   0  12   4  5873.5   215.2   1  1.492  1.813
   0  12   5  4182.4   156.0   1  1.464  1.764
   0  12   6  2292.3    90.9   1  1.443  1.726
   0  12   7  8848.1   321.4   1  1.426  1.697
   0  12   8   756.5    44.1   1  1.411  1.672
   0  12   9  1537.4    70.0   1  1.402  1.656
   0  12  10   203.8    37.4   1  1.397  1.647
   0  12  11  8615.9   318.4   1  1.395  1.643
   0  12  12   153.5    43.6   1  1.396  1.645
   0  12  13   196.2    44.7   1  1.399  1.649
   0  12  14   667.8    56.7   1  1.404  1.658
   0  12  15  2411.8   110.1   1  1.412  1.670
   0  12  16   112.8    45.7   1  1.421  1.686
   0  12  17   246.0    46.5   1  1.433  1.705
   0  12  18   138.4    41.1   1  1.448  1.730
   0  12  19    26.9    35.3   1  1.466  1.759
   0  13   1  1425.8    59.8   1  1.518  1.850
   0  13   2    73.5    29.7   1  1.522  1.860
   0  13   3  2853.0   109.9   1  1.531  1.881
   0  13   4 13697.9   491.9   1  1.503  1.831
   0  13   5  8301.2   302.0   1  1.479  1.790
   0  13   6   730.1    41.4   1  1.459  1.754
   0  13   7  5880.6   218.2   1  1.442  1.724
   0  13   8   623.9    42.0   1  1.427  1.698
   0  13   9    82.6    37.2   1  1.417  1.681
   0  13  10  1596.5    75.5   1  1.412  1.671
   0  13  11  4118.1   161.5   1  1.409  1.667
   0  13  12  4118.3   163.3   1  1.409  1.667
   0  13  13  2350.8   105.4   1  1.412  1.671
   0  13  14   210.4    47.2   1  1.416  1.679
   0  13  15   354.2    52.4   1  1.423  1.690
   0  13  16   124.5    63.2   1  1.432  1.704
   0  13  17  1153.3    70.1   1  1.443  1.723
   0  13  18     0.0    35.0   1  1.459  1.748
   0  14   0  1695.3    99.1   1  1.501  1.817
   0  14   1  6082.2   223.0   1  1.503  1.821
   0  14   2  2107.6    84.2   1  1.506  1.830
   0  14   3   560.6    35.6   1  1.514  1.849
   0  14   4  6143.1   226.6   1  1.511  1.845
   0  14   5    46.8    26.9   1  1.490  1.808
   0  14   6   567.4    38.2   1  1.473  1.778
   0  14   7  3664.0   141.4   1  1.457  1.750
   0  14   8    17.2    42.4   1  1.442  1.723
   0  14   9 22431.8   804.6   1  1.432  1.706
   0  14  10   265.0    40.5   1  1.426  1.695
   0  14  11  3598.6   145.3   1  1.423  1.689
   0  14  12   545.0    51.3   1  1.422  1.689
   0  14  13  7286.6   195.2   1  1.424  1.692
   0  14  14  2377.5   109.0   1  1.429  1.699
   0  14  15     0.0    39.1   1  1.435  1.709
   0  14  16   201.5    46.6   1  1.443  1.723
   0  14  17    45.0    43.7   1  1.455  1.741
   0  14  18    34.3    51.1   1  1.468  1.763
   0  15   1 16560.9   593.7   1  1.488  1.793
   0  15   2    32.8    34.7   1  1.490  1.799
   0  15   3   205.9    29.6   1  1.496  1.812
   0  15   4    15.8    37.1   1  1.508  1.838
   0  15   5   778.2    45.7   1  1.499  1.822
   0  15   6  3729.2   144.3   1  1.483  1.795
   0  15   7   598.8    43.1   1  1.470  1.771
   0  15   8  1544.9    73.3   1  1.457  1.748
   0  15   9  1243.7    65.3   1  1.446  1.730
   0  15  10   332.2    43.6   1  1.440  1.718
   0  15  11  3316.3   136.5   1  1.436  1.711
   0  15  12   965.3    61.9   1  1.435  1.710
   0  15  13   496.2    55.9   1  1.437  1.712
   0  15  14   147.8    54.0   1  1.441  1.719
   0  15  15  3948.8   162.8   1  1.447  1.729
   0  15  16    97.0    46.9   1  1.455  1.741
   0  15  17     0.0    35.5   1  1.464  1.756
   0  15  18   341.5    44.5   1  1.475  1.775
   0  16   0 22045.9  1114.5   1  1.470  1.759
   0  16   1   284.9    32.5   1  1.473  1.766
   0  16   2  2606.0   103.6   1  1.476  1.772
   0  16   3    77.9    30.6   1  1.481  1.784
   0  16   4  7017.3   258.5   1  1.489  1.801
   0  16   5   801.4    47.5   1  1.502  1.826
   0  16   6   157.2    33.1   1  1.491  1.809
   0  16   7  2386.5   100.6   1  1.479  1.787
   0  16   8   882.9    54.9   1  1.468  1.766
   0  16   9    35.9    53.2   1  1.459  1.750
   0  16  10  2792.3   118.0   1  1.453  1.739
   0  16  11   753.7    57.2   1  1.449  1.733
   0  16  12  8288.1   220.2   1  1.448  1.731
   0  16  13    50.4    53.1   1  1.449  1.733
   0  16  14   111.5    63.5   1  1.452  1.738
   0  16  15     0.0    38.1   1  1.457  1.746
   0  16  16    27.5    44.1   1  1.464  1.756
   0  16  17     6.8    50.0   1  1.472  1.769
   0  17   1  8167.2   298.9   1  1.458  1.740
   0  17   2   169.6    30.6   1  1.461  1.745
   0  17   3  6153.3   228.7   1  1.466  1.755
   0  17   4   587.0    42.7   1  1.473  1.770
   0  17   5   272.0    37.3   1  1.483  1.791
   0  17   6   777.3    50.7   1  1.494  1.812
   0  17   7    62.8    52.5   1  1.487  1.800
   0  17   8   202.4    40.2   1  1.476  1.780
   0  17   9    20.9    53.2   1  1.468  1.765
   0  17  10   580.3    53.8   1  1.463  1.756
   0  17  11  1165.7    70.2   1  1.459  1.750
   0  17  12   186.6    48.9   1  1.458  1.747
   0  17  13  1158.6    73.0   1  1.459  1.749
   0  17  14     7.2    58.3   1  1.461  1.753
   0  17  15  1033.4    68.0   1  1.466  1.759
   0  17  16   111.1    49.4   1  1.471  1.768
   0  17  17   230.5    44.2   1  1.479  1.780
   0  18   0 39044.8  1964.4   1  1.441  1.708
   0  18   1  5137.7   193.7   1  1.444  1.714
   0  18   2  1098.0    56.4   1  1.447  1.719
   0  18   3   545.5    41.7   1  1.452  1.730
   0  18   4  1684.2    77.2   1  1.458  1.742
   0  18   5   248.6    36.8   1  1.466  1.758
   0  18   6   272.5    40.8   1  1.476  1.777
   0  18   7  4166.7   163.5   1  1.485  1.795
   0  18   8  1047.2    62.7   1  1.484  1.794
   0  18   9   961.9    62.1   1  1.475  1.778
   0  18  10  2671.8   116.6   1  1.470  1.768
   0  18  11   394.9    53.0   1  1.467  1.763
   0  18  12   668.1    57.2   1  1.466  1.761
   0  18  13   245.4    51.6   1  1.467  1.762
   0  18  14  4293.9   174.5   1  1.469  1.765
   0  18  15   494.6    53.2   1  1.473  1.771
   0  18  16    59.7    51.2   1  1.479  1.781
   0  18  17     0.0    34.7   1  1.477  1.774
   0  19   1   502.8    42.3   1  1.430  1.690
   0  19   2   411.4    38.6   1  1.433  1.694
   0  19   3   801.6    50.6   1  1.438  1.704
   0  19   4   332.5    39.1   1  1.445  1.717
   0  19   5  2859.1   117.8   1  1.452  1.731
   0  19   6   333.8    43.3   1  1.459  1.745
   0  19   7  1383.8    71.9   1  1.467  1.759
   0  19   8   173.5    43.5   1  1.473  1.772
   0  19   9   214.7    45.6   1  1.476  1.777
   0  19  10   158.0    48.6   1  1.477  1.779
   0  19  11   167.3    48.3   1  1.475  1.776
   0  19  12   375.0    52.5   1  1.474  1.773
   0  19  13   388.7    52.3   1  1.475  1.775
   0  19  14   513.9    55.1   1  1.476  1.775
   0  19  15  2123.6   100.7   1  1.473  1.771
   0  19  16   467.0    50.4   1  1.468  1.758
   0  20   0  3655.4   206.7   1  1.414  1.662
   0  20   1  1518.1    72.3   1  1.417  1.667
   0  20   2  1158.7    61.7   1  1.420  1.672
   0  20   3   873.0    53.7   1  1.424  1.680
   0  20   4   508.3    46.2   1  1.431  1.692
   0  20   5  6304.7   238.5   1  1.438  1.705
   0  20   6  1641.5    79.8   1  1.445  1.718
   0  20   7   472.9    48.6   1  1.451  1.729
   0  20   8     7.9    55.3   1  1.454  1.736
   0  20   9  6189.3   237.6   1  1.458  1.743
   0  20  10   155.5    65.7   1  1.462  1.750
   0  20  11    81.9    47.0   1  1.464  1.755
   0  20  12  1836.9    93.8   1  1.464  1.755
   0  20  13  1424.8    80.0   1  1.464  1.753
   0  20  14    81.2    42.7   1  1.460  1.745
   0  20  15     7.9    52.6   1  1.455  1.735
   0  20  16   328.5    41.8   1  1.448  1.721
   0  21   1   338.9    40.9   1  1.405  1.647
   0  21   2  3281.8   132.6   1  1.407  1.649
   0  21   3     0.0    34.6   1  1.411  1.657
   0  21   4    93.0    55.0   1  1.417  1.668
   0  21   5    34.0    40.9   1  1.424  1.681
   0  21   6    47.8    41.2   1  1.431  1.692
   0  21   7  1980.5    91.5   1  1.436  1.702
   0  21   8  5029.8   197.5   1  1.440  1.708
   0  21   9   179.7    47.8   1  1.441  1.711
   0  21  10   938.1    65.4   1  1.444  1.716
   0  21  11   394.2    53.0   1  1.445  1.719
   0  21  12   272.1    49.8   1  1.446  1.719
   0  21  13   640.4    55.1   1  1.445  1.717
   0  21  14   122.8    44.7   1  1.442  1.711
   0  21  15   153.9    40.0   1  1.438  1.704
   0  22   0  3616.8   206.4   1  1.390  1.621
   0  22   1   577.4    48.6   1  1.393  1.626
   0  22   2  1964.2    90.2   1  1.395  1.629
   0  22   3   498.0    47.9   1  1.399  1.635
   0  22   4   413.2    46.6   1  1.404  1.645
   0  22   5   267.7    45.6   1  1.411  1.657
   0  22   6    62.2    40.8   1  1.417  1.667
   0  22   7  6085.4   233.9   1  1.422  1.676
   0  22   8    75.8    63.6   1  1.424  1.680
   0  22   9   324.0    50.5   1  1.427  1.684
   0  22  10     0.0    39.5   1  1.429  1.689
   0  22  11  2844.9   125.9   1  1.431  1.692
   0  22  12   656.5    56.2   1  1.431  1.692
   0  22  13    39.8    56.4   1  1.430  1.689
   0  22  14    30.3    43.2   1  1.427  1.683
   0  22  15   390.3    44.4   1  1.423  1.675
   0  23   1    88.0    40.6   1  1.382  1.607
   0  23   2   550.3    49.3   1  1.383  1.609
   0  23   3  2488.5   108.7   1  1.387  1.616
   0  23   4  1973.6    92.7   1  1.392  1.624
   0  23   5  2145.4    99.0   1  1.398  1.634
   0  23   6    55.5    59.6   1  1.404  1.644
   0  23   7    36.4    50.6   1  1.408  1.651
   0  23   8  4721.9   188.5   1  1.410  1.655
   0  23   9   105.1    47.6   1  1.413  1.659
   0  23  10  1514.9    82.5   1  1.415  1.662
   0  23  11    97.9    46.9   1  1.416  1.664
   0  23  12   500.9    51.8   1  1.416  1.664
   0  23  13   504.4    48.9   1  1.415  1.662
   0  23  14    42.2    38.5   1  1.412  1.656
   0  24   0  4826.6   267.0   1  1.367  1.583
   0  24   1  1361.7    73.1   1  1.371  1.589
   0  24   2  2074.9    96.1   1  1.373  1.591
   0  24   3   600.3    53.2   1  1.376  1.597
   0  24   4   163.1    35.8   1  1.381  1.605
   0  24   5  1935.4    94.5   1  1.385  1.612
   0  24   6    44.7    63.2   1  1.391  1.621
   0  24   7   833.4    61.2   1  1.394  1.627
   0  24   8   519.4    53.8   1  1.396  1.630
   0  24   9   188.2    49.8   1  1.398  1.634
   0  24  10  2351.4   108.6   1  1.400  1.637
   0  24  11   260.5    52.7   1  1.401  1.639
   0  24  12   137.2    46.2   1  1.401  1.638
   0  24  13   119.0    39.7   1  1.400  1.635
   0  25   1  2283.6   105.6   1  1.361  1.572
   0  25   2  1776.1    88.0   1  1.362  1.574
   0  25   3    62.2    52.8   1  1.365  1.579
   0  25   4  1531.8    81.9   1  1.369  1.586
   0  25   5   161.0    44.6   1  1.374  1.593
   0  25   6   223.6    47.6   1  1.378  1.600
   0  25   7   899.2    64.8   1  1.381  1.604
   0  25   8  1288.9    75.8   1  1.382  1.606
   0  25   9   403.2    52.1   1  1.384  1.609
   0  25  10   459.1    51.2   1  1.386  1.613
   0  25  11     0.0    35.5   1  1.387  1.614
   0  25  12   101.4    50.7   1  1.387  1.613
   0  25  13     0.0    33.7   1  1.385  1.610
   0  26   0    47.2    63.6   1  1.348  1.549
   0  26   1  1296.0    75.3   1  1.352  1.557
   0  26   2  5023.9   199.0   1  1.353  1.558
   0  26   3  1039.1    66.7   1  1.355  1.562
   0  26   4   117.6    60.1   1  1.359  1.568
   0  26   5   139.9    53.4   1  1.363  1.574
   0  26   6   413.1    50.0   1  1.367  1.580
   0  26   7   328.1    48.6   1  1.368  1.582
   0  26   8   244.0    50.5   1  1.369  1.584
   0  26   9     0.0    36.0   1  1.371  1.587
   0  26  10   513.6    49.8   1  1.373  1.590
   0  26  11   138.4    37.9   1  1.373  1.590
   0  26  12   957.6    61.5   1  1.373  1.589
   0  27   1    24.0    46.1   1  1.343  1.541
   0  27   2  1290.7    73.9   1  1.344  1.543
   0  27   3    35.0    48.3   1  1.346  1.547
   0  27   4   157.1    47.8   1  1.349  1.551
   0  27   5   419.7    50.9   1  1.352  1.557
   0  27   6   299.2    49.0   1  1.355  1.560
   0  27   7   322.2    46.1   1  1.356  1.562
   0  27   8    77.2    42.8   1  1.357  1.564
   0  27   9   518.6    49.1   1  1.359  1.566
   0  27  10    40.0    37.9   1  1.360  1.568
   0  27  11     0.0    33.7   1  1.360  1.568
   0  28   0   589.2    76.4   1  1.331  1.521
   0  28   1   312.1    47.8   1  1.334  1.528
   0  28   2  2065.0    99.1   1  1.335  1.528
   0  28   3    71.6    60.0   1  1.337  1.531
   0  28   4   792.5    57.9   1  1.339  1.535
   0  28   5   696.6    57.6   1  1.342  1.540
   0  28   6    55.2    40.7   1  1.343  1.541
   0  28   7   470.3    51.7   1  1.344  1.542
   0  28   8    74.4    40.9   1  1.345  1.544
   0  28   9   197.3    42.0   1  1.347  1.546
   0  28  10   308.1    46.3   1  1.348  1.548
   0  29   1   578.9    54.2   1  1.326  1.515
   0  29   2    78.0    41.8   1  1.327  1.515
   0  29   3   497.2    50.1   1  1.328  1.517
   0  29   4   407.1    48.3   1  1.330  1.521
   0  29   5    13.9    56.2   1  1.332  1.523
   0  29   6   544.3    53.5   1  1.333  1.524
   0  29   7    50.5    40.4   1  1.333  1.524
   0  29   8   377.3    45.5   1  1.334  1.526
   0  29   9   353.4    46.5   1  1.336  1.528
   0  30   0    61.7    63.5   1  1.315  1.496
   0  30   1    44.2    47.0   1  1.319  1.502
   0  30   2   944.2    65.0   1  1.319  1.503
   0  30   3   368.0    50.0   1  1.320  1.504
   0  30   4    35.7    58.9   1  1.322  1.506
   0  30   5   263.1    46.7   1  1.322  1.507
   0  30   6   100.6    54.8   1  1.322  1.507
   0  30   7   292.6    42.4   1  1.323  1.508
   0  31   1   116.1    40.9   1  1.312  1.491
   0  31   2   130.9    45.2   1  1.312  1.491
   0  31   3   535.3    50.9   1  1.313  1.492
   0  31   4     0.0    38.6   1  1.313  1.492
   0  31   5   155.8    39.7   1  1.313  1.491
   0  31   6   567.0    50.0   1  1.313  1.491
   0  32   0   116.9    55.9   1  1.302  1.474
   0  32   1   452.9    48.6   1  1.306  1.480
   0  32   2   494.9    48.4   1  1.306  1.480
   0  32   3   141.8    39.3   1  1.306  1.480
   1   0 -20   553.5    74.2   1  1.399  1.650
   1   0 -18     0.0    61.1   1  1.364  1.591
   1   0 -16   679.9    75.0   1  1.340  1.552
   1   0 -14   698.2    69.7   1  1.324  1.525
   1   0 -12   917.7    68.3   1  1.312  1.504
   1   0 -10  1332.1    81.6   1  1.302  1.488
   1   0  -8  1303.5    75.1   1  1.295  1.476
   1   0  -6 34116.8  1710.2   1  1.289  1.466
   1   0  -4 20656.7  1035.8   1  1.286  1.460
   1   0  -2 10708.3   537.0   1  1.285  1.459
   1   0   0 22433.9  1123.1   1  1.287  1.462
   1   0   2 35484.4  1776.5   1  1.287  1.463
   1   0   4172700.0  8638.6   1  1.289  1.465
   1   0   6 14115.0   711.7   1  1.290  1.468
   1   0   8 31206.7  1567.5   1  1.295  1.476
   1   0  10     3.2    36.7   1  1.304  1.491
   1   0  12  5653.4   299.6   1  1.317  1.513
   1   0  14   180.2    57.5   1  1.332  1.538
   1   0  16   412.6    79.8   1  1.353  1.573
   1   0  18    44.9    67.8   1  1.385  1.626
   1   1 -21    49.0    53.1   1  1.424  1.691
   1   1 -20   110.0    61.8   1  1.399  1.649
   1   1 -19     0.0    58.7   1  1.379  1.617
   1   1 -18   246.7    70.1   1  1.364  1.591
   1   1 -17   237.6    71.2   1  1.350  1.569
   1   1 -16  1674.9   114.5   1  1.340  1.552
   1   1 -15    53.2    55.2   1  1.332  1.538
   1   1 -14  6679.7   351.8   1  1.325  1.527
   1   1 -13   798.6    67.5   1  1.318  1.516
   1   1 -12  4067.9   218.2   1  1.313  1.506
   1   1 -11   351.6    43.3   1  1.308  1.498
   1   1 -10 13495.1   683.9   1  1.303  1.489
   1   1  -9  1783.0    99.6   1  1.298  1.481
   1   1  -8  3191.6   167.5   1  1.294  1.474
   1   1  -7   484.9    35.8   1  1.291  1.469
   1   1  -6  7764.9   393.0   1  1.289  1.466
   1   1  -5 64485.7  3227.9   1  1.288  1.464
   1   1  -4 10957.0   550.9   1  1.287  1.463
   1   1  -3 10587.1   531.4   1  1.288  1.464
   1   1  -2  2639.3   133.9   1  1.289  1.466
   1   1  -1 12346.3   618.8   1  1.290  1.469
   1   1   0108294.9  5416.2   1  1.285  1.459
   1   1   1 35336.5  1768.6   1  1.285  1.458
   1   1   2 14630.2   733.9   1  1.285  1.459
   1   1   3   699.2    40.1   1  1.285  1.460
   1   1   4  2096.9   109.8   1  1.286  1.461
   1   1   5    59.0    19.3   1  1.287  1.463
   1   1   6 12531.8   632.5   1  1.289  1.467
   1   1   7 10345.4   524.4   1  1.292  1.471
   1   1   8 12120.6   614.5   1  1.295  1.477
   1   1   9  1401.1    85.0   1  1.300  1.484
   1   1  10  1100.1    74.3   1  1.305  1.493
   1   1  11   291.8    46.6   1  1.311  1.502
   1   1  12   550.0    59.2   1  1.317  1.514
   1   1  13   655.4    68.9   1  1.325  1.526
   1   1  14     0.0    51.9   1  1.333  1.539
   1   1  15   316.9    76.0   1  1.343  1.556
   1   1  16    30.8    69.5   1  1.354  1.574
   1   1  17   361.3    75.8   1  1.368  1.597
   1   1  18   413.3    73.5   1  1.386  1.627
   1   1  19   501.3    68.9   1  1.408  1.665
   1   2 -21   122.5    55.1   1  1.425  1.692
   1   2 -20   432.7    71.8   1  1.399  1.650
   1   2 -19   317.7    75.9   1  1.380  1.618
   1   2 -18   345.9    77.0   1  1.364  1.591
   1   2 -17  1815.3   128.6   1  1.351  1.570
   1   2 -16     0.0    52.9   1  1.341  1.553
   1   2 -15   123.5    57.5   1  1.333  1.541
   1   2 -14  3860.1   213.9   1  1.326  1.528
   1   2 -13  4418.9   238.3   1  1.320  1.518
   1   2 -12  4888.1   258.8   1  1.315  1.510
   1   2 -11  6376.4   330.5   1  1.309  1.501
   1   2 -10   120.8    33.2   1  1.304  1.491
   1   2  -9   303.7    34.0   1  1.299  1.484
   1   2  -8 12461.1   629.7   1  1.296  1.478
   1   2  -7 10997.9   555.7   1  1.294  1.474
   1   2  -6  8787.2   444.2   1  1.293  1.473
   1   2  -5 37559.1  1881.6   1  1.293  1.474
   1   2  -4 33672.4  1686.9   1  1.295  1.476
   1   2  -3 11456.1   575.0   1  1.298  1.482
   1   2  -2 14488.0   726.4   1  1.304  1.492
   1   2  -1 42591.5  2131.4   1  1.311  1.504
   1   2   0 59883.4  2996.0   1  1.300  1.484
   1   2   1 29565.8  1480.5   1  1.294  1.475
   1   2   2    18.6    11.4   1  1.290  1.467
   1   2   3  2993.2   153.4   1  1.289  1.465
   1   2   4   341.9    26.4   1  1.289  1.466
   1   2   5 35143.5  1762.1   1  1.290  1.468
   1   2   6  2872.8   150.5   1  1.292  1.472
   1   2   7  1009.9    62.2   1  1.295  1.476
   1   2   8  6477.4   332.7   1  1.298  1.482
   1   2   9  1805.2   104.8   1  1.302  1.489
   1   2  10 12226.4   622.8   1  1.307  1.497
   1   2  11   205.4    46.0   1  1.312  1.505
   1   2  12   403.0    55.7   1  1.319  1.516
   1   2  13  4432.0   243.0   1  1.326  1.528
   1   2  14  1269.2    96.9   1  1.335  1.542
   1   2  15    89.7    67.7   1  1.344  1.558
   1   2  16   570.5    83.8   1  1.356  1.578
   1   2  17    34.7    68.7   1  1.370  1.601
   1   2  18   489.2    75.4   1  1.387  1.630
   1   2  19    64.3    59.2   1  1.410  1.667
   1   3 -21     0.0    53.1   1  1.427  1.695
   1   3 -20   103.8    63.7   1  1.401  1.653
   1   3 -19     0.0    57.4   1  1.381  1.620
   1   3 -18   131.2    70.6   1  1.365  1.594
   1   3 -17    67.9    67.6   1  1.352  1.572
   1   3 -16     0.0    52.1   1  1.343  1.557
   1   3 -15   356.9    61.2   1  1.335  1.543
   1   3 -14   708.1    70.8   1  1.328  1.532
   1   3 -13    97.2    43.9   1  1.322  1.522
   1   3 -12  2269.4   130.7   1  1.316  1.512
   1   3 -11  2139.7   122.2   1  1.311  1.503
   1   3 -10   168.3    34.8   1  1.307  1.496
   1   3  -9  4387.6   228.6   1  1.303  1.490
   1   3  -8 13043.6   659.2   1  1.301  1.487
   1   3  -7  2258.4   120.2   1  1.300  1.485
   1   3  -6  1839.3    98.2   1  1.301  1.487
   1   3  -5  3482.5   178.1   1  1.303  1.490
   1   3  -4 22816.8  1144.3   1  1.307  1.497
   1   3  -3 16043.7   804.7   1  1.314  1.510
   1   3  -2 12409.2   623.0   1  1.327  1.531
   1   3  -1   491.4    28.9   1  1.339  1.552
   1   3   0  2169.8   111.2   1  1.324  1.527
   1   3   1 13633.5   684.0   1  1.317  1.513
   1   3   2 14310.0   718.4   1  1.307  1.496
   1   3   3  1378.1    73.7   1  1.300  1.484
   1   3   4  1428.7    77.3   1  1.297  1.479
   1   3   5 10054.4   508.1   1  1.297  1.479
   1   3   6   774.3    49.7   1  1.298  1.481
   1   3   7    42.9    25.1   1  1.300  1.484
   1   3   8    55.2    28.4   1  1.303  1.489
   1   3   9  1861.2   107.2   1  1.306  1.495
   1   3  10   792.3    62.8   1  1.310  1.501
   1   3  11  2956.4   165.1   1  1.315  1.509
   1   3  12 14139.0   722.8   1  1.321  1.519
   1   3  13  3141.1   180.2   1  1.328  1.531
   1   3  14   749.5    75.0   1  1.337  1.546
   1   3  15  1821.0   127.1   1  1.347  1.562
   1   3  16  2076.1   140.5   1  1.359  1.582
   1   3  17    79.4    70.6   1  1.373  1.606
   1   3  18   142.1    66.6   1  1.390  1.635
   1   3  19   498.8    73.2   1  1.412  1.672
   1   4 -20   819.4    85.3   1  1.404  1.658
   1   4 -19  1421.7   112.9   1  1.384  1.625
   1   4 -18   519.7    76.8   1  1.368  1.598
   1   4 -17  2648.1   167.7   1  1.356  1.578
   1   4 -16   120.3    46.0   1  1.346  1.562
   1   4 -15  8118.9   425.7   1  1.337  1.548
   1   4 -14   252.4    54.4   1  1.331  1.537
   1   4 -13  4327.3   233.7   1  1.325  1.527
   1   4 -12   232.9    45.4   1  1.319  1.516
   1   4 -11  9565.0   489.9   1  1.314  1.508
   1   4 -10   220.2    37.3   1  1.310  1.502
   1   4  -9  1006.5    64.0   1  1.308  1.498
   1   4  -8   194.2    28.4   1  1.307  1.497
   1   4  -7  6652.6   339.1   1  1.308  1.498
   1   4  -6  6766.2   343.7   1  1.310  1.501
   1   4  -5    83.8    18.4   1  1.313  1.508
   1   4  -4 97927.8  4900.2   1  1.321  1.521
   1   4  -3 61554.8  3081.0   1  1.333  1.541
   1   4  -2 58645.3  2934.9   1  1.351  1.573
   1   4  -1 86363.9  4321.4   1  1.369  1.603
   1   4   0 14313.0   718.7   1  1.351  1.571
   1   4   1  1272.0    67.5   1  1.339  1.552
   1   4   2  1693.7    88.9   1  1.326  1.528
   1   4   3 48126.1  2410.2   1  1.314  1.509
   1   4   4  5727.9   291.2   1  1.307  1.497
   1   4   5 29618.6  1485.7   1  1.305  1.492
   1   4   6  3754.5   195.2   1  1.305  1.492
   1   4   7  7883.3   402.1   1  1.306  1.494
   1   4   8 17844.4   900.8   1  1.308  1.497
   1   4   9 17518.9   886.5   1  1.310  1.502
   1   4  10  2620.9   146.5   1  1.314  1.508
   1   4  11  8762.8   452.4   1  1.319  1.516
   1   4  12  2896.7   165.6   1  1.324  1.525
   1   4  13  2111.4   131.1   1  1.331  1.537
   1   4  14  1605.0   112.5   1  1.340  1.552
   1   4  15   368.5    72.6   1  1.351  1.570
   1   4  16  1371.9   113.2   1  1.362  1.589
   1   4  17  2165.2   144.6   1  1.377  1.613
   1   4  18    63.5    66.5   1  1.394  1.642
   1   4  19    35.7    58.2   1  1.416  1.678
   1   5 -20    14.2    62.8   1  1.409  1.665
   1   5 -19    48.0    67.4   1  1.388  1.631
   1   5 -18   187.3    74.4   1  1.372  1.604
   1   5 -17     0.0    61.6   1  1.359  1.584
   1   5 -16   106.3    68.4   1  1.350  1.568
   1   5 -15   114.5    60.0   1  1.341  1.554
   1   5 -14   417.6    62.6   1  1.335  1.543
   1   5 -13  1204.4    86.1   1  1.328  1.531
   1   5 -12    29.8    41.7   1  1.322  1.522
   1   5 -11   101.4    39.3   1  1.318  1.515
   1   5 -10   361.1    40.5   1  1.315  1.510
   1   5  -9    50.7    31.0   1  1.314  1.508
   1   5  -8  2066.3   112.6   1  1.314  1.509
   1   5  -7    33.5    23.3   1  1.316  1.512
   1   5  -6   708.4    45.4   1  1.320  1.518
   1   5  -5  9048.1   457.4   1  1.326  1.528
   1   5  -4  1583.6    84.9   1  1.336  1.547
   1   5  -3203862.7 10196.1   1  1.355  1.579
   1   5  -2 50384.1  2522.9   1  1.378  1.619
   1   5  -1   221.0    20.1   1  1.400  1.655
   1   5   0 38308.0  1918.8   1  1.380  1.622
   1   5   1  3616.4   184.7   1  1.364  1.594
   1   5   2 25860.4  1296.5   1  1.345  1.562
   1   5   3 26136.2  1310.6   1  1.332  1.539
   1   5   4  1180.0    66.2   1  1.320  1.519
   1   5   5     0.0    33.4   1  1.314  1.508
   1   5   6   980.4    60.4   1  1.312  1.505
   1   5   7   726.3    50.7   1  1.312  1.505
   1   5   8  6678.1   343.8   1  1.314  1.507
   1   5   9 17649.8   893.2   1  1.316  1.511
   1   5  10  5055.7   266.8   1  1.319  1.517
   1   5  11   138.8    45.5   1  1.324  1.524
   1   5  12  1579.8   105.5   1  1.329  1.533
   1   5  13   996.8    82.4   1  1.336  1.545
   1   5  14  4369.4   242.9   1  1.345  1.559
   1   5  15   180.3    71.8   1  1.355  1.577
   1   5  16   193.5    71.7   1  1.368  1.597
   1   5  17   229.6    75.8   1  1.382  1.622
   1   5  18  2098.6   142.3   1  1.399  1.650
   1   5  19     0.0    54.1   1  1.422  1.687
   1   6 -20   623.7    74.6   1  1.414  1.674
   1   6 -19    54.6    64.7   1  1.393  1.639
   1   6 -18     0.0    65.7   1  1.377  1.613
   1   6 -17   585.9    83.3   1  1.365  1.593
   1   6 -16  3065.1   184.8   1  1.354  1.576
   1   6 -15  2467.7   149.7   1  1.346  1.562
   1   6 -14   142.5    53.0   1  1.339  1.550
   1   6 -13  2395.6   140.7   1  1.332  1.538
   1   6 -12  2228.0   130.4   1  1.327  1.529
   1   6 -11   200.4    43.1   1  1.323  1.523
   1   6 -10  9544.9   488.0   1  1.321  1.520
   1   6  -9     8.0    30.8   1  1.321  1.520
   1   6  -8     0.0    37.6   1  1.323  1.523
   1   6  -7  6210.0   318.0   1  1.325  1.528
   1   6  -6  3677.6   190.6   1  1.331  1.537
   1   6  -5  2192.5   116.3   1  1.340  1.552
   1   6  -4 36318.7  1820.4   1  1.355  1.579
   1   6  -3 38473.7  1928.2   1  1.377  1.616
   1   6  -2   746.8    44.3   1  1.405  1.665
   1   6  -1 31767.6  1592.7   1  1.431  1.708
   1   6   0  8773.3   443.1   1  1.409  1.671
   1   6   1  1473.7    79.2   1  1.390  1.639
   1   6   2  1781.5    94.7   1  1.368  1.600
   1   6   3  7610.5   385.5   1  1.350  1.569
   1   6   4  1203.8    67.9   1  1.336  1.546
   1   6   5  7449.6   379.0   1  1.326  1.529
   1   6   6  1842.7   101.6   1  1.322  1.521
   1   6   7  3628.1   191.3   1  1.320  1.518
   1   6   8 12097.3   614.6   1  1.321  1.520
   1   6   9   259.2    40.6   1  1.323  1.522
   1   6  10  2516.5   142.3   1  1.325  1.527
   1   6  11 11078.9   568.7   1  1.330  1.534
   1   6  12  2928.9   167.3   1  1.335  1.543
   1   6  13    52.3    53.5   1  1.342  1.554
   1   6  14    98.0    57.7   1  1.350  1.569
   1   6  15  3003.6   183.0   1  1.361  1.587
   1   6  16  2223.6   147.7   1  1.374  1.608
   1   6  17   575.8    84.7   1  1.388  1.631
   1   6  18   892.3    90.7   1  1.406  1.661
   1   6  19   383.2    66.0   1  1.427  1.696
   1   7 -20   101.7    55.7   1  1.421  1.686
   1   7 -19   141.2    73.0   1  1.399  1.649
   1   7 -18   162.9    71.5   1  1.383  1.623
   1   7 -17   140.6    74.0   1  1.370  1.602
   1   7 -16   666.0    84.0   1  1.360  1.585
   1   7 -15   144.8    59.5   1  1.352  1.571
   1   7 -14   706.0    72.8   1  1.344  1.558
   1   7 -13   368.0    57.2   1  1.337  1.547
   1   7 -12  4635.7   247.9   1  1.332  1.539
   1   7 -11  1509.4    95.1   1  1.330  1.534
   1   7 -10  5480.4   286.4   1  1.329  1.533
   1   7  -9   118.4    35.1   1  1.330  1.535
   1   7  -8   912.3    60.4   1  1.332  1.539
   1   7  -7   451.3    39.0   1  1.336  1.546
   1   7  -6    28.8    23.6   1  1.344  1.559
   1   7  -5    15.4    20.8   1  1.356  1.579
   1   7  -4  1342.2    74.7   1  1.375  1.612
   1   7  -3 68773.4  3443.3   1  1.401  1.657
   1   7  -2102454.9  5127.3   1  1.433  1.712
   1   7  -1 39232.1  1966.6   1  1.460  1.759
   1   7   0   755.3    46.2   1  1.435  1.715
   1   7   1     6.0    18.4   1  1.416  1.683
   1   7   2  4230.1   217.1   1  1.390  1.639
   1   7   3  6047.0   308.3   1  1.369  1.603
   1   7   4   781.9    49.1   1  1.354  1.576
   1   7   5  4133.8   214.3   1  1.341  1.554
   1   7   6  2218.8   120.8   1  1.334  1.541
   1   7   7 22169.0  1117.1   1  1.330  1.535
   1   7   8  2493.4   137.6   1  1.330  1.534
   1   7   9   515.5    50.8   1  1.331  1.536
   1   7  10  2678.9   151.6   1  1.333  1.540
   1   7  11  6531.8   343.2   1  1.337  1.547
   1   7  12   864.1    76.8   1  1.342  1.555
   1   7  13    37.0    53.6   1  1.349  1.566
   1   7  14  4247.1   238.7   1  1.357  1.580
   1   7  15    81.5    69.2   1  1.367  1.597
   1   7  16    68.9    75.7   1  1.380  1.619
   1   7  17   355.8    73.5   1  1.395  1.643
   1   7  18    18.7    64.9   1  1.413  1.673
   1   7  19   136.0    60.1   1  1.434  1.707
   1   8 -20   128.3    60.1   1  1.429  1.698
   1   8 -19   196.7    69.8   1  1.407  1.662
   1   8 -18   347.1    77.6   1  1.391  1.635
   1   8 -17   246.1    73.8   1  1.377  1.614
   1   8 -16   157.2    71.9   1  1.367  1.597
   1   8 -15  1734.1   121.1   1  1.358  1.582
   1   8 -14  2044.7   128.3   1  1.350  1.568
   1   8 -13  1236.4    92.1   1  1.344  1.558
   1   8 -12   435.3    55.8   1  1.340  1.551
   1   8 -11  1500.6    94.9   1  1.338  1.548
   1   8 -10    81.3    37.6   1  1.338  1.548
   1   8  -9   555.6    48.5   1  1.339  1.551
   1   8  -8   238.7    33.5   1  1.343  1.557
   1   8  -7  2484.5   134.3   1  1.349  1.567
   1   8  -6  7105.9   363.0   1  1.358  1.583
   1   8  -5  3729.2   194.0   1  1.373  1.609
   1   8  -4 38588.7  1935.2   1  1.395  1.647
   1   8  -3  1645.1    89.8   1  1.425  1.697
   1   8  -2 16104.9   810.9   1  1.458  1.755
   1   8  -1  2185.0   116.3   1  1.485  1.803
   1   8   0   330.6    29.4   1  1.458  1.755
   1   8   1 13325.7   672.0   1  1.440  1.724
   1   8   2 73035.3  3657.1   1  1.413  1.678
   1   8   3  4168.1   215.0   1  1.390  1.638
   1   8   4  6162.3   315.2   1  1.372  1.606
   1   8   5     0.0    35.2   1  1.358  1.583
   1   8   6 42953.2  2154.5   1  1.347  1.564
   1   8   7  4657.8   243.5   1  1.342  1.555
   1   8   8   149.2    34.9   1  1.340  1.551
   1   8   9    29.3    39.8   1  1.341  1.553
   1   8  10  3526.3   192.9   1  1.342  1.556
   1   8  11   437.1    57.7   1  1.346  1.561
   1   8  12   780.7    72.8   1  1.351  1.569
   1   8  13    54.8    55.0   1  1.357  1.580
   1   8  14  1353.4   102.1   1  1.365  1.593
   1   8  15     0.0    62.8   1  1.375  1.610
   1   8  16   310.1    76.2   1  1.388  1.632
   1   8  17   212.8    70.4   1  1.403  1.656
   1   8  18    53.0    62.4   1  1.421  1.685
   1   8  19   227.0    60.8   1  1.442  1.721
   1   9 -20   112.9    58.8   1  1.437  1.712
   1   9 -19   895.6    89.7   1  1.416  1.677
   1   9 -18   992.9    94.0   1  1.400  1.650
   1   9 -17   300.1    74.1   1  1.386  1.627
   1   9 -16   223.5    74.0   1  1.375  1.610
   1   9 -15     0.0    49.6   1  1.365  1.594
   1   9 -14   154.1    58.3   1  1.358  1.581
   1   9 -13   207.0    54.9   1  1.352  1.571
   1   9 -12  9983.8   515.5   1  1.348  1.565
   1   9 -11  1478.7    96.3   1  1.347  1.563
   1   9 -10  2460.5   139.0   1  1.347  1.564
   1   9  -9   128.0    36.1   1  1.350  1.569
   1   9  -8    46.3    32.2   1  1.355  1.577
   1   9  -7 11414.8   579.7   1  1.362  1.590
   1   9  -6   748.4    51.1   1  1.374  1.610
   1   9  -5 21889.2  1101.7   1  1.392  1.641
   1   9  -4 23951.5  1204.2   1  1.417  1.684
   1   9  -3 25057.7  1259.3   1  1.447  1.736
   1   9  -2  1917.2   104.4   1  1.481  1.795
   1   9  -1  1693.5    93.3   1  1.507  1.840
   1   9   0  3295.9   172.4   1  1.478  1.790
   1   9   1   795.1    50.0   1  1.461  1.761
   1   9   2  1208.4    70.2   1  1.435  1.714
   1   9   3   137.5    26.6   1  1.410  1.671
   1   9   4   510.1    40.3   1  1.390  1.638
   1   9   5  4883.7   253.2   1  1.375  1.612
   1   9   6  5252.1   272.9   1  1.363  1.590
   1   9   7  2347.1   130.8   1  1.355  1.577
   1   9   8   357.2    44.5   1  1.352  1.571
   1   9   9 21695.8  1097.5   1  1.351  1.570
   1   9  10  1963.6   119.3   1  1.353  1.573
   1   9  11  2885.3   165.7   1  1.355  1.577
   1   9  12  3801.2   213.9   1  1.360  1.585
   1   9  13   694.1    80.7   1  1.366  1.595
   1   9  14    65.4    68.0   1  1.374  1.608
   1   9  15   310.8    74.9   1  1.384  1.625
   1   9  16     0.0    62.7   1  1.397  1.646
   1   9  17    89.8    73.1   1  1.412  1.671
   1   9  18   193.6    66.3   1  1.429  1.700
   1   9  19   834.3    79.5   1  1.451  1.735
   1  10 -20   278.2    61.7   1  1.447  1.728
   1  10 -19   138.8    65.0   1  1.426  1.693
   1  10 -18   136.4    68.2   1  1.409  1.666
   1  10 -17   755.8    87.7   1  1.395  1.644
   1  10 -16  1085.0   100.2   1  1.384  1.625
   1  10 -15  6441.6   348.7   1  1.374  1.608
   1  10 -14   367.1    66.6   1  1.366  1.595
   1  10 -13  3236.1   185.0   1  1.361  1.586
   1  10 -12  3218.8   181.4   1  1.358  1.581
   1  10 -11  1314.5    90.1   1  1.357  1.580
   1  10 -10     0.0    44.6   1  1.359  1.583
   1  10  -9  9536.8   489.0   1  1.362  1.590
   1  10  -8  1041.9    69.4   1  1.368  1.600
   1  10  -7  1780.4   101.9   1  1.378  1.616
   1  10  -6  1721.6    98.2   1  1.391  1.639
   1  10  -5 14429.3   729.5   1  1.413  1.676
   1  10  -4  2986.6   158.2   1  1.438  1.719
   1  10  -3  2816.7   149.7   1  1.468  1.772
   1  10  -2  9763.9   495.7   1  1.500  1.829
   1  10  -1 20141.0  1014.3   1  1.525  1.872
   1  10   0  1989.9   108.7   1  1.495  1.820
   1  10   1  2662.1   142.0   1  1.480  1.794
   1  10   2  9101.0   462.8   1  1.455  1.749
   1  10   3 15986.5   806.9   1  1.429  1.704
   1  10   4 13834.1   699.8   1  1.408  1.669
   1  10   5  4542.0   237.1   1  1.393  1.641
   1  10   6  1035.9    68.0   1  1.379  1.618
   1  10   7  3570.3   191.6   1  1.370  1.601
   1  10   8  9309.1   478.0   1  1.364  1.592
   1  10   9   737.5    64.2   1  1.363  1.590
   1  10  10     1.6    48.5   1  1.364  1.591
   1  10  11  1775.7   113.1   1  1.366  1.595
   1  10  12  2519.7   153.7   1  1.370  1.602
   1  10  13   536.6    70.3   1  1.376  1.612
   1  10  14    85.2    68.4   1  1.384  1.624
   1  10  15   602.0    85.1   1  1.394  1.641
   1  10  16   100.0    71.9   1  1.406  1.661
   1  10  17     0.0    57.7   1  1.421  1.686
   1  10  18   117.8    64.0   1  1.439  1.715
   1  11 -19     0.0    56.9   1  1.436  1.711
   1  11 -18   711.1    85.1   1  1.420  1.683
   1  11 -17   508.6    82.0   1  1.406  1.661
   1  11 -16    20.0    71.5   1  1.395  1.643
   1  11 -15  1954.3   135.6   1  1.384  1.625
   1  11 -14     0.0    50.5   1  1.377  1.612
   1  11 -13  1557.5   108.0   1  1.372  1.604
   1  11 -12   418.4    62.1   1  1.369  1.600
   1  11 -11  4125.5   225.1   1  1.369  1.601
   1  11 -10   412.1    53.0   1  1.372  1.605
   1  11  -9  2839.1   158.5   1  1.376  1.613
   1  11  -8   170.2    39.0   1  1.383  1.625
   1  11  -7   844.1    61.1   1  1.394  1.644
   1  11  -6 15265.9   773.1   1  1.410  1.671
   1  11  -5   233.7    34.4   1  1.431  1.708
   1  11  -4  1848.5   103.7   1  1.457  1.753
   1  11  -3 24192.9  1217.8   1  1.487  1.804
   1  11  -2  3543.2   186.8   1  1.517  1.858
   1  11  -1  1545.7    89.1   1  1.539  1.897
   1  11   0  9573.4   486.6   1  1.510  1.846
   1  11   1 14339.6   725.2   1  1.497  1.823
   1  11   2  3239.3   171.7   1  1.473  1.780
   1  11   3  3278.3   173.8   1  1.448  1.736
   1  11   4     0.0    36.9   1  1.427  1.700
   1  11   5  4419.4   231.8   1  1.409  1.670
   1  11   6   550.4    48.2   1  1.396  1.646
   1  11   7  1157.9    76.9   1  1.385  1.627
   1  11   8     0.0    43.7   1  1.378  1.616
   1  11   9  3816.8   208.5   1  1.376  1.611
   1  11  10   939.2    75.6   1  1.376  1.611
   1  11  11 10747.2   556.4   1  1.378  1.615
   1  11  12  3816.7   216.4   1  1.382  1.621
   1  11  13  1359.0   103.6   1  1.387  1.630
   1  11  14  1124.6   105.8   1  1.394  1.642
   1  11  15   581.4    83.0   1  1.404  1.657
   1  11  16   511.4    80.3   1  1.416  1.677
   1  11  17   187.4    71.1   1  1.431  1.703
   1  11  18   455.2    70.0   1  1.448  1.731
   1  12 -19   318.3    66.1   1  1.447  1.728
   1  12 -18   177.1    75.0   1  1.431  1.702
   1  12 -17  2322.8   155.2   1  1.417  1.680
   1  12 -16    19.5    72.3   1  1.406  1.660
   1  12 -15   411.9    78.1   1  1.396  1.644
   1  12 -14     0.0    53.2   1  1.389  1.632
   1  12 -13 12321.6   636.2   1  1.384  1.624
   1  12 -12   352.1    60.3   1  1.382  1.621
   1  12 -11   335.7    55.0   1  1.382  1.622
   1  12 -10   376.9    51.7   1  1.386  1.628
   1  12  -9     0.0    44.2   1  1.391  1.638
   1  12  -8    16.6    37.7   1  1.399  1.652
   1  12  -7  6768.9   350.5   1  1.411  1.672
   1  12  -6  2593.4   143.5   1  1.428  1.701
   1  12  -5  1097.5    70.2   1  1.450  1.739
   1  12  -4    29.0    30.8   1  1.475  1.783
   1  12  -3  7818.0   400.6   1  1.503  1.832
   1  12  -2 10217.7   520.2   1  1.530  1.881
   1  12  -1  2140.0   118.1   1  1.548  1.912
   1  12   0   244.5    34.2   1  1.520  1.864
   1  12   1 14248.2   721.3   1  1.510  1.845
   1  12   2     0.0    38.0   1  1.489  1.809
   1  12   3  2444.5   134.8   1  1.465  1.765
   1  12   4  2058.3   116.2   1  1.444  1.730
   1  12   5     0.0    40.9   1  1.426  1.699
   1  12   6    65.6    39.5   1  1.412  1.674
   1  12   7   267.2    44.3   1  1.400  1.653
   1  12   8   846.6    68.5   1  1.393  1.640
   1  12   9  9475.9   490.4   1  1.389  1.633
   1  12  10  1405.2    98.1   1  1.388  1.632
   1  12  11  9504.5   496.1   1  1.390  1.636
   1  12  12   871.8    83.6   1  1.393  1.640
   1  12  13    37.2    45.4   1  1.398  1.649
   1  12  14   158.3    70.8   1  1.405  1.660
   1  12  15   554.8    81.8   1  1.415  1.676
   1  12  16     0.0    58.9   1  1.427  1.695
   1  12  17   169.8    69.8   1  1.442  1.720
   1  12  18   478.2    71.1   1  1.458  1.747
   1  13 -19   358.9    67.4   1  1.459  1.747
   1  13 -18     0.0    57.4   1  1.442  1.721
   1  13 -17   419.1    75.9   1  1.429  1.700
   1  13 -16   523.1    82.7   1  1.417  1.680
   1  13 -15   463.9    76.9   1  1.408  1.664
   1  13 -14    19.1    70.0   1  1.401  1.652
   1  13 -13   338.2    68.9   1  1.397  1.646
   1  13 -12    22.7    54.1   1  1.395  1.644
   1  13 -11  1382.0    97.5   1  1.397  1.646
   1  13 -10   972.1    77.6   1  1.400  1.653
   1  13  -9   588.5    58.6   1  1.406  1.663
   1  13  -8  1394.5    91.0   1  1.415  1.679
   1  13  -7  2618.1   146.9   1  1.428  1.701
   1  13  -6  6564.0   340.8   1  1.446  1.731
   1  13  -5  6581.4   341.1   1  1.467  1.767
   1  13  -4   572.4    48.9   1  1.491  1.810
   1  13  -3   884.7    61.4   1  1.517  1.855
   1  13  -2  2698.7   147.2   1  1.538  1.894
   1  13  -1 21976.3  1108.3   1  1.551  1.917
   1  13   0 12423.0   631.0   1  1.527  1.876
   1  13   1  6437.1   332.3   1  1.519  1.860
   1  13   2  1528.6    90.8   1  1.501  1.829
   1  13   3  1645.1    96.9   1  1.481  1.792
   1  13   4    32.3    34.1   1  1.460  1.757
   1  13   5    45.1    37.4   1  1.443  1.726
   1  13   6   285.5    42.4   1  1.429  1.702
   1  13   7   816.7    66.6   1  1.416  1.680
   1  13   8   942.6    75.8   1  1.407  1.664
   1  13   9   926.7    75.6   1  1.403  1.656
   1  13  10  3010.2   175.7   1  1.401  1.654
   1  13  11  7494.4   397.7   1  1.403  1.656
   1  13  12   776.1    81.6   1  1.406  1.661
   1  13  13    52.3    71.1   1  1.411  1.669
   1  13  14  1304.9   112.6   1  1.417  1.680
   1  13  15    74.3    71.8   1  1.426  1.695
   1  13  16   498.8    81.7   1  1.438  1.714
   1  13  17   289.0    69.8   1  1.452  1.737
   1  13  18   133.9    58.9   1  1.469  1.765
   1  14 -19    94.0    54.6   1  1.470  1.766
   1  14 -18   537.9    78.1   1  1.454  1.740
   1  14 -17   644.6    85.9   1  1.442  1.720
   1  14 -16   154.3    75.0   1  1.430  1.700
   1  14 -15  3733.8   220.8   1  1.420  1.685
   1  14 -14     0.0    60.3   1  1.414  1.674
   1  14 -13   330.2    67.9   1  1.410  1.668
   1  14 -12  1273.2    98.2   1  1.409  1.667
   1  14 -11  1107.9    88.6   1  1.411  1.670
   1  14 -10  2303.0   138.8   1  1.416  1.678
   1  14  -9   131.4    49.6   1  1.422  1.690
   1  14  -8  1504.6    98.2   1  1.432  1.706
   1  14  -7  7637.3   396.5   1  1.445  1.729
   1  14  -6     0.0    42.1   1  1.462  1.759
   1  14  -5  6522.9   339.6   1  1.482  1.793
   1  14  -4  7641.5   394.5   1  1.505  1.834
   1  14  -3  7634.8   393.6   1  1.525  1.869
   1  14  -2  2249.9   126.8   1  1.539  1.895
   1  14  -1 21523.9  1086.6   1  1.542  1.900
   1  14   0    46.0    38.1   1  1.533  1.886
   1  14   1   589.4    51.7   1  1.525  1.872
   1  14   2   115.2    37.0   1  1.510  1.845
   1  14   3  9823.8   503.3   1  1.492  1.813
   1  14   4  1935.3   114.4   1  1.475  1.782
   1  14   5  1563.4    97.8   1  1.458  1.752
   1  14   6   880.6    70.0   1  1.444  1.728
   1  14   7  2074.5   123.9   1  1.432  1.706
   1  14   8   331.1    54.3   1  1.422  1.689
   1  14   9  5468.8   294.1   1  1.417  1.680
   1  14  10    43.4    59.3   1  1.415  1.677
   1  14  11   275.1    66.2   1  1.416  1.678
   1  14  12    27.7    61.9   1  1.419  1.683
   1  14  13  4711.5   266.3   1  1.423  1.690
   1  14  14     0.0    60.6   1  1.430  1.700
   1  14  15   798.1    92.5   1  1.438  1.714
   1  14  16   956.2    99.1   1  1.449  1.732
   1  14  17   435.1    69.4   1  1.463  1.755
   1  15 -18    55.3    60.3   1  1.466  1.759
   1  15 -17   894.4    91.6   1  1.454  1.739
   1  15 -16   477.9    78.2   1  1.442  1.720
   1  15 -15    53.6    74.7   1  1.433  1.706
   1  15 -14  1247.3   108.5   1  1.427  1.696
   1  15 -13     0.0    39.4   1  1.424  1.691
   1  15 -12   680.6    74.4   1  1.424  1.691
   1  15 -11  1104.0    88.7   1  1.426  1.695
   1  15 -10     0.0    47.0   1  1.431  1.703
   1  15  -9  2234.4   136.5   1  1.437  1.715
   1  15  -8   803.3    68.1   1  1.447  1.732
   1  15  -7  5711.5   302.0   1  1.460  1.754
   1  15  -6  1723.1   106.4   1  1.477  1.784
   1  15  -5  3708.6   201.1   1  1.496  1.817
   1  15  -4    96.6    39.5   1  1.513  1.848
   1  15  -3  1446.6    90.5   1  1.527  1.873
   1  15  -2 13150.5   669.4   1  1.530  1.876
   1  15  -1   747.1    60.8   1  1.524  1.864
   1  15   0  6687.9   347.2   1  1.529  1.876
   1  15   1   858.7    64.1   1  1.528  1.875
   1  15   2    73.0    37.0   1  1.517  1.856
   1  15   3  2172.9   125.5   1  1.501  1.828
   1  15   4   233.1    46.1   1  1.486  1.801
   1  15   5  1265.0    88.3   1  1.472  1.776
   1  15   6    87.9    44.7   1  1.459  1.753
   1  15   7  2107.2   128.5   1  1.446  1.730
   1  15   8   634.4    67.2   1  1.437  1.713
   1  15   9  7639.1   403.6   1  1.431  1.704
   1  15  10   356.7    64.6   1  1.429  1.700
   1  15  11    41.3    60.3   1  1.429  1.700
   1  15  12  4340.8   248.3   1  1.432  1.704
   1  15  13  1257.6   108.3   1  1.435  1.710
   1  15  14   131.4    72.7   1  1.441  1.720
   1  15  15   140.4    72.5   1  1.450  1.734
   1  15  16   372.1    70.8   1  1.460  1.750
   1  15  17   325.4    67.9   1  1.472  1.770
   1  16 -18    81.5    58.5   1  1.478  1.778
   1  16 -17   134.9    66.8   1  1.466  1.760
   1  16 -16   133.4    68.4   1  1.454  1.740
   1  16 -15   423.2    79.3   1  1.446  1.727
   1  16 -14  1269.1   110.5   1  1.441  1.718
   1  16 -13  3752.2   220.7   1  1.438  1.714
   1  16 -12   811.5    83.7   1  1.437  1.714
   1  16 -11  1645.4   115.2   1  1.440  1.718
   1  16 -10   168.0    56.0   1  1.445  1.728
   1  16  -9  3701.1   207.2   1  1.452  1.739
   1  16  -8 12673.5   651.1   1  1.461  1.756
   1  16  -7     8.4    48.0   1  1.475  1.779
   1  16  -6   414.2    54.9   1  1.490  1.805
   1  16  -5  6614.2   346.3   1  1.504  1.831
   1  16  -4  3534.1   193.2   1  1.518  1.854
   1  16  -3  2275.0   131.6   1  1.519  1.855
   1  16  -2  7769.2   402.0   1  1.511  1.839
   1  16  -1  2881.9   159.8   1  1.506  1.829
   1  16   0 16413.0   833.1   1  1.510  1.839
   1  16   1  9147.1   470.8   1  1.511  1.842
   1  16   2  1495.1    95.1   1  1.515  1.850
   1  16   3    94.0    42.5   1  1.509  1.840
   1  16   4  7866.8   409.4   1  1.495  1.815
   1  16   5  4540.9   246.1   1  1.482  1.793
   1  16   6  2548.0   150.1   1  1.471  1.773
   1  16   7   937.2    81.6   1  1.460  1.753
   1  16   8  1186.8    92.6   1  1.451  1.738
   1  16   9   404.2    69.2   1  1.445  1.727
   1  16  10     8.3    58.1   1  1.442  1.721
   1  16  11   239.9    66.1   1  1.442  1.721
   1  16  12   152.5    77.2   1  1.444  1.725
   1  16  13   470.2    83.3   1  1.448  1.732
   1  16  14  1748.0   130.1   1  1.454  1.740
   1  16  15     0.0    61.2   1  1.461  1.752
   1  16  16     0.0    57.2   1  1.469  1.765
   1  16  17    49.3    57.0   1  1.480  1.783
   1  17 -18    45.5    57.4   1  1.485  1.791
   1  17 -17   312.4    68.4   1  1.477  1.777
   1  17 -16    74.8    69.2   1  1.467  1.761
   1  17 -15     0.0    64.3   1  1.459  1.748
   1  17 -14    45.8    72.9   1  1.453  1.739
   1  17 -13   159.5    69.7   1  1.451  1.735
   1  17 -12  2298.0   154.9   1  1.451  1.736
   1  17 -11   661.7    78.5   1  1.453  1.741
   1  17 -10   347.8    63.0   1  1.459  1.750
   1  17  -9   305.1    61.3   1  1.466  1.763
   1  17  -8     0.0    49.8   1  1.476  1.779
   1  17  -7  4170.6   228.9   1  1.486  1.797
   1  17  -6   861.0    72.9   1  1.498  1.819
   1  17  -5  1693.5   108.8   1  1.509  1.837
   1  17  -4  1976.4   120.4   1  1.510  1.838
   1  17  -3  1508.4    97.3   1  1.500  1.819
   1  17  -2    71.0    41.3   1  1.494  1.807
   1  17  -1   940.3    71.7   1  1.491  1.799
   1  17   0 12787.6   653.8   1  1.493  1.806
   1  17   1  4067.3   220.4   1  1.493  1.807
   1  17   2   776.3    65.2   1  1.496  1.815
   1  17   3    44.5    46.8   1  1.502  1.827
   1  17   4     0.0    49.1   1  1.503  1.828
   1  17   5     0.0    49.6   1  1.490  1.806
   1  17   6   594.7    67.0   1  1.480  1.789
   1  17   7 11695.3   605.0   1  1.471  1.771
   1  17   8    56.3    59.2   1  1.462  1.756
   1  17   9    57.3    59.8   1  1.457  1.747
   1  17  10   326.6    71.0   1  1.454  1.742
   1  17  11   111.6    72.3   1  1.454  1.741
   1  17  12   367.9    81.3   1  1.456  1.745
   1  17  13   224.2    79.9   1  1.459  1.749
   1  17  14   712.1    89.7   1  1.464  1.756
   1  17  15    94.0    66.7   1  1.470  1.766
   1  17  16    94.2    63.5   1  1.477  1.778
   1  18 -17   713.1    82.6   1  1.485  1.790
   1  18 -16   892.8    91.4   1  1.476  1.775
   1  18 -15  2105.7   144.4   1  1.470  1.766
   1  18 -14     4.1    75.6   1  1.466  1.759
   1  18 -13  2162.9   149.6   1  1.464  1.757
   1  18 -12   319.4    78.9   1  1.464  1.758
   1  18 -11  4822.8   269.8   1  1.467  1.763
   1  18 -10  3797.7   218.1   1  1.472  1.771
   1  18  -9     0.0    51.9   1  1.477  1.781
   1  18  -8  2705.2   162.2   1  1.484  1.794
   1  18  -7   615.5    67.4   1  1.494  1.810
   1  18  -6  1924.9   122.1   1  1.501  1.822
   1  18  -5  4687.3   253.9   1  1.501  1.821
   1  18  -4   138.8    46.2   1  1.492  1.803
   1  18  -3 10264.8   528.9   1  1.484  1.788
   1  18  -2  6085.5   321.2   1  1.479  1.778
   1  18  -1     9.9    44.9   1  1.475  1.770
   1  18   0  4911.4   262.9   1  1.479  1.779
   1  18   1  4612.6   247.9   1  1.479  1.779
   1  18   2   129.2    48.9   1  1.480  1.782
   1  18   3   255.1    52.7   1  1.484  1.792
   1  18   4  5970.6   317.7   1  1.492  1.807
   1  18   5  7555.3   398.2   1  1.496  1.816
   1  18   6   825.1    76.7   1  1.488  1.802
   1  18   7   347.3    68.3   1  1.479  1.784
   1  18   8  2673.9   165.1   1  1.471  1.771
   1  18   9   986.5    92.8   1  1.466  1.762
   1  18  10   501.3    57.6   1  1.464  1.758
   1  18  11     0.0    62.1   1  1.464  1.757
   1  18  12   609.5    90.6   1  1.465  1.760
   1  18  13    80.5    73.2   1  1.468  1.763
   1  18  14   103.4    73.6   1  1.472  1.770
   1  18  15    40.0    66.4   1  1.477  1.778
   1  18  16     0.0    54.5   1  1.485  1.791
   1  19 -17    25.3    55.4   1  1.487  1.792
   1  19 -16   623.9    80.3   1  1.484  1.789
   1  19 -15   131.4    74.6   1  1.478  1.779
   1  19 -14  2110.2   147.2   1  1.474  1.773
   1  19 -13   762.6    93.0   1  1.472  1.770
   1  19 -12   445.0    84.3   1  1.473  1.772
   1  19 -11  1098.1   106.8   1  1.475  1.776
   1  19 -10  3989.0   227.8   1  1.480  1.785
   1  19  -9    91.7    63.4   1  1.485  1.794
   1  19  -8   946.5    87.5   1  1.492  1.807
   1  19  -7     0.0    52.7   1  1.493  1.807
   1  19  -6    50.4    53.6   1  1.491  1.804
   1  19  -5  1394.5   100.2   1  1.483  1.786
   1  19  -4    59.7    50.0   1  1.475  1.772
   1  19  -3  3139.5   180.5   1  1.469  1.760
   1  19  -2  1791.7   116.5   1  1.464  1.750
   1  19  -1  2500.3   147.3   1  1.461  1.745
   1  19   0  3062.6   174.3   1  1.464  1.751
   1  19   1     0.0    48.8   1  1.464  1.751
   1  19   2   652.3    68.5   1  1.466  1.755
   1  19   3  1338.1   101.8   1  1.469  1.762
   1  19   4  3529.2   200.4   1  1.474  1.772
   1  19   5  1077.3    88.5   1  1.481  1.786
   1  19   6  2817.7   170.1   1  1.487  1.798
   1  19   7   576.8    72.7   1  1.486  1.797
   1  19   8  1247.6   103.8   1  1.479  1.784
   1  19   9  3666.8   214.9   1  1.474  1.775
   1  19  10   112.3    75.6   1  1.472  1.771
   1  19  11  1230.3   106.6   1  1.471  1.770
   1  19  12   586.5    87.6   1  1.473  1.772
   1  19  13  1895.4   139.2   1  1.476  1.776
   1  19  14    88.4    69.9   1  1.480  1.782
   1  19  15     0.0    57.1   1  1.481  1.784
   1  20 -16     0.0    56.1   1  1.479  1.779
   1  20 -15  1954.0   138.8   1  1.480  1.781
   1  20 -14  1010.0    98.7   1  1.480  1.783
   1  20 -13   615.7    92.7   1  1.481  1.784
   1  20 -12     4.0    76.4   1  1.481  1.786
   1  20 -11  1349.2   113.5   1  1.483  1.789
   1  20 -10   958.1    99.4   1  1.484  1.792
   1  20  -9    24.2    61.7   1  1.486  1.794
   1  20  -8  1978.7   130.4   1  1.485  1.792
   1  20  -7   636.7    73.5   1  1.480  1.782
   1  20  -6   665.6    71.3   1  1.473  1.768
   1  20  -5   503.9    68.2   1  1.467  1.756
   1  20  -4   413.3    60.4   1  1.461  1.744
   1  20  -3  1430.0   101.3   1  1.455  1.733
   1  20  -2   598.0    63.8   1  1.450  1.725
   1  20  -1 10096.9   523.2   1  1.446  1.718
   1  20   0   843.0    76.0   1  1.450  1.726
   1  20   1     0.0    50.7   1  1.450  1.726
   1  20   2   700.4    72.7   1  1.451  1.729
   1  20   3  1912.7   124.1   1  1.454  1.735
   1  20   4   295.1    61.6   1  1.459  1.744
   1  20   5  1472.1   105.5   1  1.463  1.752
   1  20   6  1290.9   100.1   1  1.469  1.763
   1  20   7   706.0    80.4   1  1.473  1.771
   1  20   8   914.0    88.7   1  1.475  1.775
   1  20   9  4227.1   244.6   1  1.477  1.779
   1  20  10   168.9    76.4   1  1.477  1.779
   1  20  11   390.0    82.6   1  1.477  1.779
   1  20  12   160.4    76.7   1  1.477  1.779
   1  20  13   833.3    98.6   1  1.476  1.775
   1  20  14     0.0    57.0   1  1.471  1.765
   1  20  15   127.6    59.9   1  1.463  1.750
   1  21 -16     0.0    57.1   1  1.462  1.746
   1  21 -15     0.0    58.7   1  1.468  1.758
   1  21 -14   950.9    92.8   1  1.472  1.766
   1  21 -13   102.3    68.9   1  1.474  1.770
   1  21 -12   887.5    95.7   1  1.475  1.773
   1  21 -11   153.9    73.2   1  1.476  1.774
   1  21 -10  1083.1   102.8   1  1.476  1.774
   1  21  -9  1161.8   107.7   1  1.473  1.769
   1  21  -8    58.1    61.9   1  1.468  1.759
   1  21  -7  1254.4   100.2   1  1.463  1.749
   1  21  -6   555.8    71.4   1  1.457  1.739
   1  21  -5   888.5    82.9   1  1.452  1.729
   1  21  -4  1313.6    98.2   1  1.446  1.718
   1  21  -3 12448.3   642.4   1  1.441  1.708
   1  21  -2   688.7    72.1   1  1.436  1.699
   1  21  -1   198.4    56.5   1  1.432  1.693
   1  21   0   292.7    58.8   1  1.436  1.701
   1  21   1  3355.1   190.9   1  1.436  1.701
   1  21   2  2685.2   158.7   1  1.438  1.704
   1  21   3  4556.9   252.2   1  1.441  1.710
   1  21   4   305.4    63.1   1  1.445  1.717
   1  21   5   221.2    60.1   1  1.449  1.726
   1  21   6   394.9    72.4   1  1.452  1.732
   1  21   7  1104.5    93.7   1  1.454  1.736
   1  21   8   100.1    75.5   1  1.457  1.740
   1  21   9   840.1   100.0   1  1.459  1.745
   1  21  10  1473.1   120.9   1  1.460  1.747
   1  21  11    24.4    72.9   1  1.461  1.748
   1  21  12  1341.8   113.4   1  1.460  1.746
   1  21  13   280.5    73.3   1  1.457  1.740
   1  21  14   593.3    76.2   1  1.452  1.730
   1  22 -15   756.0    79.6   1  1.450  1.723
   1  22 -14   501.0    73.8   1  1.454  1.731
   1  22 -13   811.3    91.3   1  1.456  1.737
   1  22 -12  1959.7   137.4   1  1.458  1.740
   1  22 -11   278.7    76.7   1  1.458  1.740
   1  22 -10    87.6    74.8   1  1.457  1.739
   1  22  -9    61.5    70.7   1  1.456  1.736
   1  22  -8  2050.9   139.1   1  1.451  1.728
   1  22  -7   492.5    72.8   1  1.447  1.720
   1  22  -6  1212.0    98.1   1  1.442  1.711
   1  22  -5  2509.6   154.5   1  1.438  1.703
   1  22  -4  2235.4   141.0   1  1.432  1.693
   1  22  -3 10960.6   569.7   1  1.427  1.683
   1  22  -2  5146.2   280.3   1  1.422  1.675
   1  22  -1  2376.5   147.1   1  1.418  1.668
   1  22   0   120.9    54.7   1  1.423  1.678
   1  22   1   181.2    58.3   1  1.423  1.677
   1  22   2   254.3    59.9   1  1.424  1.680
   1  22   3   317.8    60.7   1  1.427  1.685
   1  22   4   677.9    74.6   1  1.431  1.692
   1  22   5   101.7    59.2   1  1.435  1.699
   1  22   6  1141.9    96.7   1  1.438  1.704
   1  22   7  3243.2   196.3   1  1.440  1.709
   1  22   8   407.0    80.1   1  1.441  1.711
   1  22   9  1885.4   136.0   1  1.442  1.713
   1  22  10   872.3    95.4   1  1.443  1.715
   1  22  11  1812.4   134.8   1  1.444  1.715
   1  22  12   548.5    81.0   1  1.443  1.713
   1  22  13    96.8    61.9   1  1.441  1.709
   1  22  14   129.8    60.5   1  1.437  1.701
   1  23 -15    79.4    53.8   1  1.433  1.693
   1  23 -14   219.1    65.8   1  1.438  1.701
   1  23 -13    11.9    67.9   1  1.440  1.706
   1  23 -12   217.4    69.7   1  1.441  1.709
   1  23 -11   319.7    75.2   1  1.442  1.710
   1  23 -10   451.9    75.4   1  1.442  1.710
   1  23  -9   493.0    85.1   1  1.440  1.707
   1  23  -8    17.1    72.8   1  1.437  1.700
   1  23  -7   230.1    73.6   1  1.432  1.693
   1  23  -6    75.4    50.8   1  1.429  1.686
   1  23  -5   306.4    66.0   1  1.424  1.678
   1  23  -4  4271.3   239.3   1  1.418  1.668
   1  23  -3   269.6    66.7   1  1.413  1.659
   1  23  -2  2696.4   163.5   1  1.409  1.651
   1  23  -1  4491.4   249.5   1  1.405  1.646
   1  23   0  1815.9   121.4   1  1.410  1.654
   1  23   1   511.3    67.7   1  1.409  1.654
   1  23   2     0.0    51.3   1  1.411  1.656
   1  23   3    11.0    59.6   1  1.414  1.662
   1  23   4    58.5    61.6   1  1.417  1.667
   1  23   5   119.8    74.3   1  1.421  1.674
   1  23   6     0.0    63.8   1  1.424  1.679
   1  23   7  2001.1   139.3   1  1.425  1.681
   1  23   8     0.0    61.5   1  1.427  1.684
   1  23   9   862.5    98.2   1  1.428  1.686
   1  23  10   107.7    75.8   1  1.429  1.688
   1  23  11   699.1    86.4   1  1.429  1.688
   1  23  12   465.2    76.8   1  1.428  1.685
   1  23  13     0.0    54.4   1  1.426  1.680
   1  24 -14    18.1    54.2   1  1.421  1.671
   1  24 -13   160.5    61.9   1  1.424  1.676
   1  24 -12    30.3    66.7   1  1.425  1.679
   1  24 -11   126.1    71.2   1  1.426  1.681
   1  24 -10  1827.9   131.6   1  1.426  1.680
   1  24  -9    28.6    73.8   1  1.424  1.678
   1  24  -8     0.0    64.4   1  1.422  1.675
   1  24  -7   129.6    73.3   1  1.419  1.668
   1  24  -6 11261.4   589.7   1  1.414  1.661
   1  24  -5  1508.2   118.1   1  1.410  1.653
   1  24  -4   581.7    56.2   1  1.405  1.645
   1  24  -3  2379.9   150.9   1  1.400  1.636
   1  24  -2  2956.2   176.6   1  1.395  1.629
   1  24  -1   815.3    84.1   1  1.392  1.624
   1  24   0   146.2    60.1   1  1.397  1.633
   1  24   1   663.0    74.0   1  1.397  1.632
   1  24   2  3575.2   207.4   1  1.399  1.635
   1  24   3  1699.9   126.3   1  1.401  1.639
   1  24   4  2780.5   173.7   1  1.404  1.644
   1  24   5  1236.2   103.9   1  1.408  1.650
   1  24   6  1378.2   114.3   1  1.409  1.653
   1  24   7   693.2    90.0   1  1.411  1.656
   1  24   8  2181.2   147.6   1  1.413  1.659
   1  24   9    49.0    71.4   1  1.414  1.661
   1  24  10   388.0    76.3   1  1.415  1.662
   1  24  11   485.6    80.3   1  1.415  1.661
   1  24  12   314.2    70.4   1  1.414  1.659
   1  24  13    28.5    53.3   1  1.411  1.654
   1  25 -13     0.0    53.7   1  1.409  1.650
   1  25 -12     0.4    61.7   1  1.411  1.653
   1  25 -11   101.0    68.1   1  1.411  1.655
   1  25 -10    75.0    70.4   1  1.411  1.655
   1  25  -9   180.5    70.1   1  1.410  1.654
   1  25  -8   211.6    72.6   1  1.408  1.650
   1  25  -7  1348.6   115.7   1  1.404  1.644
   1  25  -6    98.5    70.5   1  1.400  1.637
   1  25  -5  1753.5   128.1   1  1.396  1.629
   1  25  -4   529.6    80.6   1  1.391  1.622
   1  25  -3  4167.3   239.4   1  1.387  1.614
   1  25  -2   107.8    69.3   1  1.383  1.607
   1  25  -1   624.3    86.6   1  1.380  1.603
   1  25   0   275.8    72.2   1  1.386  1.613
   1  25   1  1171.1   104.4   1  1.386  1.613
   1  25   2  1880.9   132.4   1  1.387  1.614
   1  25   3   229.3    75.1   1  1.388  1.617
   1  25   4    94.1    71.2   1  1.391  1.622
   1  25   5  1666.4   126.6   1  1.394  1.626
   1  25   6   399.4    77.7   1  1.396  1.629
   1  25   7   204.9    74.6   1  1.397  1.632
   1  25   8   132.0    68.8   1  1.399  1.634
   1  25   9   619.1    83.4   1  1.400  1.635
   1  25  10    67.8    61.7   1  1.400  1.636
   1  25  11    52.6    62.0   1  1.400  1.636
   1  25  12   382.0    63.8   1  1.399  1.633
   1  26 -12   491.8    69.2   1  1.396  1.627
   1  26 -11     0.0    57.3   1  1.396  1.629
   1  26 -10   406.2    72.8   1  1.396  1.629
   1  26  -9  1076.9    98.2   1  1.396  1.628
   1  26  -8  1346.4   110.1   1  1.394  1.625
   1  26  -7   206.2    71.0   1  1.390  1.619
   1  26  -6     0.0    60.1   1  1.386  1.613
   1  26  -5   351.4    78.8   1  1.382  1.606
   1  26  -4  5096.5   285.2   1  1.378  1.599
   1  26  -3   556.8    85.9   1  1.374  1.593
   1  26  -2   225.9    74.1   1  1.371  1.587
   1  26  -1   234.3    76.3   1  1.368  1.583
   1  26   0   849.4    89.3   1  1.375  1.595
   1  26   1   683.6    88.2   1  1.374  1.594
   1  26   2  3086.9   190.2   1  1.375  1.595
   1  26   3  1631.5   124.8   1  1.377  1.598
   1  26   4    43.0    71.1   1  1.379  1.601
   1  26   5   412.2    75.4   1  1.381  1.604
   1  26   6   869.5    90.4   1  1.382  1.606
   1  26   7  1092.2   100.5   1  1.384  1.608
   1  26   8   176.1    69.8   1  1.385  1.610
   1  26   9    74.2    64.2   1  1.385  1.611
   1  26  10  1052.5    95.9   1  1.386  1.611
   1  26  11    84.1    57.1   1  1.385  1.611
   1  27 -11   274.4    65.8   1  1.381  1.602
   1  27 -10   192.5    61.6   1  1.381  1.603
   1  27  -9   128.2    64.6   1  1.380  1.602
   1  27  -8   397.5    72.2   1  1.379  1.600
   1  27  -7   199.6    68.2   1  1.376  1.596
   1  27  -6   270.7    72.8   1  1.373  1.590
   1  27  -5    64.0    67.4   1  1.369  1.584
   1  27  -4    27.4    69.5   1  1.366  1.578
   1  27  -3  1104.0   101.8   1  1.363  1.574
   1  27  -2  1510.2   115.3   1  1.360  1.569
   1  27  -1   957.3    94.2   1  1.358  1.565
   1  27   0    92.1    74.9   1  1.364  1.576
   1  27   1     0.0    60.8   1  1.363  1.575
   1  27   2  3717.3   219.3   1  1.364  1.576
   1  27   3   435.5    79.3   1  1.365  1.578
   1  27   4  1960.2   138.0   1  1.367  1.582
   1  27   5   447.2    73.2   1  1.369  1.583
   1  27   6    17.6    65.1   1  1.369  1.584
   1  27   7   556.2    79.7   1  1.370  1.586
   1  27   8   448.7    75.3   1  1.371  1.587
   1  27   9  1098.9    93.2   1  1.372  1.588
   1  27  10   125.9    55.2   1  1.372  1.588
   1  28 -10   831.6    81.3   1  1.366  1.578
   1  28  -9    89.6    60.3   1  1.366  1.578
   1  28  -8   251.2    63.8   1  1.365  1.576
   1  28  -7    29.1    63.1   1  1.363  1.574
   1  28  -6   430.4    74.3   1  1.360  1.569
   1  28  -5     0.0    59.5   1  1.357  1.564
   1  28  -4    55.1    67.7   1  1.354  1.559
   1  28  -3   353.3    74.4   1  1.352  1.555
   1  28  -2     0.0    62.4   1  1.350  1.552
   1  28  -1  2538.6   161.5   1  1.348  1.549
   1  28   0    90.0    67.5   1  1.346  1.547
   1  28   1    11.9    67.7   1  1.353  1.558
   1  28   2     4.6    69.7   1  1.354  1.559
   1  28   3    44.7    66.2   1  1.355  1.560
   1  28   4     0.0    59.1   1  1.356  1.562
   1  28   5   600.9    83.1   1  1.356  1.562
   1  28   6   390.1    71.4   1  1.357  1.564
   1  28   7   304.7    68.3   1  1.358  1.566
   1  28   8    63.6    62.9   1  1.359  1.567
   1  28   9    67.1    56.1   1  1.360  1.567
   1  29  -9   119.7    54.3   1  1.352  1.555
   1  29  -8   398.1    69.4   1  1.352  1.554
   1  29  -7    47.1    61.0   1  1.351  1.553
   1  29  -6   163.2    62.6   1  1.349  1.550
   1  29  -5   236.0    70.4   1  1.346  1.546
   1  29  -4   518.2    79.5   1  1.343  1.542
   1  29  -3     0.0    58.8   1  1.341  1.538
   1  29  -2    91.4    68.2   1  1.340  1.535
   1  29  -1    86.2    70.3   1  1.338  1.533
   1  29   0  1258.2   105.7   1  1.337  1.531
   1  29   1    26.2    65.0   1  1.343  1.542
   1  29   2   117.2    63.6   1  1.344  1.542
   1  29   3   104.0    67.0   1  1.344  1.543
   1  29   4  1098.6    97.7   1  1.344  1.543
   1  29   5     0.0    54.5   1  1.345  1.544
   1  29   6   491.1    69.5   1  1.346  1.545
   1  29   7   765.6    76.1   1  1.346  1.546
   1  29   8   245.8    55.7   1  1.347  1.546
   1  30  -8    20.5    51.3   1  1.340  1.534
   1  30  -7   156.3    55.4   1  1.339  1.533
   1  30  -6   586.0    73.0   1  1.338  1.532
   1  30  -5  1039.8    90.9   1  1.336  1.528
   1  30  -4  1231.6   102.8   1  1.333  1.525
   1  30  -3  1461.2   113.5   1  1.331  1.522
   1  30  -2     0.0    55.6   1  1.330  1.519
   1  30  -1   163.2    62.4   1  1.329  1.517
   1  30   0   194.3    66.0   1  1.328  1.516
   1  30   1   834.7    85.7   1  1.334  1.526
   1  30   2     0.0    57.7   1  1.334  1.526
   1  30   3   377.0    66.8   1  1.334  1.526
   1  30   4   622.6    76.2   1  1.334  1.525
   1  30   5   236.1    58.6   1  1.334  1.526
   1  30   6    30.0    54.7   1  1.335  1.527
   1  31  -6     0.0    53.0   1  1.327  1.514
   1  31  -5     6.0    53.8   1  1.326  1.512
   1  31  -4    89.5    57.3   1  1.324  1.509
   1  31  -3    31.1    56.8   1  1.322  1.507
   1  31  -2   803.8    84.3   1  1.321  1.505
   1  31  -1    46.8    57.0   1  1.320  1.503
   1  31   0    22.1    56.6   1  1.319  1.501
   1  31   1     0.0    56.8   1  1.325  1.511
   1  31   2    93.6    57.3   1  1.324  1.510
   1  31   3     0.0    53.3   1  1.324  1.509
   1  31   4    83.4    55.9   1  1.324  1.509
   1  31   5     0.0    52.9   1  1.324  1.509
   1  32  -3   399.7    63.3   1  1.314  1.493
   1  32  -2   170.8    55.5   1  1.312  1.491
   1  32  -1  1003.6    89.7   1  1.311  1.489
   1  32   0    94.7    53.7   1  1.311  1.488
   1  32   1   165.2    52.8   1  1.315  1.496
   1  32   2    26.4    51.4   1  1.315  1.494
   2   0 -20   127.8    69.5   1  1.400  1.652
   2   0 -18   617.0    87.7   1  1.365  1.593
   2   0 -16  1950.9   129.6   1  1.341  1.553
   2   0 -14   120.2    50.3   1  1.323  1.524
   2   0 -12  6094.3   317.1   1  1.310  1.502
   2   0 -10  1430.2    85.4   1  1.301  1.487
   2   0  -8  2751.5   145.9   1  1.294  1.474
   2   0  -6 26893.0  1349.3   1  1.289  1.466
   2   0  -4 55272.5  2767.2   1  1.287  1.462
   2   0  -2    24.6    13.4   1  1.286  1.461
   2   0   0 51168.7  2561.7   1  1.289  1.467
   2   0   2    34.6    17.2   1  1.292  1.470
   2   0   4   793.6    49.0   1  1.294  1.474
   2   0   6120109.6  6011.7   1  1.296  1.477
   2   0   8  1807.1   104.6   1  1.301  1.487
   2   0  10 12066.8   617.2   1  1.312  1.505
   2   0  12  2985.2   172.9   1  1.326  1.529
   2   0  14   371.0    80.5   1  1.344  1.557
   2   0  16   420.8    74.7   1  1.369  1.599
   2   0  18   328.7    66.8   1  1.409  1.666
   2   1 -21   118.2    56.5   1  1.424  1.692
   2   1 -20   398.4    68.1   1  1.399  1.651
   2   1 -19    72.0    66.1   1  1.380  1.618
   2   1 -18   487.8    80.1   1  1.364  1.592
   2   1 -17   681.6    81.7   1  1.351  1.570
   2   1 -16   280.2    66.7   1  1.340  1.552
   2   1 -15   296.7    60.7   1  1.332  1.538
   2   1 -14   467.1    61.7   1  1.325  1.526
   2   1 -13  2813.7   158.8   1  1.318  1.514
   2   1 -12   104.1    38.7   1  1.311  1.504
   2   1 -11   188.1    38.4   1  1.306  1.495
   2   1 -10  1374.1    82.5   1  1.301  1.486
   2   1  -9   286.0    33.2   1  1.296  1.478
   2   1  -8    13.5    24.9   1  1.293  1.472
   2   1  -7   727.2    46.4   1  1.290  1.468
   2   1  -6 15212.7   765.7   1  1.288  1.465
   2   1  -5 11330.3   571.0   1  1.287  1.463
   2   1  -4    28.5    15.5   1  1.286  1.462
   2   1  -3  1219.5    65.7   1  1.286  1.461
   2   1  -2   401.0    26.4   1  1.287  1.462
   2   1  -1 36698.6  1838.2   1  1.287  1.462
   2   1   0 25955.2  1301.1   1  1.287  1.462
   2   1   1  1126.3    61.3   1  1.288  1.463
   2   1   2 11260.2   567.1   1  1.288  1.465
   2   1   3  8692.7   439.5   1  1.289  1.466
   2   1   4 20541.0  1032.2   1  1.290  1.468
   2   1   5 16780.0   845.4   1  1.292  1.471
   2   1   6   335.8    36.7   1  1.295  1.475
   2   1   7  3314.6   176.4   1  1.297  1.480
   2   1   8  4815.1   252.2   1  1.302  1.487
   2   1   9   990.8    70.1   1  1.307  1.496
   2   1  10  2000.5   120.1   1  1.313  1.506
   2   1  11  1884.7   117.6   1  1.320  1.518
   2   1  12  4016.6   222.1   1  1.327  1.529
   2   1  13   329.4    65.9   1  1.335  1.542
   2   1  14  7483.5   397.7   1  1.344  1.559
   2   1  15   644.2    82.8   1  1.355  1.577
   2   1  16   693.5    89.7   1  1.369  1.600
   2   1  17   212.9    70.5   1  1.387  1.629
   2   1  18     0.0    56.8   1  1.409  1.666
   2   2 -21     0.0    55.3   1  1.425  1.693
   2   2 -20  1193.4    99.5   1  1.400  1.651
   2   2 -19   213.1    68.4   1  1.380  1.618
   2   2 -18  1300.8   109.0   1  1.364  1.592
   2   2 -17     0.0    60.4   1  1.351  1.570
   2   2 -16  2787.8   166.9   1  1.341  1.554
   2   2 -15     0.0    53.7   1  1.333  1.540
   2   2 -14 10316.2   532.6   1  1.326  1.528
   2   2 -13  4734.1   253.2   1  1.319  1.518
   2   2 -12   157.5    43.4   1  1.314  1.508
   2   2 -11  1044.9    71.3   1  1.307  1.497
   2   2 -10 14999.7   759.3   1  1.302  1.487
   2   2  -9  9427.7   479.6   1  1.297  1.480
   2   2  -8  3685.7   192.3   1  1.294  1.475
   2   2  -7  2305.0   122.7   1  1.292  1.471
   2   2  -6 13377.8   674.2   1  1.291  1.469
   2   2  -5 17111.9   860.1   1  1.290  1.468
   2   2  -4 13740.9   691.0   1  1.290  1.468
   2   2  -3  9993.4   503.2   1  1.291  1.470
   2   2  -2 11844.4   595.8   1  1.292  1.471
   2   2  -1  7839.7   396.0   1  1.287  1.462
   2   2   0 77885.8  3897.2   1  1.286  1.461
   2   2   1 34095.7  1708.2   1  1.286  1.461
   2   2   2  2540.0   132.3   1  1.287  1.462
   2   2   3  2466.3   129.2   1  1.288  1.464
   2   2   4 39467.5  1978.6   1  1.290  1.467
   2   2   5   303.9    30.8   1  1.292  1.471
   2   2   6 16117.5   813.3   1  1.296  1.477
   2   2   7  2656.9   144.2   1  1.300  1.484
   2   2   8 14441.6   732.5   1  1.304  1.491
   2   2   9 18672.5   945.4   1  1.308  1.499
   2   2  10  1901.8   114.7   1  1.314  1.508
   2   2  11   408.1    54.7   1  1.320  1.519
   2   2  12   193.3    55.0   1  1.328  1.531
   2   2  13   540.9    69.2   1  1.336  1.545
   2   2  14   608.1    83.5   1  1.345  1.560
   2   2  15    24.8    72.2   1  1.357  1.579
   2   2  16   512.7    82.7   1  1.370  1.602
   2   2  17    73.0    69.4   1  1.388  1.631
   2   2  18   141.1    64.0   1  1.410  1.668
   2   3 -21   100.9    56.8   1  1.426  1.695
   2   3 -20   275.5    70.8   1  1.401  1.654
   2   3 -19     0.0    58.5   1  1.381  1.620
   2   3 -18  2187.3   145.7   1  1.365  1.594
   2   3 -17   124.3    70.1   1  1.353  1.573
   2   3 -16  2388.9   148.5   1  1.343  1.557
   2   3 -15   762.0    74.3   1  1.335  1.543
   2   3 -14  4383.6   238.2   1  1.328  1.531
   2   3 -13    35.2    47.7   1  1.322  1.521
   2   3 -12   296.0    46.0   1  1.315  1.511
   2   3 -11  1541.9    93.6   1  1.310  1.501
   2   3 -10  3330.7   178.2   1  1.305  1.493
   2   3  -9   203.7    32.9   1  1.302  1.487
   2   3  -8  4251.5   220.7   1  1.299  1.483
   2   3  -7  1060.3    62.9   1  1.297  1.480
   2   3  -6    77.9    20.7   1  1.297  1.479
   2   3  -5 11514.0   580.7   1  1.297  1.480
   2   3  -4  3099.5   159.8   1  1.299  1.482
   2   3  -3  9294.5   468.7   1  1.301  1.486
   2   3  -2 31704.1  1589.1   1  1.303  1.490
   2   3  -1   235.3    22.6   1  1.290  1.468
   2   3   0 21793.4  1093.1   1  1.290  1.468
   2   3   1    36.6    16.3   1  1.290  1.468
   2   3   2   139.0    20.5   1  1.291  1.469
   2   3   3  9111.5   460.9   1  1.292  1.470
   2   3   4  5990.5   306.0   1  1.293  1.473
   2   3   5  1508.5    85.4   1  1.296  1.477
   2   3   6 15433.4   779.4   1  1.299  1.482
   2   3   7  6749.2   347.1   1  1.302  1.489
   2   3   8   955.0    66.7   1  1.307  1.496
   2   3   9  2333.4   133.1   1  1.311  1.504
   2   3  10  1072.3    78.0   1  1.316  1.512
   2   3  11  9076.7   470.6   1  1.322  1.522
   2   3  12   265.7    58.4   1  1.329  1.534
   2   3  13   103.1    62.1   1  1.338  1.549
   2   3  14   315.0    73.6   1  1.348  1.564
   2   3  15   497.4    82.2   1  1.360  1.584
   2   3  16   231.5    75.6   1  1.373  1.607
   2   3  17   554.3    76.1   1  1.391  1.636
   2   3  18  1049.9    93.5   1  1.413  1.673
   2   4 -21   357.1    59.6   1  1.429  1.700
   2   4 -20    87.7    66.0   1  1.404  1.658
   2   4 -19     0.0    60.1   1  1.383  1.624
   2   4 -18    13.0    71.5   1  1.368  1.598
   2   4 -17  2978.8   179.6   1  1.355  1.578
   2   4 -16   206.4    63.3   1  1.346  1.562
   2   4 -15  6268.9   334.2   1  1.337  1.548
   2   4 -14   565.2    64.6   1  1.331  1.536
   2   4 -13 13594.4   694.3   1  1.324  1.525
   2   4 -12  1920.2   114.9   1  1.318  1.514
   2   4 -11 11951.4   608.9   1  1.313  1.507
   2   4 -10    54.4    32.6   1  1.309  1.501
   2   4  -9 19838.3  1000.2   1  1.307  1.497
   2   4  -8  1675.6    94.2   1  1.306  1.494
   2   4  -7 19314.7   972.3   1  1.305  1.494
   2   4  -6  1488.8    82.4   1  1.306  1.495
   2   4  -5  6520.8   331.2   1  1.308  1.498
   2   4  -4  4629.6   236.4   1  1.311  1.504
   2   4  -3  2940.4   151.9   1  1.315  1.510
   2   4  -2  8757.7   442.6   1  1.318  1.515
   2   4  -1 20600.6  1034.3   1  1.302  1.489
   2   4   0 39076.8  1957.8   1  1.302  1.488
   2   4   1  1609.6    87.0   1  1.301  1.486
   2   4   2 14654.2   737.6   1  1.299  1.484
   2   4   3   596.7    40.0   1  1.299  1.483
   2   4   4  2268.9   121.4   1  1.300  1.484
   2   4   5  6225.9   319.0   1  1.301  1.486
   2   4   6 17989.6   907.6   1  1.303  1.490
   2   4   7  7068.1   363.6   1  1.306  1.495
   2   4   8  8364.4   429.8   1  1.310  1.502
   2   4   9  9177.6   472.0   1  1.315  1.509
   2   4  10    33.0    44.7   1  1.319  1.517
   2   4  11   461.2    60.6   1  1.325  1.527
   2   4  12   145.9    56.8   1  1.332  1.539
   2   4  13     0.0    51.9   1  1.341  1.553
   2   4  14   143.7    73.1   1  1.351  1.570
   2   4  15  1616.3   121.9   1  1.363  1.590
   2   4  16  1346.1   107.4   1  1.377  1.614
   2   4  17     0.0    58.3   1  1.394  1.642
   2   4  18  1418.4   107.1   1  1.416  1.678
   2   5 -21     7.7    54.5   1  1.434  1.707
   2   5 -20   563.9    78.0   1  1.408  1.664
   2   5 -19     0.0    59.1   1  1.387  1.631
   2   5 -18   869.6    92.7   1  1.371  1.604
   2   5 -17    31.6    69.6   1  1.359  1.585
   2   5 -16  2519.7   153.9   1  1.349  1.568
   2   5 -15   292.2    61.7   1  1.341  1.554
   2   5 -14  1020.8    81.1   1  1.334  1.542
   2   5 -13   185.2    50.4   1  1.327  1.530
   2   5 -12  6432.6   336.1   1  1.321  1.521
   2   5 -11  1840.3   109.4   1  1.317  1.514
   2   5 -10   341.3    41.0   1  1.315  1.509
   2   5  -9  3838.0   202.0   1  1.313  1.507
   2   5  -8  3985.5   208.4   1  1.313  1.506
   2   5  -7  1405.0    80.7   1  1.313  1.508
   2   5  -6  2075.7   111.6   1  1.315  1.511
   2   5  -5  1667.6    90.9   1  1.319  1.517
   2   5  -4 10035.7   506.8   1  1.324  1.525
   2   5  -3    34.9    18.7   1  1.328  1.534
   2   5  -2  2865.1   149.2   1  1.333  1.541
   2   5  -1  3132.7   162.7   1  1.317  1.514
   2   5   0 29908.5  1500.2   1  1.316  1.513
   2   5   1 17846.8   897.1   1  1.313  1.507
   2   5   2  1838.4    99.6   1  1.310  1.501
   2   5   3  1017.6    60.1   1  1.308  1.498
   2   5   4   480.6    38.4   1  1.307  1.496
   2   5   5  9443.4   479.6   1  1.307  1.497
   2   5   6  7657.2   392.0   1  1.309  1.499
   2   5   7  7363.0   378.5   1  1.311  1.503
   2   5   8  1818.9   107.8   1  1.314  1.508
   2   5   9  1359.3    89.2   1  1.319  1.516
   2   5  10    64.4    44.6   1  1.324  1.524
   2   5  11   625.5    66.0   1  1.329  1.534
   2   5  12  1800.5   118.6   1  1.336  1.545
   2   5  13    43.7    57.3   1  1.345  1.560
   2   5  14    92.2    69.4   1  1.356  1.578
   2   5  15     0.0    59.8   1  1.367  1.597
   2   5  16  3225.7   195.4   1  1.382  1.622
   2   5  17  1817.9   127.6   1  1.399  1.650
   2   5  18   407.8    70.5   1  1.421  1.686
   2   6 -21    31.3    55.2   1  1.439  1.716
   2   6 -20    81.3    61.6   1  1.413  1.673
   2   6 -19   651.2    83.5   1  1.392  1.639
   2   6 -18  1118.1   104.0   1  1.377  1.613
   2   6 -17  1446.1   113.6   1  1.364  1.593
   2   6 -16  3955.8   159.4   1  1.354  1.575
   2   6 -15  4724.7   258.9   1  1.346  1.562
   2   6 -14  1387.1    99.4   1  1.338  1.549
   2   6 -13    20.2    45.5   1  1.331  1.537
   2   6 -12  3028.9   168.6   1  1.326  1.528
   2   6 -11  3986.7   213.4   1  1.323  1.523
   2   6 -10   743.9    57.3   1  1.321  1.520
   2   6  -9   346.1    39.7   1  1.320  1.519
   2   6  -8  5903.4   304.3   1  1.321  1.520
   2   6  -7   799.4    53.3   1  1.322  1.523
   2   6  -6  6779.6   345.9   1  1.326  1.529
   2   6  -5  9223.5   467.2   1  1.331  1.538
   2   6  -4     2.2    20.9   1  1.337  1.548
   2   6  -3   161.6    24.4   1  1.343  1.559
   2   6  -2 14368.9   724.2   1  1.349  1.569
   2   6  -1 31123.8  1561.3   1  1.331  1.538
   2   6   0 20246.6  1017.8   1  1.330  1.536
   2   6   1  4169.9   215.3   1  1.328  1.532
   2   6   2    45.0    21.7   1  1.322  1.522
   2   6   3  3350.4   175.6   1  1.318  1.515
   2   6   4  1697.0    95.1   1  1.316  1.511
   2   6   5   836.5    56.2   1  1.315  1.509
   2   6   6  5397.9   280.1   1  1.315  1.510
   2   6   7    56.8    33.7   1  1.317  1.513
   2   6   8  4065.9   217.3   1  1.320  1.518
   2   6   9  6112.5   320.3   1  1.324  1.524
   2   6  10   111.8    46.5   1  1.329  1.533
   2   6  11   287.0    54.1   1  1.335  1.543
   2   6  12   215.6    56.3   1  1.341  1.554
   2   6  13   552.4    74.2   1  1.350  1.568
   2   6  14    14.6    69.1   1  1.361  1.586
   2   6  15    41.1    73.7   1  1.373  1.607
   2   6  16   108.9    78.5   1  1.388  1.631
   2   6  17    30.4    66.8   1  1.405  1.660
   2   6  18   192.0    57.7   1  1.427  1.696
   2   7 -20     0.0    56.5   1  1.419  1.683
   2   7 -19    40.4    65.2   1  1.398  1.649
   2   7 -18   560.5    81.8   1  1.383  1.624
   2   7 -17   587.3    83.3   1  1.370  1.602
   2   7 -16   138.0    69.8   1  1.360  1.585
   2   7 -15     0.0    53.0   1  1.351  1.571
   2   7 -14    27.6    55.2   1  1.343  1.556
   2   7 -13  2236.1   136.2   1  1.336  1.546
   2   7 -12   271.7    48.1   1  1.332  1.539
   2   7 -11    49.6    41.1   1  1.329  1.534
   2   7 -10   962.6    67.9   1  1.328  1.532
   2   7  -9  1438.5    87.0   1  1.328  1.532
   2   7  -8  1077.4    67.8   1  1.329  1.535
   2   7  -7  2588.0   139.0   1  1.332  1.540
   2   7  -6  2719.8   144.7   1  1.337  1.549
   2   7  -5  5103.3   262.1   1  1.344  1.560
   2   7  -4  4094.4   211.5   1  1.351  1.573
   2   7  -3  9420.1   477.1   1  1.360  1.587
   2   7  -2   268.2    28.9   1  1.367  1.599
   2   7  -1  1842.2   100.0   1  1.347  1.564
   2   7   0  2387.1   127.3   1  1.346  1.563
   2   7   1 16049.9   808.5   1  1.342  1.556
   2   7   2   542.2    39.9   1  1.337  1.547
   2   7   3     0.0     2.4   1  1.330  1.536
   2   7   4     0.0     2.5   1  1.326  1.528
   2   7   5     0.0     2.6   1  1.324  1.524
   2   7   6     0.0     2.8   1  1.323  1.524
   2   7   7     0.0     2.9   1  1.324  1.525
   2   7   8     0.0     3.1   1  1.327  1.529
   2   7   9     0.0     3.3   1  1.330  1.535
   2   7  10     0.0     3.5   1  1.335  1.543
   2   7  11     0.0     3.7   1  1.341  1.554
   2   7  12     0.0     3.8   1  1.348  1.565
   2   7  13     0.0     4.0   1  1.356  1.579
   2   7  14   371.5    78.4   1  1.367  1.597
   2   7  15   667.7    82.9   1  1.380  1.618
   2   7  16   535.0    81.5   1  1.394  1.642
   2   7  17    97.3    64.8   1  1.412  1.672
   2   7  18   329.6    68.1   1  1.434  1.707
   2   8 -20   717.1    81.7   1  1.427  1.696
   2   8 -19   414.3    71.0   1  1.406  1.662
   2   8 -18  1508.8   115.5   1  1.391  1.636
   2   8 -17   691.6    85.8   1  1.377  1.614
   2   8 -16    30.7    69.4   1  1.367  1.597
   2   8 -15   605.1    72.6   1  1.357  1.581
   2   8 -14  2356.3   145.0   1  1.349  1.567
   2   8 -13   511.6    60.8   1  1.343  1.557
   2   8 -12   195.0    50.8   1  1.339  1.551
   2   8 -11   162.4    42.9   1  1.337  1.547
   2   8 -10  1427.2    89.7   1  1.336  1.546
   2   8  -9     0.0    39.8   1  1.337  1.548
   2   8  -8  1769.7   101.7   1  1.339  1.552
   2   8  -7  1655.9    94.8   1  1.344  1.559
   2   8  -6 22444.8  1129.7   1  1.350  1.570
   2   8  -5  3813.5   198.9   1  1.358  1.584
   2   8  -4  5838.1   299.2   1  1.368  1.601
   2   8  -3 12599.1   636.7   1  1.378  1.618
   2   8  -2 19674.4   990.5   1  1.385  1.631
   2   8  -1   119.8    25.3   1  1.364  1.594
   2   8   0  6051.0   310.2   1  1.363  1.592
   2   8   1 11775.5   594.8   1  1.358  1.584
   2   8   2   254.3    29.6   1  1.352  1.573
   2   8   3  2404.6   130.1   1  1.345  1.561
   2   8   4   331.7    36.7   1  1.339  1.549
   2   8   5   194.9    33.8   1  1.335  1.543
   2   8   6  2905.9   158.5   1  1.333  1.540
   2   8   7  1665.5   100.3   1  1.333  1.540
   2   8   8 18168.4   921.7   1  1.335  1.543
   2   8   9  1115.6    82.0   1  1.338  1.548
   2   8  10  3086.5   176.8   1  1.342  1.556
   2   8  11   726.1    70.9   1  1.348  1.566
   2   8  12    78.8    54.1   1  1.356  1.578
   2   8  13  1045.6    66.4   1  1.364  1.592
   2   8  14  2417.6   155.5   1  1.374  1.609
   2   8  15   518.6    81.3   1  1.387  1.631
   2   8  16     0.0    59.1   1  1.402  1.655
   2   8  17   309.2    71.7   1  1.420  1.685
   2   8  18   125.1    58.2   1  1.441  1.720
   2   9 -20    67.0    58.1   1  1.436  1.710
   2   9 -19     0.0    57.1   1  1.415  1.676
   2   9 -18   206.4    68.9   1  1.399  1.650
   2   9 -17   117.1    72.0   1  1.386  1.628
   2   9 -16   209.5    72.0   1  1.375  1.611
   2   9 -15  5376.9   292.7   1  1.365  1.593
   2   9 -14    67.9    56.1   1  1.357  1.580
   2   9 -13   101.0    52.3   1  1.351  1.571
   2   9 -12   267.6    49.0   1  1.348  1.565
   2   9 -11  1014.0    75.4   1  1.346  1.563
   2   9 -10  1670.2   101.4   1  1.346  1.563
   2   9  -9  1165.5    77.3   1  1.348  1.566
   2   9  -8  6987.8   360.1   1  1.351  1.572
   2   9  -7  6337.2   326.7   1  1.357  1.581
   2   9  -6  1354.2    79.8   1  1.364  1.595
   2   9  -5  2420.7   130.6   1  1.374  1.611
   2   9  -4  4918.1   254.3   1  1.385  1.631
   2   9  -3 36327.0  1823.7   1  1.396  1.649
   2   9  -2   215.7    30.8   1  1.405  1.664
   2   9  -1   429.8    37.1   1  1.382  1.624
   2   9   0  3604.3   189.4   1  1.381  1.622
   2   9   1  4459.4   231.9   1  1.375  1.613
   2   9   2   222.3    30.2   1  1.368  1.601
   2   9   3  3775.6   198.9   1  1.361  1.588
   2   9   4   284.5    35.2   1  1.353  1.574
   2   9   5    61.5    32.1   1  1.347  1.564
   2   9   6  3612.9   193.8   1  1.344  1.559
   2   9   7  4214.3   225.5   1  1.344  1.558
   2   9   8   937.4    70.8   1  1.345  1.559
   2   9   9    36.9    48.7   1  1.347  1.564
   2   9  10  3855.1   214.1   1  1.351  1.571
   2   9  11  2467.1   149.4   1  1.357  1.580
   2   9  12   188.2    60.6   1  1.364  1.592
   2   9  13     0.0    61.2   1  1.372  1.606
   2   9  14   196.5    74.0   1  1.383  1.623
   2   9  15    44.5    74.7   1  1.396  1.645
   2   9  16   498.6    81.3   1  1.411  1.670
   2   9  17   663.9    82.9   1  1.429  1.699
   2   9  18     0.0    55.4   1  1.450  1.734
   2  10 -20   104.8    58.7   1  1.445  1.726
   2  10 -19   336.9    71.6   1  1.425  1.693
   2  10 -18  2569.2   163.6   1  1.409  1.666
   2  10 -17     0.0    60.6   1  1.395  1.644
   2  10 -16  2543.8   161.0   1  1.384  1.625
   2  10 -15  1093.4    68.5   1  1.374  1.608
   2  10 -14  2223.9   140.8   1  1.366  1.595
   2  10 -13    75.7    51.9   1  1.361  1.587
   2  10 -12  2695.5   155.8   1  1.358  1.582
   2  10 -11   717.0    66.4   1  1.357  1.581
   2  10 -10     7.9    40.5   1  1.357  1.581
   2  10  -9   405.9    47.5   1  1.360  1.586
   2  10  -8  5207.0   272.2   1  1.364  1.594
   2  10  -7  3307.1   177.4   1  1.371  1.605
   2  10  -6  3078.5   165.0   1  1.380  1.621
   2  10  -5  9122.0   465.0   1  1.391  1.640
   2  10  -4  1103.1    68.7   1  1.404  1.662
   2  10  -3 33557.9  1685.8   1  1.415  1.682
   2  10  -2   266.2    33.2   1  1.425  1.699
   2  10  -1  2118.8   116.4   1  1.400  1.655
   2  10   0   459.7    39.6   1  1.399  1.653
   2  10   1  8178.9   418.0   1  1.393  1.644
   2  10   2   728.2    52.5   1  1.385  1.629
   2  10   3   117.4    32.1   1  1.377  1.615
   2  10   4    93.9    33.3   1  1.368  1.600
   2  10   5     0.0    39.1   1  1.361  1.587
   2  10   6  7248.2   375.6   1  1.357  1.580
   2  10   7  1840.1   111.2   1  1.355  1.577
   2  10   8   698.2    64.0   1  1.355  1.577
   2  10   9  1198.4    88.8   1  1.357  1.581
   2  10  10  2237.4   138.4   1  1.361  1.587
   2  10  11  4640.4   256.0   1  1.366  1.596
   2  10  12   640.3    78.1   1  1.373  1.608
   2  10  13   608.0    81.5   1  1.382  1.622
   2  10  14   169.4    78.3   1  1.392  1.639
   2  10  15  1836.2   130.3   1  1.405  1.660
   2  10  16   188.0    72.0   1  1.420  1.685
   2  10  17   164.8    63.8   1  1.438  1.715
   2  11 -20   243.1    62.0   1  1.456  1.744
   2  11 -19    48.2    65.5   1  1.435  1.710
   2  11 -18     2.8    69.5   1  1.419  1.684
   2  11 -17   155.9    72.2   1  1.406  1.662
   2  11 -16   147.3    74.4   1  1.394  1.642
   2  11 -15   208.5    78.0   1  1.384  1.625
   2  11 -14  1236.5    97.6   1  1.376  1.612
   2  11 -13  2341.1   144.1   1  1.372  1.605
   2  11 -12  3897.2   215.7   1  1.369  1.601
   2  11 -11  5889.3   311.7   1  1.369  1.600
   2  11 -10   144.2    42.4   1  1.370  1.602
   2  11  -9   594.6    55.2   1  1.373  1.608
   2  11  -8   739.7    59.1   1  1.378  1.617
   2  11  -7  8367.4   429.6   1  1.386  1.631
   2  11  -6  8021.2   411.7   1  1.397  1.649
   2  11  -5  7094.9   365.2   1  1.409  1.671
   2  11  -4   917.7    61.7   1  1.423  1.695
   2  11  -3  2442.1   133.4   1  1.435  1.716
   2  11  -2  5485.8   284.1   1  1.445  1.734
   2  11  -1  1431.1    84.0   1  1.418  1.685
   2  11   0    26.5    27.8   1  1.416  1.683
   2  11   1  2582.9   141.3   1  1.411  1.674
   2  11   2   146.0    33.4   1  1.402  1.659
   2  11   3   286.6    37.2   1  1.393  1.643
   2  11   4  5688.3   296.7   1  1.384  1.627
   2  11   5  9268.4   475.8   1  1.376  1.612
   2  11   6  3306.6   181.5   1  1.370  1.603
   2  11   7   663.2    59.1   1  1.368  1.598
   2  11   8  4316.1   234.3   1  1.367  1.597
   2  11   9  8044.3   421.0   1  1.369  1.599
   2  11  10  2168.3   135.4   1  1.372  1.605
   2  11  11   274.5    61.0   1  1.377  1.613
   2  11  12  1339.2   103.9   1  1.384  1.625
   2  11  13   713.0    87.0   1  1.392  1.639
   2  11  14   192.7    71.7   1  1.402  1.655
   2  11  15  1525.3   121.8   1  1.414  1.676
   2  11  16   282.6    71.9   1  1.430  1.702
   2  11  17   173.1    58.1   1  1.448  1.731
   2  12 -19  1274.9   105.2   1  1.447  1.730
   2  12 -18   483.9    77.0   1  1.430  1.702
   2  12 -17  1097.9   103.7   1  1.417  1.680
   2  12 -16  1181.7   104.1   1  1.405  1.660
   2  12 -15  6519.1   352.3   1  1.395  1.643
   2  12 -14    57.6    60.4   1  1.388  1.631
   2  12 -13  1481.6   106.8   1  1.383  1.624
   2  12 -12  2341.4   143.7   1  1.382  1.622
   2  12 -11  3459.4   193.7   1  1.382  1.622
   2  12 -10   374.5    55.7   1  1.383  1.625
   2  12  -9  1178.7    80.4   1  1.387  1.632
   2  12  -8    19.7    40.4   1  1.393  1.643
   2  12  -7   325.0    46.4   1  1.402  1.659
   2  12  -6   362.0    45.1   1  1.414  1.679
   2  12  -5 26037.2  1312.0   1  1.428  1.702
   2  12  -4   143.7    35.7   1  1.441  1.726
   2  12  -3 11695.2   594.8   1  1.454  1.749
   2  12  -2  7123.1   366.7   1  1.465  1.767
   2  12  -1  3189.7   170.5   1  1.434  1.714
   2  12   0    71.5    33.1   1  1.433  1.712
   2  12   1   182.2    36.5   1  1.428  1.702
   2  12   2  2742.9   150.4   1  1.419  1.687
   2  12   3  5376.5   281.8   1  1.410  1.671
   2  12   4  5738.7   300.0   1  1.401  1.655
   2  12   5  2814.2   156.9   1  1.391  1.638
   2  12   6    62.4    43.1   1  1.385  1.627
   2  12   7  1696.6   108.1   1  1.381  1.621
   2  12   8   118.6    48.5   1  1.380  1.619
   2  12   9   286.3    56.8   1  1.381  1.620
   2  12  10    19.3    54.9   1  1.384  1.625
   2  12  11   618.6    73.4   1  1.388  1.632
   2  12  12   591.2    82.3   1  1.395  1.643
   2  12  13   359.1    80.2   1  1.403  1.657
   2  12  14     0.0    60.7   1  1.413  1.673
   2  12  15   100.3    71.8   1  1.426  1.694
   2  12  16   640.7    82.1   1  1.441  1.720
   2  12  17   263.3    65.2   1  1.459  1.748
   2  13 -19    22.3    60.0   1  1.459  1.749
   2  13 -18   364.6    74.4   1  1.443  1.722
   2  13 -17   127.8    76.0   1  1.429  1.700
   2  13 -16   559.0    83.9   1  1.416  1.679
   2  13 -15    52.6    72.7   1  1.407  1.663
   2  13 -14   269.8    48.2   1  1.401  1.653
   2  13 -13  1585.7   111.8   1  1.397  1.647
   2  13 -12   296.6    60.4   1  1.395  1.644
   2  13 -11   317.8    58.3   1  1.395  1.645
   2  13 -10  2807.3   161.5   1  1.398  1.649
   2  13  -9   674.1    64.2   1  1.403  1.658
   2  13  -8  3333.3   184.1   1  1.410  1.670
   2  13  -7 13544.7   690.3   1  1.419  1.687
   2  13  -6  2494.4   140.8   1  1.432  1.708
   2  13  -5  1169.9    77.5   1  1.446  1.733
   2  13  -4     5.7    34.6   1  1.460  1.757
   2  13  -3   780.8    58.9   1  1.473  1.780
   2  13  -2   442.7    45.4   1  1.482  1.797
   2  13  -1  9137.2   467.8   1  1.451  1.742
   2  13   0    58.1    34.3   1  1.450  1.741
   2  13   1  3487.8   187.6   1  1.445  1.731
   2  13   2  2678.6   149.2   1  1.436  1.716
   2  13   3 10435.5   534.9   1  1.426  1.698
   2  13   4   549.8    54.3   1  1.417  1.682
   2  13   5 13939.8   711.2   1  1.407  1.664
   2  13   6  5216.8   278.2   1  1.400  1.652
   2  13   7   554.2    63.0   1  1.395  1.644
   2  13   8  1582.9   108.1   1  1.393  1.641
   2  13   9     0.0    50.4   1  1.394  1.641
   2  13  10   363.3    61.0   1  1.396  1.645
   2  13  11    73.6    61.2   1  1.400  1.652
   2  13  12   653.0    91.3   1  1.406  1.662
   2  13  13   125.3    72.9   1  1.415  1.676
   2  13  14   164.0    77.3   1  1.425  1.693
   2  13  15   472.4    78.9   1  1.437  1.713
   2  13  16  1744.2   121.6   1  1.452  1.738
   2  13  17   489.4    70.8   1  1.470  1.766
   2  14 -19    38.5    57.2   1  1.471  1.768
   2  14 -18  1023.4    96.7   1  1.455  1.742
   2  14 -17  1838.5   130.1   1  1.442  1.721
   2  14 -16   388.8    81.3   1  1.429  1.700
   2  14 -15   348.2    76.6   1  1.420  1.685
   2  14 -14  1225.7   104.3   1  1.413  1.674
   2  14 -13  4523.4   251.8   1  1.410  1.669
   2  14 -12    69.2    57.4   1  1.409  1.667
   2  14 -11   917.1    81.6   1  1.410  1.669
   2  14 -10   775.7    70.8   1  1.413  1.674
   2  14  -9  2604.5   151.6   1  1.418  1.684
   2  14  -8  3897.3   213.1   1  1.426  1.697
   2  14  -7 13426.7   685.9   1  1.436  1.716
   2  14  -6   106.3    44.9   1  1.449  1.738
   2  14  -5  2984.6   165.6   1  1.463  1.762
   2  14  -4  3527.1   191.2   1  1.476  1.785
   2  14  -3 25069.6  1265.1   1  1.489  1.807
   2  14  -2   221.8    39.6   1  1.498  1.823
   2  14  -1    70.8    35.9   1  1.467  1.769
   2  14   0  4187.5   222.8   1  1.466  1.767
   2  14   1  8673.5   446.1   1  1.461  1.758
   2  14   2     0.0    42.9   1  1.452  1.743
   2  14   3   820.3    63.4   1  1.442  1.726
   2  14   4   195.3    47.3   1  1.433  1.709
   2  14   5  2088.3   125.3   1  1.423  1.692
   2  14   6    81.4    48.3   1  1.415  1.677
   2  14   7   163.1    51.9   1  1.409  1.668
   2  14   8   372.8    65.1   1  1.407  1.664
   2  14   9  1241.3    96.8   1  1.407  1.664
   2  14  10  1067.0    90.8   1  1.409  1.667
   2  14  11    71.2    69.0   1  1.413  1.673
   2  14  12   539.9    83.1   1  1.419  1.683
   2  14  13     0.0    58.9   1  1.427  1.696
   2  14  14   678.9    90.2   1  1.437  1.713
   2  14  15   261.7    72.0   1  1.449  1.732
   2  14  16   299.0    67.4   1  1.464  1.757
   2  15 -19     0.0    53.8   1  1.483  1.788
   2  15 -18   266.7    71.8   1  1.467  1.762
   2  15 -17   120.9    70.8   1  1.454  1.742
   2  15 -16   189.3    76.2   1  1.442  1.721
   2  15 -15    57.9    73.6   1  1.433  1.707
   2  15 -14    86.3    74.5   1  1.428  1.698
   2  15 -13   140.7    63.9   1  1.424  1.692
   2  15 -12   119.2    60.8   1  1.423  1.692
   2  15 -11  1082.5    88.3   1  1.425  1.694
   2  15 -10   659.3    71.7   1  1.428  1.700
   2  15  -9  3709.6   207.2   1  1.434  1.711
   2  15  -8  4974.3   268.1   1  1.442  1.725
   2  15  -7  6973.5   366.8   1  1.452  1.743
   2  15  -6   986.3    76.9   1  1.465  1.765
   2  15  -5    29.3    42.8   1  1.479  1.789
   2  15  -4   879.7    69.0   1  1.491  1.811
   2  15  -3   770.4    63.3   1  1.504  1.833
   2  15  -2     0.0    42.5   1  1.513  1.850
   2  15  -1  3936.4   212.0   1  1.481  1.794
   2  15   0  2106.6   121.8   1  1.481  1.792
   2  15   1  1028.7    74.8   1  1.475  1.783
   2  15   2   147.2    43.9   1  1.467  1.769
   2  15   3  4338.3   234.7   1  1.457  1.751
   2  15   4  2375.5   139.5   1  1.448  1.735
   2  15   5  4939.6   266.0   1  1.438  1.718
   2  15   6  1593.1   106.9   1  1.430  1.703
   2  15   7  2036.1   126.9   1  1.424  1.693
   2  15   8  1334.8    99.7   1  1.421  1.688
   2  15   9  1104.0    92.5   1  1.421  1.687
   2  15  10    42.6    62.3   1  1.423  1.689
   2  15  11  3242.4   195.3   1  1.426  1.695
   2  15  12  1016.7   102.1   1  1.432  1.704
   2  15  13   802.9    93.1   1  1.439  1.717
   2  15  14     0.0    59.7   1  1.449  1.732
   2  15  15   112.8    69.4   1  1.461  1.752
   2  15  16    33.7    60.7   1  1.475  1.775
   2  16 -18   434.5    68.0   1  1.480  1.783
   2  16 -17   179.3    65.0   1  1.467  1.762
   2  16 -16   717.9    91.9   1  1.455  1.743
   2  16 -15    31.6    70.9   1  1.446  1.729
   2  16 -14    10.8    72.0   1  1.441  1.720
   2  16 -13   362.5    78.2   1  1.438  1.716
   2  16 -12   860.3    83.9   1  1.438  1.716
   2  16 -11    71.8    59.9   1  1.439  1.719
   2  16 -10     7.6    55.0   1  1.443  1.725
   2  16  -9  3448.3   196.0   1  1.449  1.736
   2  16  -8  2951.0   169.9   1  1.457  1.750
   2  16  -7  1979.9   122.5   1  1.468  1.769
   2  16  -6  9610.8   497.3   1  1.480  1.790
   2  16  -5  7439.7   388.6   1  1.493  1.814
   2  16  -4 12352.3   632.5   1  1.507  1.837
   2  16  -3    30.0    43.4   1  1.517  1.855
   2  16  -2   989.7    75.1   1  1.524  1.868
   2  16  -1 10003.4   514.6   1  1.493  1.813
   2  16   0 10808.6   554.7   1  1.492  1.812
   2  16   1   319.1    49.3   1  1.488  1.805
   2  16   2   952.8    72.9   1  1.481  1.792
   2  16   3  1542.9   101.7   1  1.472  1.777
   2  16   4   666.8    65.7   1  1.463  1.760
   2  16   5   207.3    54.1   1  1.453  1.742
   2  16   6   366.8    58.5   1  1.444  1.727
   2  16   7  1337.7    99.9   1  1.439  1.717
   2  16   8  4680.5   259.6   1  1.436  1.712
   2  16   9   827.3    81.6   1  1.435  1.710
   2  16  10  4741.1   188.4   1  1.436  1.712
   2  16  11    57.9    73.5   1  1.439  1.717
   2  16  12   178.6    77.4   1  1.444  1.725
   2  16  13   326.9    80.6   1  1.452  1.737
   2  16  14    92.6    69.6   1  1.461  1.753
   2  16  15   424.7    74.6   1  1.472  1.770
   2  16  16     0.0    55.2   1  1.484  1.790
   2  17 -18   298.2    64.4   1  1.493  1.804
   2  17 -17   480.0    77.6   1  1.480  1.784
   2  17 -16   246.4    78.4   1  1.468  1.764
   2  17 -15    78.7    73.0   1  1.459  1.750
   2  17 -14   101.7    72.7   1  1.454  1.742
   2  17 -13  2171.1   148.5   1  1.452  1.739
   2  17 -12    52.8    58.1   1  1.452  1.739
   2  17 -11  1043.7    93.0   1  1.454  1.742
   2  17 -10     0.0    51.5   1  1.458  1.750
   2  17  -9  6070.7   326.1   1  1.463  1.760
   2  17  -8  2088.5   132.0   1  1.472  1.774
   2  17  -7   462.8    62.8   1  1.482  1.793
   2  17  -6  1683.9   111.0   1  1.495  1.816
   2  17  -5 15555.6   794.2   1  1.507  1.837
   2  17  -4  2913.6   166.4   1  1.517  1.854
   2  17  -3  2204.5   131.8   1  1.526  1.870
   2  17  -2  2510.9   145.5   1  1.532  1.882
   2  17  -1  9394.4   485.7   1  1.535  1.887
   2  17   0  1825.3   113.1   1  1.501  1.827
   2  17   1   960.0    74.8   1  1.498  1.821
   2  17   2     8.3    47.1   1  1.492  1.810
   2  17   3   199.6    51.7   1  1.484  1.796
   2  17   4   697.0    71.9   1  1.476  1.782
   2  17   5  1125.3    88.8   1  1.467  1.766
   2  17   6   475.6    63.8   1  1.459  1.752
   2  17   7  1212.5    96.9   1  1.453  1.741
   2  17   8   378.4    67.8   1  1.450  1.735
   2  17   9  2134.8   140.7   1  1.449  1.733
   2  17  10     6.0    73.0   1  1.450  1.734
   2  17  11  1653.0   126.0   1  1.453  1.739
   2  17  12     0.0    63.0   1  1.457  1.747
   2  17  13   533.6    82.5   1  1.464  1.757
   2  17  14   121.9    68.6   1  1.472  1.770
   2  17  15    56.0    60.6   1  1.481  1.785
   2  18 -17   218.2    65.5   1  1.492  1.803
   2  18 -16  1554.4   118.7   1  1.482  1.786
   2  18 -15   829.7    91.9   1  1.473  1.773
   2  18 -14     0.0    63.1   1  1.468  1.765
   2  18 -13   158.0    80.1   1  1.466  1.761
   2  18 -12    84.2    72.1   1  1.466  1.762
   2  18 -11   399.3    70.6   1  1.468  1.765
   2  18 -10   160.2    65.4   1  1.472  1.773
   2  18  -9     0.0    53.1   1  1.478  1.784
   2  18  -8  8160.7   430.3   1  1.487  1.799
   2  18  -7  2072.9   131.5   1  1.496  1.816
   2  18  -6  2837.5   166.1   1  1.506  1.834
   2  18  -5  1523.2   103.3   1  1.516  1.852
   2  18  -4 10199.8   528.1   1  1.526  1.869
   2  18  -3   120.6    48.9   1  1.528  1.872
   2  18  -2   863.8    74.2   1  1.527  1.870
   2  18  -1 12358.2   634.7   1  1.524  1.865
   2  18   0   431.7    59.2   1  1.508  1.839
   2  18   1   693.8    67.8   1  1.505  1.833
   2  18   2    89.4    53.1   1  1.499  1.823
   2  18   3    64.2    53.7   1  1.493  1.811
   2  18   4    21.3    52.2   1  1.486  1.798
   2  18   5  1208.5    94.7   1  1.478  1.784
   2  18   6  3552.2   204.7   1  1.470  1.771
   2  18   7     0.0    52.4   1  1.465  1.761
   2  18   8   629.0    77.4   1  1.462  1.755
   2  18   9  2863.8   178.5   1  1.461  1.754
   2  18  10   112.1    76.0   1  1.462  1.755
   2  18  11   145.4    78.2   1  1.464  1.758
   2  18  12   180.6    76.4   1  1.468  1.764
   2  18  13   770.9    94.7   1  1.473  1.773
   2  18  14   210.3    69.2   1  1.480  1.784
   2  18  15     0.0    52.8   1  1.489  1.798
   2  19 -17     0.0    55.1   1  1.501  1.817
   2  19 -16    37.6    66.7   1  1.491  1.802
   2  19 -15   686.5    88.2   1  1.485  1.792
   2  19 -14     0.0    61.5   1  1.481  1.786
   2  19 -13     0.0    61.4   1  1.479  1.784
   2  19 -12   212.9    74.1   1  1.480  1.785
   2  19 -11   156.5    78.8   1  1.482  1.789
   2  19 -10   768.0    79.6   1  1.485  1.795
   2  19  -9  6696.4   360.0   1  1.491  1.805
   2  19  -8     0.0    53.5   1  1.497  1.816
   2  19  -7   354.3    61.7   1  1.505  1.831
   2  19  -6  9634.5   502.5   1  1.514  1.848
   2  19  -5  1607.4   110.5   1  1.519  1.856
   2  19  -4  1215.4    91.7   1  1.517  1.852
   2  19  -3  6572.6   348.6   1  1.514  1.845
   2  19  -2  2386.0   144.0   1  1.510  1.836
   2  19  -1  2303.7   141.2   1  1.507  1.831
   2  19   0    22.3    50.5   1  1.511  1.842
   2  19   1  2302.4   139.5   1  1.510  1.840
   2  19   2   718.9    75.4   1  1.507  1.835
   2  19   3   123.3    56.5   1  1.500  1.823
   2  19   4  1907.1   125.8   1  1.494  1.811
   2  19   5     0.0    55.5   1  1.486  1.798
   2  19   6   681.0    76.6   1  1.480  1.786
   2  19   7  5216.5   289.1   1  1.475  1.777
   2  19   8  5055.9   200.2   1  1.472  1.772
   2  19   9   291.8    79.4   1  1.471  1.770
   2  19  10   473.5    83.0   1  1.471  1.771
   2  19  11  1680.7   130.3   1  1.473  1.773
   2  19  12   660.0    86.5   1  1.477  1.779
   2  19  13  1011.0    98.2   1  1.482  1.786
   2  19  14   107.2    65.1   1  1.488  1.797
   2  20 -16   819.6    86.2   1  1.499  1.815
   2  20 -15   262.6    72.6   1  1.494  1.806
   2  20 -14  2131.6   145.7   1  1.490  1.801
   2  20 -13  1859.5   137.0   1  1.489  1.799
   2  20 -12   839.3    94.3   1  1.489  1.800
   2  20 -11    24.6    75.0   1  1.491  1.804
   2  20 -10  3758.6   221.6   1  1.495  1.811
   2  20  -9   172.2    60.9   1  1.499  1.819
   2  20  -8   284.7    65.1   1  1.506  1.832
   2  20  -7  2519.0   155.1   1  1.508  1.835
   2  20  -6  4501.9   250.1   1  1.508  1.834
   2  20  -5   113.2    58.4   1  1.506  1.829
   2  20  -4   293.3    60.5   1  1.501  1.819
   2  20  -3  7144.5   377.9   1  1.495  1.808
   2  20  -2    80.3    55.3   1  1.492  1.802
   2  20  -1   665.1    70.2   1  1.489  1.796
   2  20   0   991.9    84.4   1  1.493  1.807
   2  20   1  1668.4   112.7   1  1.493  1.808
   2  20   2   120.9    53.9   1  1.495  1.812
   2  20   3     0.0    53.0   1  1.497  1.815
   2  20   4    24.0    56.9   1  1.498  1.818
   2  20   5     0.0    51.0   1  1.494  1.811
   2  20   6   673.5    80.8   1  1.487  1.798
   2  20   7   176.8    49.4   1  1.483  1.790
   2  20   8   741.2    89.0   1  1.480  1.785
   2  20   9    87.3    72.8   1  1.479  1.783
   2  20  10    38.9    76.6   1  1.480  1.784
   2  20  11     0.0    61.9   1  1.482  1.787
   2  20  12   164.1    74.9   1  1.485  1.792
   2  20  13   235.9    68.7   1  1.488  1.796
   2  20  14    22.7    57.3   1  1.483  1.785
   2  21 -16   168.6    60.3   1  1.486  1.789
   2  21 -15   160.3    65.5   1  1.490  1.798
   2  21 -14     0.0    60.2   1  1.493  1.805
   2  21 -13   248.4    75.1   1  1.494  1.807
   2  21 -12   122.9    71.4   1  1.496  1.811
   2  21 -11     0.0    66.2   1  1.497  1.813
   2  21 -10   110.6    75.2   1  1.498  1.815
   2  21  -9  1464.5   118.7   1  1.500  1.818
   2  21  -8   858.6    88.7   1  1.497  1.813
   2  21  -7    13.6    63.8   1  1.495  1.809
   2  21  -6    39.7    57.6   1  1.491  1.801
   2  21  -5   969.0    89.4   1  1.487  1.793
   2  21  -4  5304.3   289.4   1  1.483  1.785
   2  21  -3  1402.0   104.4   1  1.479  1.777
   2  21  -2  2741.1   163.0   1  1.476  1.770
   2  21  -1    69.7    57.4   1  1.473  1.766
   2  21   0   127.0    59.0   1  1.476  1.774
   2  21   1  2660.2   161.2   1  1.475  1.773
   2  21   2     0.0    52.1   1  1.476  1.776
   2  21   3     0.0    55.4   1  1.478  1.779
   2  21   4  1124.9    97.2   1  1.481  1.784
   2  21   5  1142.2    98.0   1  1.483  1.788
   2  21   6  4141.2   167.8   1  1.482  1.788
   2  21   7   835.7    95.5   1  1.483  1.790
   2  21   8   173.4    79.3   1  1.484  1.790
   2  21   9     0.0    62.7   1  1.484  1.790
   2  21  10  1032.8   101.1   1  1.483  1.789
   2  21  11   502.7    81.5   1  1.481  1.784
   2  21  12   175.7    63.7   1  1.477  1.776
   2  21  13     0.0    55.8   1  1.471  1.764
   2  22 -15  1581.9   115.7   1  1.473  1.764
   2  22 -14   281.3    69.6   1  1.477  1.773
   2  22 -13     0.0    60.7   1  1.481  1.781
   2  22 -12     0.0    60.1   1  1.483  1.786
   2  22 -11  3036.7   186.0   1  1.485  1.789
   2  22 -10   267.7    75.6   1  1.484  1.788
   2  22  -9   762.0    91.3   1  1.482  1.785
   2  22  -8    83.5    74.4   1  1.480  1.779
   2  22  -7     0.0    52.7   1  1.476  1.773
   2  22  -6  4694.1   264.4   1  1.473  1.766
   2  22  -5  3109.1   184.7   1  1.470  1.761
   2  22  -4   984.8    87.7   1  1.467  1.754
   2  22  -3   523.6    73.2   1  1.463  1.746
   2  22  -2  1216.1    97.1   1  1.459  1.740
   2  22  -1  6184.5   332.9   1  1.457  1.736
   2  22   0     0.0    54.1   1  1.462  1.747
   2  22   1    40.7    58.3   1  1.461  1.746
   2  22   2  4966.9   273.9   1  1.462  1.747
   2  22   3  1681.6   118.5   1  1.462  1.749
   2  22   4   137.9    62.7   1  1.463  1.750
   2  22   5     0.0    61.8   1  1.463  1.751
   2  22   6  1177.7   104.7   1  1.464  1.752
   2  22   7   623.1    90.1   1  1.465  1.755
   2  22   8   268.2    75.6   1  1.466  1.756
   2  22   9   129.1    72.4   1  1.466  1.756
   2  22  10   112.9    75.5   1  1.465  1.754
   2  22  11   156.1    71.4   1  1.462  1.748
   2  22  12    29.1    59.4   1  1.458  1.740
   2  22  13   213.8    58.9   1  1.453  1.730
   2  23 -15     0.0    57.9   1  1.454  1.729
   2  23 -14  1074.3    95.0   1  1.459  1.738
   2  23 -13   332.8    74.1   1  1.462  1.745
   2  23 -12     0.0    58.6   1  1.464  1.750
   2  23 -11     0.0    59.4   1  1.466  1.752
   2  23 -10     0.0    62.0   1  1.466  1.752
   2  23  -9   543.2    81.9   1  1.465  1.750
   2  23  -8  2757.1   175.4   1  1.462  1.746
   2  23  -7     0.0    61.7   1  1.460  1.741
   2  23  -6  6257.6   340.2   1  1.456  1.735
   2  23  -5   109.9    65.5   1  1.453  1.729
   2  23  -4   657.5    80.4   1  1.451  1.725
   2  23  -3   972.2    90.8   1  1.448  1.720
   2  23  -2  3539.5   205.7   1  1.445  1.715
   2  23  -1   258.5    65.9   1  1.443  1.711
   2  23   0    56.2    58.4   1  1.447  1.719
   2  23   1     0.0    52.9   1  1.446  1.718
   2  23   2  8017.7   426.6   1  1.447  1.719
   2  23   3   674.9    58.2   1  1.448  1.721
   2  23   4   230.8    73.9   1  1.448  1.722
   2  23   5   111.2    75.7   1  1.449  1.723
   2  23   6   840.0    91.7   1  1.448  1.723
   2  23   7     0.0    62.0   1  1.449  1.723
   2  23   8    39.3    71.4   1  1.449  1.723
   2  23   9  1441.5   115.4   1  1.449  1.723
   2  23  10    25.1    65.5   1  1.448  1.721
   2  23  11   231.4    69.5   1  1.446  1.717
   2  23  12   316.8    66.5   1  1.443  1.711
   2  24 -14   152.3    60.4   1  1.442  1.706
   2  24 -13   107.4    60.7   1  1.445  1.713
   2  24 -12    94.3    66.8   1  1.448  1.718
   2  24 -11   138.3    72.9   1  1.449  1.721
   2  24 -10   377.6    81.6   1  1.449  1.721
   2  24  -9     0.0    61.7   1  1.448  1.719
   2  24  -8     0.0    62.3   1  1.446  1.716
   2  24  -7   201.9    72.4   1  1.443  1.711
   2  24  -6  1163.2   106.2   1  1.441  1.706
   2  24  -5   232.0    76.5   1  1.438  1.702
   2  24  -4  2033.0   140.1   1  1.436  1.698
   2  24  -3  1686.7   124.8   1  1.434  1.694
   2  24  -2  5880.6   322.1   1  1.431  1.689
   2  24  -1   650.3    87.5   1  1.429  1.686
   2  24   0   102.8    72.8   1  1.433  1.694
   2  24   1  2906.2   178.8   1  1.432  1.693
   2  24   2  1081.9   102.5   1  1.433  1.694
   2  24   3   331.0    78.9   1  1.434  1.695
   2  24   4  1037.7    98.6   1  1.433  1.695
   2  24   5    35.3    71.5   1  1.433  1.695
   2  24   6  1957.8   137.9   1  1.433  1.695
   2  24   7   784.8    89.6   1  1.434  1.695
   2  24   8   916.7    96.5   1  1.434  1.696
   2  24   9   180.0    67.2   1  1.434  1.695
   2  24  10   848.4    89.5   1  1.433  1.693
   2  24  11   288.8    67.6   1  1.430  1.688
   2  25 -13    61.8    59.2   1  1.428  1.681
   2  25 -12   284.3    65.8   1  1.430  1.686
   2  25 -11   113.9    63.6   1  1.432  1.689
   2  25 -10   154.9    70.5   1  1.432  1.690
   2  25  -9   206.1    72.9   1  1.432  1.690
   2  25  -8   167.2    70.5   1  1.430  1.687
   2  25  -7  1855.9   134.6   1  1.428  1.684
   2  25  -6   208.2    74.0   1  1.426  1.680
   2  25  -5  1457.2   119.4   1  1.423  1.676
   2  25  -4  1121.6   104.5   1  1.421  1.671
   2  25  -3  6006.4   329.4   1  1.418  1.666
   2  25  -2   255.6    76.9   1  1.415  1.662
   2  25  -1    12.0    70.7   1  1.413  1.658
   2  25   0    26.8    71.3   1  1.419  1.669
   2  25   1  6149.5   336.6   1  1.418  1.668
   2  25   2  2086.3   142.4   1  1.419  1.669
   2  25   3   158.8    79.0   1  1.419  1.669
   2  25   4   577.1    87.9   1  1.419  1.668
   2  25   5   531.0    81.2   1  1.419  1.669
   2  25   6   279.7    77.3   1  1.419  1.669
   2  25   7   247.6    74.3   1  1.420  1.670
   2  25   8     0.0    59.0   1  1.420  1.670
   2  25   9   180.8    64.3   1  1.419  1.669
   2  25  10   480.5    71.1   1  1.418  1.667
   2  25  11   897.4    81.3   1  1.415  1.661
   2  26 -12   716.1    79.3   1  1.414  1.658
   2  26 -11     0.0    58.9   1  1.416  1.661
   2  26 -10   993.9    93.1   1  1.417  1.663
   2  26  -9   386.2    75.7   1  1.417  1.663
   2  26  -8   117.9    66.0   1  1.415  1.661
   2  26  -7    58.3    71.1   1  1.413  1.658
   2  26  -6  4902.8   277.0   1  1.411  1.654
   2  26  -5  1097.7    99.7   1  1.408  1.649
   2  26  -4  4391.8   250.2   1  1.405  1.644
   2  26  -3  1104.9   100.6   1  1.402  1.639
   2  26  -2  1171.9   105.4   1  1.400  1.636
   2  26  -1  1065.3   100.8   1  1.398  1.633
   2  26   0    62.4    70.2   1  1.405  1.645
   2  26   1  1536.0   123.6   1  1.404  1.644
   2  26   2   138.0    72.8   1  1.404  1.644
   2  26   3   600.8    86.1   1  1.404  1.643
   2  26   4  1586.0   120.3   1  1.404  1.643
   2  26   5   118.2    66.5   1  1.404  1.643
   2  26   6    30.4    67.8   1  1.405  1.644
   2  26   7   632.1    81.0   1  1.405  1.644
   2  26   8  1025.9    96.5   1  1.405  1.644
   2  26   9   173.4    61.6   1  1.405  1.643
   2  26  10     2.8    53.2   1  1.403  1.640
   2  27 -11    65.4    55.8   1  1.401  1.635
   2  27 -10     0.0    57.4   1  1.402  1.637
   2  27  -9   283.1    67.2   1  1.401  1.637
   2  27  -8   796.7    86.0   1  1.400  1.634
   2  27  -7   203.4    71.4   1  1.398  1.631
   2  27  -6   170.1    68.3   1  1.395  1.626
   2  27  -5   138.0    69.5   1  1.392  1.622
   2  27  -4  1307.2   108.3   1  1.390  1.618
   2  27  -3   187.6    75.3   1  1.387  1.614
   2  27  -2   563.1    81.4   1  1.385  1.611
   2  27  -1   523.0    83.4   1  1.384  1.608
   2  27   0   796.4    88.4   1  1.392  1.622
   2  27   1   483.2    80.5   1  1.391  1.621
   2  27   2   176.1    72.8   1  1.390  1.620
   2  27   3   119.0    70.1   1  1.390  1.619
   2  27   4    98.5    70.3   1  1.390  1.619
   2  27   5    73.8    66.4   1  1.390  1.619
   2  27   6   544.9    75.7   1  1.390  1.619
   2  27   7   601.2    76.7   1  1.390  1.619
   2  27   8    88.0    60.0   1  1.390  1.619
   2  27   9   814.4    80.3   1  1.390  1.618
   2  28 -10    73.6    55.3   1  1.385  1.608
   2  28  -9   363.4    65.2   1  1.385  1.608
   2  28  -8  1698.1   119.3   1  1.384  1.607
   2  28  -7   250.8    67.3   1  1.382  1.605
   2  28  -6    74.7    63.4   1  1.380  1.601
   2  28  -5   637.5    80.2   1  1.378  1.598
   2  28  -4  3074.5   186.5   1  1.376  1.594
   2  28  -3    40.7    67.3   1  1.373  1.591
   2  28  -2    26.3    67.3   1  1.372  1.588
   2  28  -1   223.4    69.2   1  1.370  1.585
   2  28   0    29.9    66.2   1  1.379  1.600
   2  28   1   201.3    70.8   1  1.378  1.599
   2  28   2   120.8    65.4   1  1.377  1.597
   2  28   3   126.9    67.1   1  1.377  1.596
   2  28   4  1089.1    98.3   1  1.377  1.596
   2  28   5    65.1    63.3   1  1.377  1.596
   2  28   6    90.4    61.3   1  1.377  1.596
   2  28   7   113.0    57.6   1  1.377  1.596
   2  28   8   292.3    62.3   1  1.377  1.595
   2  29  -9   399.9    64.0   1  1.369  1.583
   2  29  -8    16.9    58.3   1  1.369  1.583
   2  29  -7    67.5    57.3   1  1.368  1.581
   2  29  -6   499.9    73.0   1  1.366  1.578
   2  29  -5   596.1    76.1   1  1.364  1.575
   2  29  -4     0.0    57.7   1  1.362  1.572
   2  29  -3   187.7    68.2   1  1.360  1.569
   2  29  -2   265.5    67.8   1  1.359  1.567
   2  29  -1     0.0    56.4   1  1.358  1.565
   2  29   0   415.7    73.1   1  1.366  1.578
   2  29   1    94.0    64.3   1  1.365  1.577
   2  29   2   159.4    65.6   1  1.364  1.575
   2  29   3   121.8    61.7   1  1.364  1.575
   2  29   4   102.9    60.9   1  1.364  1.575
   2  29   5   200.6    60.5   1  1.364  1.575
   2  29   6   495.9    68.9   1  1.364  1.575
   2  29   7     0.0    51.4   1  1.364  1.575
   2  30  -7   155.6    57.9   1  1.354  1.558
   2  30  -6   274.4    61.6   1  1.353  1.556
   2  30  -5   173.7    64.0   1  1.352  1.554
   2  30  -4    35.8    58.5   1  1.350  1.552
   2  30  -3   264.5    61.2   1  1.348  1.549
   2  30  -2   163.7    58.5   1  1.347  1.547
   2  30  -1   173.5    64.7   1  1.346  1.545
   2  30   0   544.4    72.1   1  1.354  1.558
   2  30   1   741.4    79.0   1  1.353  1.557
   2  30   2    50.5    57.1   1  1.352  1.556
   2  30   3    61.6    55.9   1  1.352  1.555
   2  30   4   827.9    81.7   1  1.352  1.554
   2  30   5   178.4    55.3   1  1.352  1.554
   2  31  -5     0.0    54.7   1  1.340  1.535
   2  31  -4   228.0    61.3   1  1.338  1.533
   2  31  -3   407.1    63.8   1  1.337  1.531
   2  31  -2    44.5    54.6   1  1.336  1.529
   2  31  -1     9.0    54.2   1  1.335  1.527
   2  31   0  1059.1    90.1   1  1.343  1.540
   2  31   1    39.5    55.4   1  1.342  1.538
   2  31   2   109.5    54.4   1  1.341  1.537
   2  31   3   310.8    59.7   1  1.341  1.536
   3   0 -20   439.6    76.0   1  1.403  1.656
   3   0 -18  2292.3   153.0   1  1.367  1.596
   3   0 -16   809.9    81.2   1  1.343  1.556
   3   0 -14  4893.7   263.9   1  1.325  1.527
   3   0 -12   240.0    44.1   1  1.313  1.506
   3   0 -10   501.2    46.9   1  1.304  1.492
   3   0  -8 11463.4   581.1   1  1.297  1.479
   3   0  -6  2068.2   111.5   1  1.292  1.470
   3   0  -4  5446.7   278.0   1  1.290  1.467
   3   0  -2  2343.4   124.9   1  1.292  1.472
   3   0   0  8048.3   407.7   1  1.293  1.473
   3   0   2   155.5    24.9   1  1.296  1.478
   3   0   4 27711.5  1392.9   1  1.299  1.482
   3   0   6  1986.1   114.3   1  1.303  1.489
   3   0   8  1581.2    98.6   1  1.311  1.504
   3   0  10   196.6    53.3   1  1.325  1.526
   3   0  12     0.0    50.7   1  1.341  1.553
   3   0  14  9159.5   483.2   1  1.362  1.588
   3   0  16  2554.4   161.9   1  1.395  1.643
   3   1 -21    16.1    58.8   1  1.427  1.697
   3   1 -20   947.2    90.2   1  1.402  1.655
   3   1 -19    61.5    69.8   1  1.381  1.621
   3   1 -18   950.2    96.6   1  1.365  1.593
   3   1 -17     0.0    61.9   1  1.352  1.572
   3   1 -16   367.5    67.3   1  1.342  1.555
   3   1 -15    53.9    55.9   1  1.334  1.541
   3   1 -14   136.4    51.7   1  1.326  1.529
   3   1 -13   630.4    61.0   1  1.319  1.517
   3   1 -12   139.7    41.9   1  1.313  1.507
   3   1 -11  1845.2   109.4   1  1.308  1.499
   3   1 -10  2396.2   133.1   1  1.303  1.490
   3   1  -9 12144.9   616.2   1  1.299  1.482
   3   1  -8  3518.3   185.2   1  1.295  1.476
   3   1  -7   722.0    49.3   1  1.293  1.472
   3   1  -6   187.6    27.8   1  1.291  1.469
   3   1  -5  2913.5   152.3   1  1.290  1.467
   3   1  -4 48095.1  2409.8   1  1.289  1.466
   3   1  -3   208.5    24.3   1  1.289  1.466
   3   1  -2   420.9    31.8   1  1.290  1.467
   3   1  -1 10892.8   549.5   1  1.291  1.469
   3   1   0  6900.0   350.4   1  1.292  1.470
   3   1   1  5841.8   298.0   1  1.293  1.472
   3   1   2  2018.5   108.7   1  1.294  1.474
   3   1   3 79222.9  3967.5   1  1.295  1.475
   3   1   4   752.9    52.7   1  1.296  1.478
   3   1   5  9000.4   458.9   1  1.298  1.481
   3   1   6 34854.3  1752.0   1  1.301  1.486
   3   1   7    34.5    36.6   1  1.305  1.493
   3   1   8  1556.7    98.4   1  1.311  1.503
   3   1   9  2468.6   143.9   1  1.317  1.514
   3   1  10    73.3    51.1   1  1.325  1.527
   3   1  11    94.8    55.2   1  1.333  1.539
   3   1  12   796.4    81.2   1  1.341  1.553
   3   1  13     0.0    61.0   1  1.350  1.569
   3   1  14   107.3    72.7   1  1.362  1.588
   3   1  15   131.4    68.9   1  1.376  1.612
   3   1  16   227.7    70.0   1  1.395  1.643
   3   1  17   692.0    76.7   1  1.418  1.681
   3   2 -21   738.1    81.8   1  1.427  1.698
   3   2 -20  1180.6    99.2   1  1.402  1.655
   3   2 -19    69.2    67.3   1  1.381  1.621
   3   2 -18   485.5    80.1   1  1.365  1.593
   3   2 -17   136.2    71.3   1  1.352  1.572
   3   2 -16  5035.7   275.9   1  1.342  1.556
   3   2 -15   285.8    59.7   1  1.334  1.543
   3   2 -14     0.0    47.6   1  1.327  1.531
   3   2 -13   514.7    59.8   1  1.321  1.520
   3   2 -12 10472.8   537.1   1  1.315  1.510
   3   2 -11   853.0    64.8   1  1.308  1.499
   3   2 -10  3715.3   198.0   1  1.303  1.490
   3   2  -9    95.2    31.4   1  1.299  1.483
   3   2  -8  4011.0   209.9   1  1.296  1.478
   3   2  -7 10822.8   548.3   1  1.294  1.474
   3   2  -6  3672.8   191.0   1  1.293  1.472
   3   2  -5  1787.0    97.2   1  1.292  1.471
   3   2  -4  1171.8    66.8   1  1.292  1.470
   3   2  -3   789.5    48.3   1  1.292  1.470
   3   2  -2 15521.7   782.3   1  1.290  1.467
   3   2  -1 15660.3   788.3   1  1.290  1.467
   3   2   0   511.5    36.5   1  1.291  1.468
   3   2   1  1073.2    62.7   1  1.291  1.469
   3   2   2  2327.8   124.2   1  1.292  1.471
   3   2   3  4688.3   242.5   1  1.293  1.473
   3   2   4  1956.0   108.8   1  1.295  1.477
   3   2   5  5953.0   307.1   1  1.298  1.481
   3   2   6   942.6    64.9   1  1.302  1.487
   3   2   7  2491.1   139.5   1  1.306  1.495
   3   2   8  1422.3    90.5   1  1.312  1.504
   3   2   9   190.9    48.7   1  1.318  1.515
   3   2  10  1320.7    92.3   1  1.325  1.527
   3   2  11  1131.0    87.6   1  1.334  1.541
   3   2  12   351.4    66.0   1  1.342  1.554
   3   2  13   305.0    74.5   1  1.352  1.571
   3   2  14   492.9    79.3   1  1.363  1.590
   3   2  15    49.5    68.9   1  1.377  1.614
   3   2  16   373.9    68.5   1  1.396  1.644
   3   2  17     0.0    54.9   1  1.419  1.683
   3   3 -21    61.8    56.7   1  1.430  1.701
   3   3 -20   521.2    74.6   1  1.403  1.658
   3   3 -19     0.0    59.1   1  1.383  1.623
   3   3 -18   972.5    91.9   1  1.366  1.596
   3   3 -17   502.3    75.9   1  1.353  1.574
   3   3 -16   160.4    61.3   1  1.344  1.559
   3   3 -15     0.0    51.1   1  1.336  1.545
   3   3 -14  3012.5   173.7   1  1.329  1.533
   3   3 -13   435.7    56.0   1  1.323  1.523
   3   3 -12   253.6    50.3   1  1.316  1.512
   3   3 -11  2066.0   119.9   1  1.310  1.502
   3   3 -10  8572.8   439.5   1  1.305  1.493
   3   3  -9  1934.6   109.8   1  1.302  1.487
   3   3  -8  1851.8   104.5   1  1.299  1.483
   3   3  -7  7605.5   388.0   1  1.297  1.480
   3   3  -6 26284.6  1320.6   1  1.296  1.478
   3   3  -5 14881.3   750.0   1  1.296  1.478
   3   3  -4  1109.5    64.5   1  1.296  1.478
   3   3  -3   811.6    50.1   1  1.296  1.479
   3   3  -2  3460.3   180.6   1  1.290  1.467
   3   3  -1  8470.0   429.3   1  1.290  1.467
   3   3   0  3715.8   192.2   1  1.290  1.468
   3   3   1  2270.7   121.1   1  1.291  1.469
   3   3   2   659.8    45.0   1  1.292  1.471
   3   3   3  4810.6   248.6   1  1.294  1.475
   3   3   4 45233.8  2268.7   1  1.297  1.479
   3   3   5 10951.9   556.8   1  1.300  1.485
   3   3   6   207.3    40.0   1  1.304  1.492
   3   3   7  2960.5   162.5   1  1.309  1.499
   3   3   8  9179.7   472.8   1  1.314  1.507
   3   3   9     0.0    46.8   1  1.319  1.517
   3   3  10   100.7    52.2   1  1.326  1.529
   3   3  11  3897.5   218.3   1  1.334  1.542
   3   3  12   885.1    81.9   1  1.344  1.558
   3   3  13     0.0    62.7   1  1.353  1.574
   3   3  14   129.6    70.7   1  1.365  1.594
   3   3  15   831.1    90.7   1  1.379  1.618
   3   3  16   179.6    69.0   1  1.398  1.648
   3   3  17   110.4    56.4   1  1.421  1.687
   3   4 -21   223.0    63.4   1  1.433  1.707
   3   4 -20   546.4    76.1   1  1.406  1.662
   3   4 -19  1678.9   125.1   1  1.385  1.628
   3   4 -18  1605.6   120.9   1  1.369  1.600
   3   4 -17   105.2    71.4   1  1.356  1.579
   3   4 -16  1331.0   103.2   1  1.346  1.563
   3   4 -15   304.0    61.0   1  1.338  1.549
   3   4 -14  1490.7   102.5   1  1.331  1.537
   3   4 -13  5131.8   274.2   1  1.324  1.526
   3   4 -12  5269.7   279.3   1  1.318  1.515
   3   4 -11  6863.1   356.0   1  1.313  1.507
   3   4 -10  2564.9   142.0   1  1.309  1.500
   3   4  -9 13122.7   665.7   1  1.306  1.495
   3   4  -8  1035.9    65.6   1  1.304  1.491
   3   4  -7 10442.1   529.9   1  1.303  1.489
   3   4  -6  5697.9   292.1   1  1.302  1.488
   3   4  -5  3567.1   185.8   1  1.302  1.488
   3   4  -4  1595.8    88.3   1  1.303  1.489
   3   4  -3  9442.1   478.6   1  1.303  1.490
   3   4  -2   495.1    37.1   1  1.292  1.471
   3   4  -1  1393.2    78.2   1  1.293  1.472
   3   4   0  3881.6   200.9   1  1.293  1.473
   3   4   1  2073.5   111.6   1  1.294  1.474
   3   4   2  7088.1   361.4   1  1.296  1.477
   3   4   3 11286.4   572.0   1  1.298  1.481
   3   4   4  2693.8   145.7   1  1.301  1.486
   3   4   5  2629.7   143.6   1  1.304  1.491
   3   4   6  1217.6    77.4   1  1.308  1.498
   3   4   7     0.0    42.3   1  1.312  1.505
   3   4   8    42.9    44.0   1  1.316  1.512
   3   4   9  1015.8    77.0   1  1.322  1.521
   3   4  10     0.0    52.6   1  1.328  1.532
   3   4  11  8386.5   439.8   1  1.336  1.545
   3   4  12    24.5    57.3   1  1.346  1.561
   3   4  13   284.7    72.3   1  1.356  1.579
   3   4  14  1238.2   105.5   1  1.369  1.600
   3   4  15   350.0    74.3   1  1.383  1.624
   3   4  16     0.0    60.2   1  1.401  1.654
   3   4  17    69.3    55.3   1  1.424  1.693
   3   5 -21     0.0    54.1   1  1.437  1.714
   3   5 -20    58.2    65.5   1  1.410  1.669
   3   5 -19   102.2    66.5   1  1.389  1.634
   3   5 -18  1276.3   108.4   1  1.373  1.607
   3   5 -17  1178.8   104.0   1  1.361  1.586
   3   5 -16  1646.1    83.6   1  1.350  1.569
   3   5 -15  3350.0   191.6   1  1.341  1.554
   3   5 -14   177.8    52.9   1  1.334  1.542
   3   5 -13  3906.9   214.2   1  1.327  1.530
   3   5 -12  5216.3   277.0   1  1.321  1.520
   3   5 -11   232.8    44.2   1  1.317  1.513
   3   5 -10    60.1    35.6   1  1.314  1.508
   3   5  -9   687.7    53.0   1  1.312  1.504
   3   5  -8 18376.4   927.5   1  1.310  1.502
   3   5  -7  5994.9   308.4   1  1.310  1.501
   3   5  -6  6451.9   330.3   1  1.310  1.502
   3   5  -5  3738.8   194.7   1  1.311  1.503
   3   5  -4 19230.2   967.9   1  1.312  1.505
   3   5  -3  1959.1   107.1   1  1.313  1.507
   3   5  -2   686.2    46.6   1  1.299  1.483
   3   5  -1   725.4    47.7   1  1.300  1.484
   3   5   0   672.7    44.9   1  1.300  1.485
   3   5   1     0.0    35.4   1  1.301  1.486
   3   5   2  7505.5   382.7   1  1.302  1.488
   3   5   3  1611.2    91.8   1  1.304  1.491
   3   5   4  1112.9    69.9   1  1.306  1.494
   3   5   5  1469.5    88.0   1  1.309  1.499
   3   5   6 12791.1   650.4   1  1.312  1.504
   3   5   7   491.6    52.8   1  1.316  1.511
   3   5   8    27.0    46.8   1  1.320  1.518
   3   5   9   550.3    59.2   1  1.325  1.527
   3   5  10  6761.9   357.3   1  1.331  1.537
   3   5  11    92.8    54.1   1  1.339  1.550
   3   5  12   281.4    62.7   1  1.348  1.566
   3   5  13    26.9    71.1   1  1.360  1.586
   3   5  14   194.9    73.3   1  1.373  1.607
   3   5  15   304.4    78.1   1  1.388  1.632
   3   5  16   390.4    77.1   1  1.406  1.661
   3   5  17    36.9    56.7   1  1.429  1.700
   3   6 -21   383.8    62.9   1  1.443  1.723
   3   6 -20   378.5    71.2   1  1.416  1.678
   3   6 -19   520.4    76.6   1  1.395  1.643
   3   6 -18   498.3    78.7   1  1.378  1.616
   3   6 -17   112.9    70.1   1  1.366  1.595
   3   6 -16   435.1    77.3   1  1.355  1.577
   3   6 -15    53.2    56.8   1  1.346  1.562
   3   6 -14  9065.9   472.6   1  1.337  1.547
   3   6 -13  2295.5   138.7   1  1.330  1.535
   3   6 -12  3470.6   191.6   1  1.325  1.527
   3   6 -11  2547.7   144.5   1  1.321  1.521
   3   6 -10 10008.8   512.6   1  1.319  1.516
   3   6  -9  1859.3   107.1   1  1.317  1.514
   3   6  -8    77.0    33.4   1  1.317  1.514
   3   6  -7 16300.1   823.2   1  1.317  1.514
   3   6  -6  2010.4   111.0   1  1.318  1.516
   3   6  -5 17108.3   862.7   1  1.320  1.519
   3   6  -4  1677.1    93.9   1  1.321  1.522
   3   6  -3  2485.4   133.6   1  1.323  1.524
   3   6  -2  1775.4    99.3   1  1.324  1.526
   3   6  -1  3437.0   180.6   1  1.309  1.500
   3   6   0  2602.3   138.9   1  1.309  1.500
   3   6   1    11.7    25.0   1  1.309  1.500
   3   6   2   263.6    34.6   1  1.309  1.500
   3   6   3  4518.2   235.3   1  1.310  1.501
   3   6   4   144.0    35.6   1  1.311  1.504
   3   6   5   245.3    39.6   1  1.314  1.507
   3   6   6  7983.3   411.2   1  1.316  1.512
   3   6   7  3683.9   200.2   1  1.320  1.518
   3   6   8   735.5    65.6   1  1.324  1.526
   3   6   9  2900.9   167.0   1  1.330  1.534
   3   6  10   675.9    72.5   1  1.336  1.545
   3   6  11  1143.0    91.9   1  1.343  1.557
   3   6  12  4327.3   172.2   1  1.353  1.573
   3   6  13   614.3    88.8   1  1.365  1.593
   3   6  14   225.3    74.4   1  1.378  1.615
   3   6  15   132.9    68.9   1  1.394  1.642
   3   6  16   490.2    75.0   1  1.411  1.671
   3   6  17    34.3    56.2   1  1.435  1.710
   3   7 -21    53.8    56.4   1  1.450  1.735
   3   7 -20     0.0    56.1   1  1.423  1.689
   3   7 -19   152.7    65.6   1  1.401  1.654
   3   7 -18   292.1    67.7   1  1.385  1.627
   3   7 -17  1506.7   116.6   1  1.372  1.605
   3   7 -16   916.0    97.5   1  1.361  1.587
   3   7 -15  2021.0   130.5   1  1.351  1.571
   3   7 -14   718.5    72.1   1  1.342  1.556
   3   7 -13    12.6    51.6   1  1.335  1.544
   3   7 -12   299.0    54.0   1  1.330  1.536
   3   7 -11  5780.2   304.4   1  1.327  1.530
   3   7 -10  5652.7   296.2   1  1.325  1.527
   3   7  -9   257.4    40.0   1  1.324  1.526
   3   7  -8    33.4    33.9   1  1.324  1.526
   3   7  -7  3992.5   210.3   1  1.325  1.528
   3   7  -6 17239.2   870.2   1  1.327  1.531
   3   7  -5 26718.8  1343.7   1  1.329  1.535
   3   7  -4   396.9    38.3   1  1.331  1.538
   3   7  -3   151.9    30.1   1  1.333  1.542
   3   7  -2 15098.5   763.0   1  1.335  1.545
   3   7  -1  2911.0   155.4   1  1.319  1.517
   3   7   0  2424.6   130.6   1  1.319  1.517
   3   7   1  3346.4   176.5   1  1.318  1.515
   3   7   2   985.4    63.5   1  1.317  1.514
   3   7   3 13993.2   708.3   1  1.317  1.514
   3   7   4 16414.0   830.1   1  1.318  1.515
   3   7   5  3897.4   207.4   1  1.320  1.518
   3   7   6  3886.8   208.7   1  1.322  1.522
   3   7   7  8185.4   423.3   1  1.326  1.528
   3   7   8  3342.7   186.8   1  1.330  1.535
   3   7   9   150.0    52.3   1  1.335  1.544
   3   7  10    12.5    53.7   1  1.341  1.554
   3   7  11   189.8    61.7   1  1.349  1.567
   3   7  12  1465.0   114.4   1  1.358  1.583
   3   7  13   212.9    77.5   1  1.370  1.602
   3   7  14   145.5    73.3   1  1.384  1.626
   3   7  15   302.1    74.2   1  1.400  1.652
   3   7  16     0.0    54.9   1  1.418  1.683
   3   7  17   901.5    83.5   1  1.442  1.721
   3   8 -20   263.5    65.2   1  1.430  1.702
   3   8 -19    32.5    67.5   1  1.409  1.667
   3   8 -18    19.7    69.8   1  1.393  1.640
   3   8 -17   248.9    72.3   1  1.379  1.617
   3   8 -16  1146.4    99.3   1  1.368  1.599
   3   8 -15   554.6    74.1   1  1.358  1.581
   3   8 -14   474.5    66.4   1  1.349  1.566
   3   8 -13    56.3    56.3   1  1.342  1.555
   3   8 -12  1576.3   103.0   1  1.337  1.548
   3   8 -11  2310.8   135.2   1  1.334  1.543
   3   8 -10   769.4    66.2   1  1.333  1.540
   3   8  -9    77.9    35.3   1  1.332  1.539
   3   8  -8   375.1    41.7   1  1.333  1.540
   3   8  -7   951.1    64.4   1  1.335  1.544
   3   8  -6  8376.1   428.6   1  1.337  1.548
   3   8  -5 32759.4  1646.4   1  1.339  1.552
   3   8  -4  1435.6    84.6   1  1.342  1.557
   3   8  -3   102.5    30.8   1  1.345  1.562
   3   8  -2 15226.5   770.0   1  1.347  1.566
   3   8  -1   410.0    40.0   1  1.330  1.536
   3   8   0   169.9    31.9   1  1.330  1.535
   3   8   1  1578.0    91.3   1  1.328  1.533
   3   8   2 23836.6  1200.3   1  1.327  1.530
   3   8   3  3870.6   204.7   1  1.326  1.529
   3   8   4   241.2    39.6   1  1.326  1.529
   3   8   5  2999.8   164.8   1  1.327  1.530
   3   8   6    29.9    41.2   1  1.329  1.534
   3   8   7   262.6    52.6   1  1.333  1.539
   3   8   8  2691.5   155.7   1  1.337  1.546
   3   8   9  1169.0    90.1   1  1.342  1.555
   3   8  10   472.5    66.7   1  1.348  1.565
   3   8  11    90.8    62.3   1  1.356  1.578
   3   8  12  3537.4   206.6   1  1.365  1.594
   3   8  13   160.6    79.6   1  1.377  1.613
   3   8  14   297.6    79.8   1  1.391  1.638
   3   8  15     0.0    60.4   1  1.407  1.664
   3   8  16   311.6    67.4   1  1.426  1.696
   3   8  17   150.7    56.2   1  1.449  1.733
   3   9 -20     0.0    54.9   1  1.440  1.718
   3   9 -19   215.5    71.0   1  1.418  1.682
   3   9 -18    89.6    68.3   1  1.401  1.655
   3   9 -17    97.8    72.9   1  1.388  1.632
   3   9 -16   547.9    78.9   1  1.376  1.612
   3   9 -15   320.3    67.5   1  1.365  1.594
   3   9 -14   719.7    76.3   1  1.356  1.579
   3   9 -13  2344.4   142.8   1  1.350  1.569
   3   9 -12   309.3    56.4   1  1.346  1.562
   3   9 -11  5573.5   296.0   1  1.343  1.557
   3   9 -10     0.0    46.9   1  1.342  1.555
   3   9  -9  1888.8   112.0   1  1.342  1.556
   3   9  -8   179.6    39.9   1  1.343  1.558
   3   9  -7  4993.5   261.3   1  1.346  1.562
   3   9  -6 13145.8   667.3   1  1.348  1.567
   3   9  -5  5556.0   288.5   1  1.352  1.574
   3   9  -4   646.6    50.7   1  1.356  1.580
   3   9  -3  9680.8   493.8   1  1.359  1.586
   3   9  -2  7651.0   392.5   1  1.362  1.591
   3   9  -1   231.4    33.4   1  1.343  1.558
   3   9   0  1412.4    83.9   1  1.342  1.556
   3   9   1 29001.7  1459.1   1  1.340  1.553
   3   9   2    40.3    33.5   1  1.338  1.549
   3   9   3     0.0    43.0   1  1.336  1.546
   3   9   4  1084.4    73.3   1  1.336  1.545
   3   9   5 17953.0   909.5   1  1.336  1.545
   3   9   6  1165.9    81.3   1  1.338  1.548
   3   9   7  1918.0   117.2   1  1.341  1.553
   3   9   8  1225.4    89.9   1  1.345  1.560
   3   9   9   438.4    63.3   1  1.350  1.569
   3   9  10     0.0    51.9   1  1.356  1.579
   3   9  11     0.0    54.0   1  1.364  1.592
   3   9  12   719.8    84.8   1  1.373  1.607
   3   9  13  1490.7   117.2   1  1.384  1.626
   3   9  14     0.0    61.9   1  1.399  1.651
   3   9  15  3228.2   194.3   1  1.416  1.678
   3   9  16     0.0    56.4   1  1.435  1.711
   3  10 -20    91.2    59.0   1  1.450  1.735
   3  10 -19   614.8    83.0   1  1.429  1.700
   3  10 -18  1533.8   118.0   1  1.411  1.671
   3  10 -17   466.3    78.4   1  1.397  1.648
   3  10 -16     0.0    60.7   1  1.385  1.627
   3  10 -15   475.5    75.6   1  1.374  1.609
   3  10 -14  3227.7   188.8   1  1.365  1.594
   3  10 -13    97.1    57.4   1  1.359  1.584
   3  10 -12   463.8    62.7   1  1.356  1.578
   3  10 -11  4046.7   221.8   1  1.353  1.574
   3  10 -10  6557.0   343.6   1  1.353  1.574
   3  10  -9  5298.9   279.4   1  1.353  1.575
   3  10  -8   757.0    60.5   1  1.355  1.578
   3  10  -7   570.1    50.9   1  1.358  1.584
   3  10  -6  3495.9   188.2   1  1.362  1.590
   3  10  -5  2465.3   136.7   1  1.366  1.598
   3  10  -4  3165.6   171.1   1  1.371  1.606
   3  10  -3  1330.5    81.9   1  1.375  1.613
   3  10  -2    23.5    32.7   1  1.378  1.618
   3  10  -1  3794.7   201.4   1  1.357  1.581
   3  10   0  1800.8   104.3   1  1.356  1.580
   3  10   1  1484.4    89.4   1  1.354  1.575
   3  10   2    26.5    36.1   1  1.351  1.570
   3  10   3  3964.5   210.9   1  1.348  1.566
   3  10   4  1100.5    74.6   1  1.347  1.563
   3  10   5  4889.0   259.4   1  1.347  1.563
   3  10   6     0.0    45.4   1  1.348  1.565
   3  10   7     0.0    48.7   1  1.350  1.569
   3  10   8    62.4    51.4   1  1.354  1.575
   3  10   9   110.1    56.1   1  1.359  1.584
   3  10  10  3941.2   222.2   1  1.365  1.594
   3  10  11   389.4    53.5   1  1.373  1.606
   3  10  12     0.0    59.5   1  1.382  1.622
   3  10  13    23.6    70.2   1  1.393  1.641
   3  10  14    58.9    68.4   1  1.408  1.665
   3  10  15     0.0    58.4   1  1.425  1.694
   3  10  16   104.3    61.6   1  1.445  1.727
   3  11 -20   694.4    73.7   1  1.462  1.754
   3  11 -19   310.2    68.0   1  1.440  1.719
   3  11 -18     0.0    58.5   1  1.423  1.690
   3  11 -17    51.8    72.1   1  1.408  1.665
   3  11 -16   526.4    82.6   1  1.395  1.644
   3  11 -15  2296.3   149.7   1  1.384  1.626
   3  11 -14   287.1    64.9   1  1.376  1.612
   3  11 -13    85.1    58.5   1  1.370  1.603
   3  11 -12   130.5    53.7   1  1.367  1.597
   3  11 -11  1094.1    85.4   1  1.365  1.594
   3  11 -10  1009.7    80.6   1  1.364  1.593
   3  11  -9     0.0    44.5   1  1.366  1.596
   3  11  -8  4432.1   236.9   1  1.368  1.601
   3  11  -7  3528.5   191.6   1  1.372  1.607
   3  11  -6  4733.0   250.1   1  1.377  1.615
   3  11  -5  2438.3   137.3   1  1.382  1.624
   3  11  -4  8475.6   435.6   1  1.387  1.634
   3  11  -3 11410.7   581.5   1  1.392  1.642
   3  11  -2    16.6    35.4   1  1.395  1.648
   3  11  -1  8128.1   417.8   1  1.371  1.605
   3  11   0  1524.5    92.7   1  1.370  1.604
   3  11   1    98.3    37.1   1  1.368  1.600
   3  11   2  5872.9   306.5   1  1.365  1.594
   3  11   3  9395.5   482.2   1  1.362  1.588
   3  11   4  1003.1    74.4   1  1.359  1.585
   3  11   5    53.3    44.2   1  1.358  1.583
   3  11   6  4018.8   219.3   1  1.359  1.584
   3  11   7   977.7    78.7   1  1.361  1.587
   3  11   8   828.5    77.6   1  1.364  1.592
   3  11   9  2325.0   144.7   1  1.369  1.600
   3  11  10  4404.0   245.6   1  1.375  1.611
   3  11  11    70.4    68.7   1  1.383  1.623
   3  11  12    78.9    68.2   1  1.392  1.639
   3  11  13  1964.1   140.6   1  1.403  1.658
   3  11  14   330.3    74.5   1  1.417  1.681
   3  11  15    96.4    67.4   1  1.435  1.710
   3  11  16    74.2    59.9   1  1.455  1.743
   3  12 -20   139.2    56.7   1  1.473  1.772
   3  12 -19   501.4    74.9   1  1.453  1.740
   3  12 -18    34.8    69.4   1  1.435  1.710
   3  12 -17  1077.0   100.0   1  1.420  1.686
   3  12 -16   530.2    84.8   1  1.406  1.663
   3  12 -15   344.1    78.0   1  1.395  1.644
   3  12 -14   789.3    83.8   1  1.388  1.631
   3  12 -13     0.0    52.3   1  1.382  1.623
   3  12 -12  3540.5   202.2   1  1.379  1.617
   3  12 -11 13552.9   695.6   1  1.378  1.615
   3  12 -10    60.1    50.1   1  1.378  1.616
   3  12  -9  2488.3   145.0   1  1.380  1.619
   3  12  -8   406.9    52.8   1  1.383  1.625
   3  12  -7 18983.0   962.6   1  1.387  1.633
   3  12  -6   148.2    40.2   1  1.393  1.642
   3  12  -5  1614.3   100.2   1  1.399  1.653
   3  12  -4  2260.7   129.0   1  1.405  1.663
   3  12  -3     0.0    41.0   1  1.410  1.673
   3  12  -2   222.0    39.2   1  1.414  1.679
   3  12  -1   244.6    42.8   1  1.386  1.631
   3  12   0  1418.7    89.1   1  1.385  1.630
   3  12   1  2249.0   129.1   1  1.383  1.626
   3  12   2  6621.1   344.7   1  1.379  1.619
   3  12   3   343.0    50.3   1  1.376  1.612
   3  12   4   954.5    72.8   1  1.373  1.607
   3  12   5   931.7    74.9   1  1.371  1.604
   3  12   6   745.2    68.9   1  1.371  1.604
   3  12   7  5762.1   307.6   1  1.373  1.606
   3  12   8  1299.2    96.5   1  1.376  1.611
   3  12   9   760.6    79.3   1  1.380  1.619
   3  12  10  1743.9   121.6   1  1.386  1.629
   3  12  11   323.9    72.3   1  1.394  1.642
   3  12  12    32.3    74.1   1  1.403  1.657
   3  12  13  1922.5   135.7   1  1.414  1.675
   3  12  14     7.2    68.5   1  1.428  1.698
   3  12  15     0.0    55.6   1  1.446  1.729
   3  12  16    67.6    54.7   1  1.466  1.761
   3  13 -19   999.1    91.7   1  1.465  1.760
   3  13 -18  2887.4   176.8   1  1.448  1.731
   3  13 -17   358.0    75.2   1  1.433  1.707
   3  13 -16   222.7    76.4   1  1.419  1.684
   3  13 -15   294.8    74.6   1  1.408  1.666
   3  13 -14    85.4    71.4   1  1.400  1.653
   3  13 -13  4122.1   232.5   1  1.395  1.644
   3  13 -12   103.9    61.2   1  1.392  1.640
   3  13 -11  1283.8    96.0   1  1.391  1.638
   3  13 -10  1119.7    87.4   1  1.392  1.640
   3  13  -9     0.0    49.6   1  1.394  1.644
   3  13  -8   366.7    55.3   1  1.398  1.651
   3  13  -7   658.7    62.3   1  1.403  1.660
   3  13  -6  5664.0   298.6   1  1.409  1.670
   3  13  -5    30.4    42.2   1  1.416  1.682
   3  13  -4  4550.0   242.3   1  1.423  1.694
   3  13  -3  3302.7   180.5   1  1.429  1.705
   3  13  -2   749.2    59.8   1  1.433  1.712
   3  13  -1  4118.1   220.5   1  1.402  1.657
   3  13   0   140.8    41.8   1  1.401  1.656
   3  13   1  1033.6    75.5   1  1.399  1.652
   3  13   2   104.4    43.3   1  1.395  1.645
   3  13   3   221.4    47.7   1  1.391  1.637
   3  13   4  3903.2   213.4   1  1.387  1.631
   3  13   5   132.0    49.9   1  1.385  1.627
   3  13   6   535.5    66.7   1  1.384  1.626
   3  13   7  1256.9    94.8   1  1.385  1.628
   3  13   8  4505.0   249.1   1  1.388  1.632
   3  13   9   137.2    63.5   1  1.392  1.639
   3  13  10  2438.0   158.2   1  1.398  1.649
   3  13  11  1407.5   116.2   1  1.405  1.661
   3  13  12   289.7    77.8   1  1.414  1.676
   3  13  13   368.6    79.6   1  1.425  1.694
   3  13  14   357.5    74.1   1  1.439  1.718
   3  13  15   160.2    62.5   1  1.457  1.747
   3  14 -19   402.0    64.9   1  1.478  1.780
   3  14 -18   275.6    67.7   1  1.460  1.752
   3  14 -17   880.2    95.0   1  1.446  1.729
   3  14 -16   494.9    82.6   1  1.433  1.706
   3  14 -15   391.6    75.2   1  1.422  1.689
   3  14 -14  2537.8   163.5   1  1.415  1.677
   3  14 -13    29.1    63.4   1  1.410  1.669
   3  14 -12  3050.9   181.2   1  1.407  1.664
   3  14 -11   703.2    76.1   1  1.406  1.663
   3  14 -10  1314.1    98.7   1  1.407  1.665
   3  14  -9 12660.9   651.6   1  1.410  1.671
   3  14  -8   139.5    53.4   1  1.415  1.679
   3  14  -7    45.8    48.3   1  1.421  1.689
   3  14  -6   294.8    52.7   1  1.427  1.701
   3  14  -5 11470.0   588.3   1  1.434  1.713
   3  14  -4   326.5    49.1   1  1.441  1.726
   3  14  -3   212.8    45.9   1  1.447  1.736
   3  14  -2  1823.6   111.6   1  1.452  1.744
   3  14  -1   567.0    57.8   1  1.417  1.684
   3  14   0   555.0    57.1   1  1.417  1.683
   3  14   1  2852.3   161.5   1  1.415  1.679
   3  14   2   336.1    51.8   1  1.411  1.672
   3  14   3   916.3    75.7   1  1.406  1.663
   3  14   4  1126.8    85.5   1  1.402  1.656
   3  14   5 10264.5   531.1   1  1.399  1.651
   3  14   6   743.7    74.3   1  1.398  1.649
   3  14   7  1137.3    93.3   1  1.399  1.650
   3  14   8    58.6    59.4   1  1.401  1.654
   3  14   9  1557.3   113.6   1  1.405  1.660
   3  14  10   518.4    82.0   1  1.410  1.669
   3  14  11  1589.7   123.4   1  1.418  1.682
   3  14  12   173.5    76.2   1  1.427  1.697
   3  14  13   408.6    76.7   1  1.438  1.715
   3  14  14   134.8    67.4   1  1.452  1.738
   3  14  15     0.0    53.3   1  1.469  1.766
   3  15 -19     0.0    56.2   1  1.490  1.801
   3  15 -18     5.8    64.0   1  1.474  1.774
   3  15 -17   159.5    68.7   1  1.459  1.751
   3  15 -16   167.2    71.6   1  1.446  1.729
   3  15 -15   277.9    78.9   1  1.436  1.712
   3  15 -14  1862.1   132.4   1  1.429  1.701
   3  15 -13  1334.3   109.9   1  1.425  1.693
   3  15 -12    47.3    65.7   1  1.422  1.690
   3  15 -11     0.0    51.6   1  1.422  1.689
   3  15 -10  4679.6   258.7   1  1.423  1.692
   3  15  -9  4120.9   230.2   1  1.427  1.699
   3  15  -8    67.9    56.6   1  1.432  1.707
   3  15  -7  1164.4    87.8   1  1.438  1.718
   3  15  -6  4653.6   252.1   1  1.445  1.731
   3  15  -5   528.0    59.1   1  1.452  1.744
   3  15  -4 14391.7   734.9   1  1.459  1.757
   3  15  -3  4422.8   238.8   1  1.466  1.767
   3  15  -2   772.8    66.5   1  1.469  1.774
   3  15  -1   411.2    56.8   1  1.433  1.711
   3  15   0  1964.3   119.8   1  1.432  1.709
   3  15   1  2655.3   153.5   1  1.430  1.705
   3  15   2   146.4    51.2   1  1.426  1.698
   3  15   3   333.5    57.9   1  1.421  1.689
   3  15   4  4194.2   231.1   1  1.417  1.681
   3  15   5  6084.6   325.4   1  1.414  1.676
   3  15   6   856.3    78.9   1  1.412  1.673
   3  15   7    76.9    64.0   1  1.412  1.673
   3  15   8  3677.4   212.8   1  1.414  1.676
   3  15   9   179.5    77.1   1  1.418  1.683
   3  15  10   262.3    76.7   1  1.424  1.692
   3  15  11   564.7    88.2   1  1.431  1.704
   3  15  12     0.0    61.1   1  1.440  1.718
   3  15  13     0.0    60.1   1  1.451  1.736
   3  15  14     0.0    58.5   1  1.464  1.758
   3  15  15  1177.5    96.0   1  1.482  1.787
   3  16 -18     0.0    55.4   1  1.487  1.795
   3  16 -17   153.1    68.5   1  1.473  1.773
   3  16 -16  1078.3   101.2   1  1.460  1.751
   3  16 -15   762.1    92.8   1  1.450  1.735
   3  16 -14    46.3    73.0   1  1.444  1.725
   3  16 -13  3765.4   219.8   1  1.440  1.718
   3  16 -12   261.8    68.6   1  1.438  1.715
   3  16 -11     0.0    52.1   1  1.438  1.716
   3  16 -10  1680.5   118.4   1  1.440  1.720
   3  16  -9  1364.4   103.6   1  1.443  1.726
   3  16  -8   402.6    66.2   1  1.449  1.736
   3  16  -7  6354.4   338.2   1  1.455  1.747
   3  16  -6  2642.8   156.1   1  1.462  1.759
   3  16  -5   136.4    51.0   1  1.469  1.772
   3  16  -4  2260.2   136.3   1  1.476  1.785
   3  16  -3  4283.5   232.8   1  1.482  1.795
   3  16  -2   728.7    69.0   1  1.486  1.802
   3  16  -1   176.1    48.4   1  1.449  1.738
   3  16   0  4496.4   244.2   1  1.448  1.737
   3  16   1   430.8    60.2   1  1.446  1.732
   3  16   2  2254.5   137.1   1  1.442  1.725
   3  16   3  1875.3   122.5   1  1.437  1.716
   3  16   4   552.8    68.1   1  1.432  1.707
   3  16   5   542.1    68.9   1  1.429  1.701
   3  16   6   548.6    71.3   1  1.427  1.698
   3  16   7  2047.5   137.8   1  1.427  1.698
   3  16   8   110.0    64.2   1  1.429  1.700
   3  16   9    55.2    74.8   1  1.432  1.706
   3  16  10     0.0    64.1   1  1.437  1.714
   3  16  11   426.1    81.5   1  1.444  1.726
   3  16  12    48.6    69.9   1  1.453  1.740
   3  16  13    74.6    68.3   1  1.463  1.757
   3  16  14   492.9    74.1   1  1.477  1.779
   3  17 -18    11.4    57.0   1  1.501  1.818
   3  17 -17     0.0    57.6   1  1.486  1.795
   3  17 -16   418.9    79.4   1  1.474  1.774
   3  17 -15   135.6    72.4   1  1.464  1.759
   3  17 -14   273.8    77.6   1  1.458  1.748
   3  17 -13    21.2    76.1   1  1.454  1.742
   3  17 -12   158.1    76.8   1  1.453  1.740
   3  17 -11  2783.0   172.4   1  1.453  1.741
   3  17 -10   534.7    76.0   1  1.455  1.745
   3  17  -9  7209.4   385.1   1  1.459  1.753
   3  17  -8  1348.3   102.8   1  1.464  1.762
   3  17  -7    40.9    58.5   1  1.471  1.774
   3  17  -6  6490.9   345.4   1  1.478  1.786
   3  17  -5  9839.4   511.2   1  1.485  1.799
   3  17  -4   139.0    51.4   1  1.491  1.811
   3  17  -3   111.5    51.1   1  1.497  1.820
   3  17  -2   164.3    52.8   1  1.501  1.827
   3  17  -1 14205.7   727.8   1  1.465  1.764
   3  17   0    62.2    51.7   1  1.464  1.763
   3  17   1   120.0    55.9   1  1.462  1.758
   3  17   2  1643.5   114.1   1  1.458  1.751
   3  17   3 15328.9   786.1   1  1.453  1.742
   3  17   4  1412.4   104.0   1  1.448  1.733
   3  17   5  1801.8   124.4   1  1.444  1.727
   3  17   6    89.7    60.9   1  1.442  1.723
   3  17   7   147.3    68.7   1  1.442  1.722
   3  17   8   759.7    91.0   1  1.443  1.725
   3  17   9   212.4    73.2   1  1.446  1.730
   3  17  10    60.4    76.8   1  1.451  1.737
   3  17  11   333.7    80.9   1  1.458  1.748
   3  17  12     0.0    60.9   1  1.467  1.763
   3  17  13  2152.3   144.4   1  1.476  1.778
   3  17  14   224.1    63.0   1  1.488  1.797
   3  18 -17   201.5    65.0   1  1.501  1.818
   3  18 -16   561.2    79.0   1  1.487  1.797
   3  18 -15   262.7    76.8   1  1.478  1.781
   3  18 -14   232.2    79.7   1  1.472  1.771
   3  18 -13     0.0    62.6   1  1.469  1.766
   3  18 -12   498.3    85.6   1  1.467  1.764
   3  18 -11    20.8    75.4   1  1.468  1.766
   3  18 -10   413.2    70.6   1  1.470  1.770
   3  18  -9  2260.8   147.4   1  1.474  1.778
   3  18  -8     0.0    54.9   1  1.479  1.787
   3  18  -7  1411.0   104.9   1  1.485  1.798
   3  18  -6   773.0    78.8   1  1.492  1.811
   3  18  -5   594.1    71.4   1  1.499  1.823
   3  18  -4  6221.1   332.9   1  1.506  1.835
   3  18  -3   531.1    67.6   1  1.512  1.845
   3  18  -2    67.2    55.8   1  1.515  1.851
   3  18  -1   636.7    71.1   1  1.480  1.789
   3  18   0  5162.2   280.9   1  1.479  1.788
   3  18   1   804.5    78.2   1  1.477  1.784
   3  18   2   520.0    68.2   1  1.472  1.776
   3  18   3  1716.5   117.9   1  1.467  1.766
   3  18   4    57.9    61.8   1  1.462  1.758
   3  18   5   715.0    82.2   1  1.459  1.751
   3  18   6   317.4    71.5   1  1.456  1.747
   3  18   7   336.5    79.3   1  1.456  1.746
   3  18   8   276.2    77.9   1  1.457  1.748
   3  18   9   106.4    79.9   1  1.461  1.753
   3  18  10   963.4    98.3   1  1.465  1.761
   3  18  11   171.1    78.6   1  1.471  1.770
   3  18  12   132.5    67.5   1  1.479  1.783
   3  18  13    24.1    63.5   1  1.487  1.796
   3  18  14   361.5    61.7   1  1.497  1.812
   3  19 -17   537.3    74.4   1  1.510  1.833
   3  19 -16   241.9    68.3   1  1.500  1.817
   3  19 -15    46.4    68.3   1  1.493  1.805
   3  19 -14    10.4    72.4   1  1.486  1.795
   3  19 -13     0.0    66.2   1  1.483  1.790
   3  19 -12   426.1    85.8   1  1.481  1.788
   3  19 -11   387.9    84.1   1  1.482  1.789
   3  19 -10     0.0    62.4   1  1.484  1.794
   3  19  -9  1987.3   134.8   1  1.488  1.802
   3  19  -8  2249.2   145.7   1  1.494  1.811
   3  19  -7  1083.1    93.1   1  1.500  1.823
   3  19  -6   806.4    82.2   1  1.507  1.835
   3  19  -5  4848.9   266.3   1  1.513  1.845
   3  19  -4  7588.5   401.5   1  1.518  1.855
   3  19  -3   631.2    73.2   1  1.522  1.862
   3  19  -2   123.8    56.6   1  1.525  1.866
   3  19  -1  2224.9   140.1   1  1.492  1.810
   3  19   0  3115.1   182.6   1  1.491  1.809
   3  19   1  6464.2   346.3   1  1.489  1.805
   3  19   2    38.7    57.6   1  1.485  1.798
   3  19   3   275.4    63.7   1  1.481  1.789
   3  19   4   560.3    74.2   1  1.476  1.781
   3  19   5    97.4    67.7   1  1.473  1.774
   3  19   6  1972.1    96.6   1  1.470  1.770
   3  19   7   553.6    85.8   1  1.470  1.769
   3  19   8   988.0   101.0   1  1.471  1.770
   3  19   9   754.2    93.6   1  1.473  1.775
   3  19  10   596.1    89.1   1  1.477  1.780
   3  19  11  1992.2   140.1   1  1.482  1.789
   3  19  12   228.6    70.4   1  1.488  1.799
   3  19  13    62.6    61.2   1  1.496  1.810
   3  20 -16   461.7    75.2   1  1.509  1.832
   3  20 -15     0.0    59.6   1  1.502  1.820
   3  20 -14     0.0    59.4   1  1.498  1.814
   3  20 -13   763.2    94.5   1  1.496  1.810
   3  20 -12   499.5    85.9   1  1.495  1.809
   3  20 -11   400.3    80.9   1  1.496  1.812
   3  20 -10  1054.5   100.6   1  1.498  1.816
   3  20  -9  3397.9   205.4   1  1.502  1.823
   3  20  -8    12.1    63.8   1  1.506  1.831
   3  20  -7   748.6    85.6   1  1.511  1.840
   3  20  -6  2183.3   142.8   1  1.516  1.849
   3  20  -5  2102.1   138.2   1  1.521  1.859
   3  20  -4   728.2    80.1   1  1.526  1.868
   3  20  -3   317.9    69.0   1  1.530  1.875
   3  20  -2  3589.0   207.5   1  1.533  1.880
   3  20  -1    12.5    58.2   1  1.502  1.826
   3  20   0  2558.1   158.3   1  1.501  1.825
   3  20   1   369.0    70.0   1  1.499  1.821
   3  20   2  1624.9   116.8   1  1.495  1.814
   3  20   3  1878.8   129.3   1  1.491  1.806
   3  20   4  2281.5   150.0   1  1.487  1.799
   3  20   5   713.6    61.4   1  1.484  1.793
   3  20   6   132.4    74.4   1  1.482  1.789
   3  20   7   116.3    75.2   1  1.481  1.788
   3  20   8  1708.3   130.8   1  1.482  1.788
   3  20   9   322.6    79.7   1  1.483  1.791
   3  20  10   559.7    85.8   1  1.487  1.796
   3  20  11   947.9    98.7   1  1.491  1.804
   3  20  12   857.3    86.9   1  1.498  1.814
   3  20  13     0.0    53.2   1  1.503  1.822
   3  21 -16   537.8    75.0   1  1.512  1.834
   3  21 -15   691.6    85.1   1  1.512  1.836
   3  21 -14    83.6    70.9   1  1.507  1.828
   3  21 -13   638.2    88.6   1  1.504  1.825
   3  21 -12   260.9    80.4   1  1.504  1.824
   3  21 -11   364.0    77.8   1  1.504  1.826
   3  21 -10     0.0    60.9   1  1.507  1.830
   3  21  -9     0.0    62.3   1  1.510  1.837
   3  21  -8   554.6    86.4   1  1.514  1.845
   3  21  -7    85.2    70.4   1  1.519  1.853
   3  21  -6  5896.1   323.3   1  1.524  1.863
   3  21  -5    90.5    62.3   1  1.525  1.864
   3  21  -4    32.4    64.8   1  1.525  1.865
   3  21  -3  1694.2   119.4   1  1.523  1.859
   3  21  -2   104.0    60.6   1  1.520  1.855
   3  21  -1   294.4    68.8   1  1.510  1.839
   3  21   0    74.7    62.1   1  1.509  1.838
   3  21   1   272.3    70.9   1  1.507  1.834
   3  21   2     0.0    56.6   1  1.503  1.827
   3  21   3   262.9    70.3   1  1.499  1.819
   3  21   4   198.9    78.8   1  1.496  1.813
   3  21   5   127.3    74.9   1  1.493  1.807
   3  21   6    20.3    75.8   1  1.491  1.804
   3  21   7  2058.6   144.4   1  1.490  1.802
   3  21   8  2022.2   143.8   1  1.491  1.803
   3  21   9   560.7    85.9   1  1.493  1.806
   3  21  10   867.3    90.9   1  1.496  1.811
   3  21  11   151.0    64.2   1  1.500  1.817
   3  21  12   983.7    87.9   1  1.495  1.807
   3  22 -15   609.4    73.1   1  1.498  1.809
   3  22 -14   148.5    63.8   1  1.503  1.819
   3  22 -13   190.0    68.6   1  1.507  1.827
   3  22 -12  2656.2   169.5   1  1.508  1.830
   3  22 -11  1958.4   138.0   1  1.510  1.833
   3  22 -10     0.0    62.5   1  1.511  1.836
   3  22  -9     0.0    63.7   1  1.513  1.840
   3  22  -8   847.9    99.4   1  1.514  1.842
   3  22  -7  3536.0   210.7   1  1.512  1.839
   3  22  -6     0.0    63.0   1  1.511  1.836
   3  22  -5  1288.8   107.6   1  1.509  1.833
   3  22  -4   674.6    81.7   1  1.506  1.827
   3  22  -3     0.0    56.8   1  1.504  1.822
   3  22  -2  4020.0   230.6   1  1.501  1.817
   3  22  -1     0.0    58.7   1  1.511  1.840
   3  22   0   238.2    66.8   1  1.509  1.836
   3  22   1  1111.3    98.4   1  1.507  1.833
   3  22   2    38.4    77.3   1  1.506  1.829
   3  22   3  3462.2   207.6   1  1.504  1.826
   3  22   4  2344.7   155.0   1  1.501  1.821
   3  22   5     0.0    64.5   1  1.499  1.818
   3  22   6  1071.1   103.9   1  1.498  1.815
   3  22   7  1709.6   130.0   1  1.497  1.813
   3  22   8   185.4    77.2   1  1.496  1.811
   3  22   9   563.5    79.5   1  1.493  1.806
   3  22  10   146.6    72.1   1  1.489  1.797
   3  22  11    52.1    63.9   1  1.483  1.784
   3  23 -15     0.0    54.2   1  1.479  1.771
   3  23 -14     0.0    56.4   1  1.484  1.782
   3  23 -13    70.2    63.6   1  1.489  1.791
   3  23 -12   473.1    80.1   1  1.492  1.799
   3  23 -11   457.9    82.0   1  1.495  1.804
   3  23 -10  1479.1   118.3   1  1.496  1.806
   3  23  -9   438.0    82.1   1  1.496  1.806
   3  23  -8   740.3    90.1   1  1.495  1.805
   3  23  -7   270.9    76.5   1  1.493  1.802
   3  23  -6  1516.4   117.3   1  1.491  1.798
   3  23  -5   601.2    85.3   1  1.490  1.795
   3  23  -4  7932.5   424.1   1  1.488  1.791
   3  23  -3   135.9    70.2   1  1.485  1.786
   3  23  -2  3352.4   200.7   1  1.483  1.782
   3  23  -1     0.0    62.6   1  1.491  1.802
   3  23   0   110.2    74.6   1  1.490  1.798
   3  23   1     0.0    64.1   1  1.488  1.795
   3  23   2  1909.4   139.2   1  1.486  1.792
   3  23   3   436.6    86.5   1  1.485  1.789
   3  23   4   134.8    76.4   1  1.484  1.787
   3  23   5     0.0    64.8   1  1.482  1.785
   3  23   6  5379.5   300.8   1  1.481  1.783
   3  23   7  1334.2   112.4   1  1.479  1.779
   3  23   8     0.0    61.9   1  1.477  1.775
   3  23   9     0.0    56.4   1  1.474  1.768
   3  23  10   948.2    92.2   1  1.469  1.759
   3  23  11     1.4    55.7   1  1.464  1.748
   3  24 -14   558.4    72.1   1  1.465  1.746
   3  24 -13    65.9    63.4   1  1.469  1.755
   3  24 -12   362.8    75.2   1  1.473  1.762
   3  24 -11   203.2    65.5   1  1.475  1.766
   3  24 -10   346.6    79.0   1  1.476  1.769
   3  24  -9    38.4    69.9   1  1.477  1.770
   3  24  -8   710.3    92.0   1  1.476  1.769
   3  24  -7   154.6    72.2   1  1.475  1.767
   3  24  -6   997.7   102.6   1  1.473  1.764
   3  24  -5   509.0    80.5   1  1.472  1.761
   3  24  -4     0.0    63.6   1  1.469  1.756
   3  24  -3    44.9    73.1   1  1.467  1.752
   3  24  -2     0.0    61.6   1  1.465  1.748
   3  24  -1   301.8    78.9   1  1.473  1.766
   3  24   0  1986.6   139.4   1  1.471  1.763
   3  24   1   170.7    72.2   1  1.469  1.760
   3  24   2   525.5    88.4   1  1.468  1.757
   3  24   3   343.4    79.9   1  1.467  1.754
   3  24   4   837.8    98.2   1  1.465  1.752
   3  24   5   615.8    88.3   1  1.464  1.750
   3  24   6    19.5    70.5   1  1.463  1.748
   3  24   7   461.5    77.0   1  1.461  1.745
   3  24   8     0.0    59.2   1  1.459  1.741
   3  24   9   102.5    62.8   1  1.457  1.736
   3  24  10   198.3    59.3   1  1.453  1.729
   3  25 -13    12.5    56.1   1  1.450  1.720
   3  25 -12   307.4    68.9   1  1.454  1.726
   3  25 -11  1053.8    95.2   1  1.456  1.731
   3  25 -10  1342.2   111.2   1  1.458  1.734
   3  25  -9    81.5    68.7   1  1.458  1.735
   3  25  -8    98.5    70.2   1  1.458  1.734
   3  25  -7  3314.4   200.0   1  1.457  1.733
   3  25  -6   270.0    76.5   1  1.455  1.729
   3  25  -5     8.9    73.7   1  1.452  1.726
   3  25  -4   423.1    81.9   1  1.450  1.722
   3  25  -3  2005.2   141.9   1  1.449  1.719
   3  25  -2   102.7    69.5   1  1.447  1.716
   3  25  -1   348.2    79.4   1  1.456  1.735
   3  25   0   155.2    76.0   1  1.455  1.732
   3  25   1  4280.6   245.5   1  1.453  1.729
   3  25   2    51.8    70.7   1  1.452  1.727
   3  25   3   977.0    97.0   1  1.451  1.725
   3  25   4   745.9    89.1   1  1.450  1.723
   3  25   5  1968.7   136.8   1  1.449  1.721
   3  25   6   939.0    95.4   1  1.447  1.718
   3  25   7   177.3    67.9   1  1.446  1.715
   3  25   8   408.4    73.1   1  1.444  1.711
   3  25   9    14.7    56.3   1  1.441  1.705
   3  26 -12   280.8    62.6   1  1.435  1.692
   3  26 -11    96.9    59.6   1  1.437  1.696
   3  26 -10     0.0    57.0   1  1.438  1.699
   3  26  -9     0.0    61.9   1  1.439  1.701
   3  26  -8    36.8    70.8   1  1.439  1.701
   3  26  -7   382.0    75.9   1  1.439  1.700
   3  26  -6   350.2    72.3   1  1.437  1.698
   3  26  -5     0.0    61.0   1  1.436  1.696
   3  26  -4    94.4    70.6   1  1.434  1.693
   3  26  -3   467.9    84.7   1  1.432  1.690
   3  26  -2  4355.2   249.3   1  1.431  1.687
   3  26  -1    34.8    68.9   1  1.441  1.706
   3  26   0    29.0    71.3   1  1.439  1.703
   3  26   1   825.1    91.5   1  1.438  1.701
   3  26   2  1554.1   121.8   1  1.437  1.699
   3  26   3   722.3    91.2   1  1.435  1.696
   3  26   4   329.2    75.3   1  1.434  1.695
   3  26   5     0.0    61.4   1  1.433  1.692
   3  26   6    74.9    63.3   1  1.432  1.690
   3  26   7   225.5    65.9   1  1.430  1.687
   3  26   8   139.4    58.3   1  1.428  1.683
   3  27 -11    92.3    57.1   1  1.420  1.667
   3  27 -10   347.5    65.7   1  1.422  1.670
   3  27  -9  1086.5    96.5   1  1.422  1.671
   3  27  -8   449.2    73.3   1  1.422  1.672
   3  27  -7    14.4    64.6   1  1.422  1.671
   3  27  -6   463.1    78.5   1  1.421  1.669
   3  27  -5   294.7    73.4   1  1.419  1.667
   3  27  -4   286.9    71.5   1  1.418  1.665
   3  27  -3   396.2    79.4   1  1.416  1.662
   3  27  -2  2058.7   137.6   1  1.415  1.659
   3  27  -1    58.8    69.3   1  1.425  1.678
   3  27   0     0.0    61.8   1  1.423  1.675
   3  27   1   277.1    74.5   1  1.422  1.673
   3  27   2   368.4    69.1   1  1.421  1.671
   3  27   3   184.6    69.9   1  1.420  1.669
   3  27   4   277.7    71.1   1  1.419  1.667
   3  27   5     0.0    59.7   1  1.418  1.665
   3  27   6   304.1    63.8   1  1.416  1.663
   3  27   7    62.3    55.7   1  1.415  1.659
   3  28 -10   142.5    57.7   1  1.405  1.640
   3  28  -9   720.0    81.3   1  1.406  1.642
   3  28  -8   345.6    66.9   1  1.406  1.643
   3  28  -7   271.6    64.4   1  1.406  1.643
   3  28  -6   314.3    68.9   1  1.405  1.642
   3  28  -5   836.8    87.0   1  1.404  1.640
   3  28  -4  1194.5   103.0   1  1.402  1.637
   3  28  -3    83.5    66.0   1  1.400  1.635
   3  28  -2   170.6    67.5   1  1.399  1.632
   3  28  -1    34.3    62.1   1  1.409  1.651
   3  28   0  1591.7   117.7   1  1.408  1.648
   3  28   1    53.3    64.7   1  1.407  1.646
   3  28   2   503.9    76.7   1  1.405  1.644
   3  28   3    43.2    60.0   1  1.404  1.642
   3  28   4   145.9    60.7   1  1.403  1.640
   3  28   5    25.1    56.4   1  1.402  1.638
   3  28   6    47.9    53.5   1  1.401  1.636
   3  29  -8   822.9    79.0   1  1.389  1.615
   3  29  -7    47.8    56.3   1  1.389  1.615
   3  29  -6     9.8    57.8   1  1.388  1.614
   3  29  -5   656.5    76.9   1  1.387  1.612
   3  29  -4   186.1    61.7   1  1.386  1.610
   3  29  -3     0.0    55.8   1  1.384  1.608
   3  29  -2   238.0    60.3   1  1.383  1.605
   3  29  -1   211.2    64.9   1  1.394  1.625
   3  29   0     9.7    60.4   1  1.393  1.623
   3  29   1     0.0    56.1   1  1.392  1.621
   3  29   2   212.4    58.3   1  1.391  1.619
   3  29   3     0.0    55.0   1  1.390  1.617
   3  29   4     0.0    53.9   1  1.389  1.615
   3  30  -6     0.0    52.6   1  1.372  1.587
   3  30  -5     0.0    53.4   1  1.372  1.586
   3  30  -4    23.6    54.0   1  1.371  1.584
   3  30  -3    14.3    53.5   1  1.369  1.583
   3  30  -2    22.1    55.7   1  1.368  1.581
   3  30  -1   256.1    59.7   1  1.380  1.601
   3  30   0   493.5    66.6   1  1.379  1.599
   3  30   1   130.8    54.9   1  1.378  1.597
   3  30   2   382.3    63.6   1  1.376  1.595
   4   0 -20  1983.4   131.8   1  1.410  1.669
   4   0 -18  3519.3   207.5   1  1.374  1.609
   4   0 -16   491.8    78.2   1  1.349  1.567
   4   0 -14   183.6    55.5   1  1.331  1.538
   4   0 -12  2760.8   157.5   1  1.319  1.517
   4   0 -10   121.4    40.4   1  1.311  1.503
   4   0  -8   282.8    40.1   1  1.303  1.489
   4   0  -6 37851.7  1900.3   1  1.298  1.481
   4   0  -4 21640.1  1089.5   1  1.296  1.478
   4   0  -2   117.7    29.1   1  1.299  1.483
   4   0   0   348.2    37.2   1  1.301  1.486
   4   0   2   835.6    58.9   1  1.304  1.491
   4   0   4   734.7    59.5   1  1.307  1.496
   4   0   6   133.5    43.8   1  1.313  1.506
   4   0   8  1095.0    85.4   1  1.324  1.525
   4   0  10   419.2    66.9   1  1.340  1.552
   4   0  12   193.9    71.6   1  1.360  1.586
   4   0  14     0.0    58.7   1  1.390  1.635
   4   0  16     0.0    53.0   1  1.436  1.711
   4   1 -21   291.9    58.3   1  1.435  1.711
   4   1 -20   483.1    73.9   1  1.409  1.668
   4   1 -19   356.0    74.5   1  1.389  1.633
   4   1 -18   737.6    88.1   1  1.373  1.607
   4   1 -17  1093.1    98.2   1  1.359  1.584
   4   1 -16  3841.4   221.1   1  1.348  1.566
   4   1 -15  3631.6   207.5   1  1.339  1.551
   4   1 -14  2076.1   132.1   1  1.332  1.538
   4   1 -13    61.4    50.8   1  1.325  1.526
   4   1 -12  1896.8   117.2   1  1.319  1.517
   4   1 -11   724.0    63.3   1  1.314  1.508
   4   1 -10  2420.4   137.3   1  1.309  1.499
   4   1  -9 15440.5   782.2   1  1.305  1.492
   4   1  -8   247.8    41.3   1  1.301  1.487
   4   1  -7 16879.9   852.5   1  1.299  1.482
   4   1  -6    96.2    34.9   1  1.297  1.480
   4   1  -5  1489.5    86.5   1  1.296  1.478
   4   1  -4  1969.4   109.2   1  1.296  1.478
   4   1  -3  1659.7    94.6   1  1.296  1.478
   4   1  -2     0.0    37.9   1  1.297  1.480
   4   1  -1  1100.3    67.4   1  1.298  1.481
   4   1   0  7455.8   380.8   1  1.299  1.483
   4   1   1  2030.2   112.8   1  1.300  1.485
   4   1   2  2810.6   152.3   1  1.301  1.487
   4   1   3 35757.5  1796.8   1  1.302  1.489
   4   1   4 18069.9   913.8   1  1.304  1.492
   4   1   5  7272.7   376.5   1  1.307  1.497
   4   1   6     0.0    46.1   1  1.311  1.504
   4   1   7  3376.9   187.9   1  1.317  1.513
   4   1   8  1295.9    94.0   1  1.324  1.525
   4   1   9  3625.6   205.8   1  1.331  1.537
   4   1  10   352.3    68.8   1  1.340  1.551
   4   1  11   569.1    83.3   1  1.349  1.567
   4   1  12   182.4    70.0   1  1.360  1.585
   4   1  13  1200.6   105.9   1  1.373  1.607
   4   1  14   118.0    72.6   1  1.389  1.633
   4   1  15   188.1    62.6   1  1.409  1.667
   4   1  16   150.5    58.3   1  1.435  1.711
   4   2 -21    87.2    56.3   1  1.435  1.711
   4   2 -20   207.3    66.4   1  1.410  1.668
   4   2 -19    36.1    66.4   1  1.389  1.634
   4   2 -18   419.7    85.0   1  1.372  1.606
   4   2 -17   114.3    74.3   1  1.359  1.584
   4   2 -16   256.6    76.1   1  1.349  1.567
   4   2 -15  1034.1    90.3   1  1.341  1.553
   4   2 -14  2054.4   130.2   1  1.333  1.540
   4   2 -13  2959.4   170.0   1  1.326  1.528
   4   2 -12   473.2    57.8   1  1.320  1.518
   4   2 -11   760.2    65.4   1  1.313  1.507
   4   2 -10  1337.1    86.5   1  1.308  1.498
   4   2  -9    78.8    37.3   1  1.304  1.492
   4   2  -8 35937.8  1806.2   1  1.302  1.487
   4   2  -7   289.4    39.4   1  1.299  1.483
   4   2  -6  5743.6   296.1   1  1.298  1.481
   4   2  -5 17275.4   871.4   1  1.297  1.480
   4   2  -4  2552.7   137.6   1  1.297  1.479
   4   2  -3 29365.6  1476.6   1  1.297  1.480
   4   2  -2  4794.3   248.2   1  1.297  1.479
   4   2  -1   136.1    30.4   1  1.297  1.480
   4   2   0     0.0    38.5   1  1.298  1.481
   4   2   1   182.1    33.5   1  1.298  1.482
   4   2   2    40.0    32.8   1  1.299  1.483
   4   2   3  1555.4    93.7   1  1.301  1.486
   4   2   4    10.7    37.5   1  1.304  1.491
   4   2   5    48.2    39.6   1  1.307  1.496
   4   2   6   166.8    45.5   1  1.311  1.504
   4   2   7   138.6    50.5   1  1.317  1.514
   4   2   8  4229.9   231.8   1  1.324  1.525
   4   2   9  2643.2   158.6   1  1.332  1.539
   4   2  10   121.3    63.4   1  1.340  1.552
   4   2  11     1.7    66.6   1  1.349  1.567
   4   2  12   257.7    72.8   1  1.360  1.586
   4   2  13    31.3    70.8   1  1.373  1.607
   4   2  14   504.9    76.0   1  1.389  1.634
   4   2  15     0.0    55.9   1  1.410  1.668
   4   2  16   146.2    60.0   1  1.436  1.712
   4   3 -21    60.7    55.6   1  1.437  1.714
   4   3 -20    35.3    62.3   1  1.411  1.671
   4   3 -19   681.3    83.0   1  1.390  1.636
   4   3 -18    50.3    69.3   1  1.373  1.608
   4   3 -17    31.2    69.6   1  1.360  1.586
   4   3 -16    71.6    69.0   1  1.351  1.570
   4   3 -15   185.6    61.0   1  1.342  1.555
   4   3 -14   159.7    56.6   1  1.334  1.543
   4   3 -13     0.0    51.3   1  1.328  1.532
   4   3 -12 11419.0   585.9   1  1.321  1.519
   4   3 -11  5231.7   276.8   1  1.314  1.508
   4   3 -10    12.8    40.9   1  1.309  1.500
   4   3  -9  1123.2    74.6   1  1.306  1.494
   4   3  -8 14107.5   715.2   1  1.303  1.490
   4   3  -7    78.4    34.2   1  1.301  1.487
   4   3  -6   850.6    59.1   1  1.300  1.485
   4   3  -5  4459.5   232.3   1  1.300  1.484
   4   3  -4  4524.0   235.3   1  1.299  1.484
   4   3  -3  3331.3   178.4   1  1.300  1.484
   4   3  -2  4471.6   232.8   1  1.297  1.479
   4   3  -1   384.3    37.3   1  1.297  1.479
   4   3   0   141.6    29.9   1  1.297  1.479
   4   3   1     0.0    40.4   1  1.298  1.480
   4   3   2 13012.7   659.8   1  1.299  1.483
   4   3   3  1588.8    94.6   1  1.301  1.487
   4   3   4   364.8    45.8   1  1.304  1.492
   4   3   5     0.0    44.5   1  1.309  1.499
   4   3   6   697.7    62.9   1  1.313  1.507
   4   3   7  1090.2    82.8   1  1.319  1.516
   4   3   8  3337.5   188.7   1  1.325  1.528
   4   3   9   573.7    68.2   1  1.333  1.540
   4   3  10   630.1    74.4   1  1.341  1.554
   4   3  11   187.6    75.4   1  1.350  1.569
   4   3  12  2657.9   168.7   1  1.362  1.588
   4   3  13   494.8    79.8   1  1.374  1.610
   4   3  14   335.4    70.6   1  1.391  1.637
   4   3  15   511.2    78.2   1  1.411  1.671
   4   3  16  1334.8   100.0   1  1.437  1.715
   4   4 -21   695.1    72.9   1  1.440  1.719
   4   4 -20    13.4    64.3   1  1.414  1.675
   4   4 -19   550.1    81.3   1  1.393  1.640
   4   4 -18     0.0    60.2   1  1.376  1.612
   4   4 -17    91.0    71.9   1  1.363  1.590
   4   4 -16     0.0    62.5   1  1.353  1.573
   4   4 -15  3547.8   203.9   1  1.344  1.559
   4   4 -14   676.4    71.0   1  1.337  1.547
   4   4 -13   127.4    55.0   1  1.329  1.534
   4   4 -12  2562.9   149.5   1  1.322  1.522
   4   4 -11   183.9    49.7   1  1.317  1.513
   4   4 -10   321.8    48.0   1  1.312  1.505
   4   4  -9   382.7    45.2   1  1.309  1.499
   4   4  -8  1763.6   104.2   1  1.306  1.495
   4   4  -7 20801.4  1049.2   1  1.305  1.492
   4   4  -6 32202.8  1618.4   1  1.304  1.491
   4   4  -5 12466.1   631.8   1  1.303  1.490
   4   4  -4 25836.8  1300.4   1  1.303  1.490
   4   4  -3  3588.6   191.5   1  1.303  1.490
   4   4  -2   215.0    32.8   1  1.297  1.479
   4   4  -1   399.7    39.5   1  1.297  1.479
   4   4   0  1659.2    94.8   1  1.298  1.480
   4   4   1    63.0    33.9   1  1.299  1.482
   4   4   2  1163.9    74.5   1  1.301  1.486
   4   4   3  2150.9   121.9   1  1.304  1.490
   4   4   4   156.5    41.5   1  1.307  1.497
   4   4   5   188.1    44.3   1  1.311  1.504
   4   4   6   139.9    46.4   1  1.316  1.512
   4   4   7    82.5    49.4   1  1.322  1.521
   4   4   8   132.7    56.8   1  1.327  1.531
   4   4   9   709.1    75.9   1  1.334  1.543
   4   4  10  1024.2    90.3   1  1.343  1.557
   4   4  11   233.0    71.9   1  1.353  1.574
   4   4  12  1532.6   119.1   1  1.364  1.592
   4   4  13     0.0    59.6   1  1.377  1.615
   4   4  14   559.4    83.8   1  1.393  1.642
   4   4  15   723.4    81.1   1  1.414  1.676
   4   4  16    44.8    55.6   1  1.440  1.720
   4   5 -21    54.4    56.7   1  1.444  1.726
   4   5 -20     0.0    58.3   1  1.418  1.682
   4   5 -19   155.4    64.0   1  1.397  1.647
   4   5 -18     0.0    59.9   1  1.380  1.618
   4   5 -17     0.0    60.0   1  1.367  1.597
   4   5 -16   248.4    76.2   1  1.356  1.578
   4   5 -15   121.5    64.8   1  1.347  1.564
   4   5 -14  1801.8   118.7   1  1.339  1.551
   4   5 -13  7625.2   400.1   1  1.331  1.538
   4   5 -12  2050.4   125.9   1  1.325  1.527
   4   5 -11   869.1    72.0   1  1.320  1.519
   4   5 -10  8283.7   427.7   1  1.316  1.512
   4   5  -9   249.2    43.5   1  1.314  1.507
   4   5  -8  1664.0    98.6   1  1.311  1.504
   4   5  -7  1557.5    92.8   1  1.310  1.501
   4   5  -6 10473.1   533.0   1  1.309  1.499
   4   5  -5  5113.3   265.9   1  1.308  1.499
   4   5  -4   296.3    40.2   1  1.308  1.499
   4   5  -3  2047.6   116.3   1  1.309  1.499
   4   5  -2   632.0    50.9   1  1.299  1.483
   4   5  -1  2074.9   115.9   1  1.300  1.484
   4   5   0  2803.3   151.0   1  1.301  1.485
   4   5   1  2155.4   120.6   1  1.302  1.488
   4   5   2  3878.1   205.7   1  1.305  1.493
   4   5   3    27.2    36.4   1  1.308  1.498
   4   5   4  1061.7    72.9   1  1.311  1.503
   4   5   5   274.3    47.4   1  1.315  1.510
   4   5   6   143.0    47.4   1  1.320  1.518
   4   5   7   291.4    57.4   1  1.325  1.526
   4   5   8  1828.5   120.0   1  1.330  1.536
   4   5   9   500.2    65.5   1  1.337  1.547
   4   5  10  1587.8   114.7   1  1.346  1.561
   4   5  11   662.6    82.6   1  1.356  1.579
   4   5  12   634.6    86.0   1  1.367  1.598
   4   5  13   769.7    87.8   1  1.381  1.621
   4   5  14  2466.1   158.7   1  1.398  1.649
   4   5  15   269.8    58.4   1  1.418  1.683
   4   6 -20   289.5    72.1   1  1.423  1.691
   4   6 -19  1018.8    92.8   1  1.401  1.654
   4   6 -18   103.9    74.1   1  1.385  1.627
   4   6 -17    67.8    69.8   1  1.371  1.605
   4   6 -16   499.2    82.4   1  1.360  1.586
   4   6 -15   238.0    64.0   1  1.351  1.571
   4   6 -14   224.7    62.1   1  1.342  1.556
   4   6 -13   288.8    60.3   1  1.335  1.543
   4   6 -12  2762.5   159.7   1  1.329  1.533
   4   6 -11   790.5    68.7   1  1.325  1.526
   4   6 -10  4914.8   260.5   1  1.321  1.521
   4   6  -9   126.5    42.8   1  1.319  1.517
   4   6  -8    19.6    37.9   1  1.317  1.514
   4   6  -7  3327.3   179.2   1  1.316  1.512
   4   6  -6  2409.2   133.5   1  1.316  1.511
   4   6  -5  1736.2   100.9   1  1.315  1.511
   4   6  -4 18844.7   952.2   1  1.315  1.511
   4   6  -3  8106.1   416.5   1  1.316  1.512
   4   6  -2  3510.2   187.5   1  1.304  1.492
   4   6  -1    38.8    32.4   1  1.305  1.493
   4   6   0   108.8    33.1   1  1.306  1.495
   4   6   1    47.7    33.2   1  1.308  1.498
   4   6   2  5335.3   278.2   1  1.310  1.502
   4   6   3  3117.6   169.9   1  1.313  1.506
   4   6   4  2664.8   149.7   1  1.316  1.512
   4   6   5     0.7    42.8   1  1.319  1.517
   4   6   6  4653.0   250.2   1  1.324  1.524
   4   6   7   761.0    71.2   1  1.329  1.533
   4   6   8    69.5    57.9   1  1.334  1.542
   4   6   9   285.9    63.3   1  1.341  1.554
   4   6  10  1945.3   130.7   1  1.349  1.568
   4   6  11   990.7    95.0   1  1.360  1.585
   4   6  12     0.0    60.6   1  1.372  1.606
   4   6  13   471.1    78.2   1  1.386  1.629
   4   6  14   249.8    70.7   1  1.403  1.658
   4   6  15    24.0    59.7   1  1.424  1.692
   4   7 -20    65.7    60.0   1  1.430  1.702
   4   7 -19    80.1    67.4   1  1.408  1.665
   4   7 -18   582.6    84.2   1  1.391  1.637
   4   7 -17   203.5    69.9   1  1.377  1.615
   4   7 -16   813.4    93.9   1  1.366  1.596
   4   7 -15  1227.6    99.4   1  1.356  1.579
   4   7 -14  1951.3   129.1   1  1.346  1.563
   4   7 -13     0.0    52.1   1  1.339  1.550
   4   7 -12  1713.4   111.7   1  1.334  1.541
   4   7 -11  5795.0   306.7   1  1.330  1.535
   4   7 -10   181.2    46.8   1  1.327  1.530
   4   7  -9    51.8    42.8   1  1.325  1.527
   4   7  -8  1849.2   109.5   1  1.324  1.525
   4   7  -7 25345.9  1277.8   1  1.323  1.524
   4   7  -6  7057.9   364.1   1  1.323  1.524
   4   7  -5    24.1    34.2   1  1.323  1.525
   4   7  -4   939.9    66.0   1  1.324  1.526
   4   7  -3  9171.0   470.3   1  1.324  1.527
   4   7  -2  7007.2   362.2   1  1.312  1.504
   4   7  -1   126.3    35.1   1  1.312  1.505
   4   7   0  5126.9   267.9   1  1.313  1.507
   4   7   1  2852.5   155.4   1  1.315  1.510
   4   7   2 17998.2   910.8   1  1.316  1.512
   4   7   3  4237.4   225.9   1  1.318  1.515
   4   7   4    82.7    43.6   1  1.321  1.520
   4   7   5  1176.2    82.2   1  1.324  1.526
   4   7   6  2967.8   169.1   1  1.328  1.532
   4   7   7  9457.5   490.1   1  1.333  1.541
   4   7   8   324.2    59.0   1  1.339  1.551
   4   7   9   452.9    69.4   1  1.346  1.562
   4   7  10  1216.7    72.6   1  1.355  1.576
   4   7  11  2280.0   150.4   1  1.365  1.594
   4   7  12   394.0    77.2   1  1.378  1.616
   4   7  13   169.7    69.4   1  1.392  1.639
   4   7  14     0.0    55.7   1  1.409  1.668
   4   7  15   771.6    82.1   1  1.430  1.703
   4   8 -20   148.8    60.7   1  1.438  1.715
   4   8 -19    20.8    65.1   1  1.415  1.677
   4   8 -18   242.8    72.8   1  1.398  1.650
   4   8 -17   339.8    76.9   1  1.384  1.626
   4   8 -16  3671.7   214.8   1  1.373  1.607
   4   8 -15     0.0    59.7   1  1.362  1.589
   4   8 -14   434.6    65.1   1  1.352  1.573
   4   8 -13  2409.0   147.0   1  1.345  1.560
   4   8 -12   191.2    54.9   1  1.340  1.551
   4   8 -11   537.7    62.6   1  1.336  1.545
   4   8 -10  2329.6   137.1   1  1.333  1.541
   4   8  -9   196.8    44.8   1  1.332  1.538
   4   8  -8    68.4    40.8   1  1.331  1.537
   4   8  -7    27.9    38.6   1  1.330  1.536
   4   8  -6  3040.1   166.2   1  1.331  1.537
   4   8  -5  2454.8   137.6   1  1.331  1.538
   4   8  -4  3789.0   202.6   1  1.332  1.539
   4   8  -3  1259.7    80.9   1  1.333  1.541
   4   8  -2   343.7    45.1   1  1.320  1.518
   4   8  -1  1272.2    81.0   1  1.320  1.519
   4   8   0    37.3    38.2   1  1.321  1.520
   4   8   1  1796.5   106.4   1  1.322  1.521
   4   8   2  2445.6   138.1   1  1.323  1.523
   4   8   3   121.4    44.3   1  1.325  1.526
   4   8   4  1238.4    84.0   1  1.327  1.530
   4   8   5   914.4    74.8   1  1.330  1.536
   4   8   6   667.4    68.0   1  1.334  1.542
   4   8   7  1046.3    86.6   1  1.339  1.551
   4   8   8   171.0    61.6   1  1.345  1.561
   4   8   9    75.7    62.9   1  1.352  1.573
   4   8  10    11.3    70.2   1  1.361  1.587
   4   8  11   674.3    86.4   1  1.371  1.605
   4   8  12   215.3    73.9   1  1.384  1.626
   4   8  13   352.1    71.7   1  1.399  1.651
   4   8  14    90.6    68.5   1  1.417  1.681
   4   8  15    37.1    64.0   1  1.438  1.716
   4   9 -20    91.1    58.8   1  1.447  1.730
   4   9 -19  1467.4   113.4   1  1.424  1.693
   4   9 -18     0.0    61.7   1  1.407  1.664
   4   9 -17  2174.7   144.5   1  1.392  1.639
   4   9 -16     0.0    62.6   1  1.380  1.620
   4   9 -15   628.4    82.2   1  1.369  1.600
   4   9 -14  2450.2   151.7   1  1.359  1.585
   4   9 -13     0.0    53.5   1  1.352  1.573
   4   9 -12   609.3    67.2   1  1.347  1.564
   4   9 -11   856.2    73.0   1  1.343  1.558
   4   9 -10   501.1    59.2   1  1.341  1.554
   4   9  -9  8872.0   458.2   1  1.339  1.551
   4   9  -8  3728.0   202.9   1  1.339  1.550
   4   9  -7  5038.5   265.7   1  1.339  1.551
   4   9  -6   384.1    47.4   1  1.339  1.552
   4   9  -5 17608.8   892.3   1  1.340  1.553
   4   9  -4     0.0    42.6   1  1.341  1.555
   4   9  -3   148.4    42.3   1  1.342  1.557
   4   9  -2  7823.4   404.1   1  1.328  1.532
   4   9  -1  2689.1   149.1   1  1.329  1.533
   4   9   0   366.7    46.6   1  1.329  1.534
   4   9   1  7960.7   411.2   1  1.330  1.535
   4   9   2  4208.8   225.0   1  1.331  1.536
   4   9   3  7792.9   403.8   1  1.332  1.539
   4   9   4   131.1    45.9   1  1.334  1.543
   4   9   5 14894.0   760.1   1  1.338  1.548
   4   9   6   982.0    79.9   1  1.341  1.554
   4   9   7  1691.4   114.3   1  1.346  1.563
   4   9   8   721.1    77.7   1  1.352  1.573
   4   9   9  2393.4   149.9   1  1.360  1.585
   4   9  10   250.0    75.2   1  1.368  1.600
   4   9  11    23.1    69.6   1  1.379  1.617
   4   9  12   381.9    77.6   1  1.391  1.639
   4   9  13   436.6    77.3   1  1.407  1.665
   4   9  14   151.5    62.7   1  1.425  1.695
   4   9  15   238.1    62.1   1  1.447  1.730
   4  10 -20    56.4    59.4   1  1.458  1.748
   4  10 -19   352.8    68.7   1  1.435  1.710
   4  10 -18   117.9    69.2   1  1.416  1.680
   4  10 -17  1849.6   133.2   1  1.401  1.655
   4  10 -16   311.1    77.3   1  1.389  1.634
   4  10 -15  1672.6   123.4   1  1.377  1.614
   4  10 -14   708.6    78.9   1  1.368  1.599
   4  10 -13   706.4    79.1   1  1.361  1.587
   4  10 -12   936.7    80.6   1  1.356  1.579
   4  10 -11    37.6    52.1   1  1.353  1.573
   4  10 -10  2450.6   145.5   1  1.350  1.569
   4  10  -9  2212.2   132.1   1  1.349  1.568
   4  10  -8  1731.4   108.4   1  1.348  1.567
   4  10  -7   776.3    65.1   1  1.349  1.568
   4  10  -6   604.6    59.2   1  1.350  1.569
   4  10  -5    39.3    41.1   1  1.351  1.571
   4  10  -4   156.5    43.3   1  1.352  1.573
   4  10  -3   150.7    40.4   1  1.353  1.576
   4  10  -2    18.3    40.8   1  1.338  1.548
   4  10  -1  6362.1   332.5   1  1.338  1.549
   4  10   0   524.7    51.9   1  1.338  1.550
   4  10   1   993.3    74.3   1  1.339  1.550
   4  10   2    32.5    44.9   1  1.340  1.551
   4  10   3  3366.4   185.5   1  1.341  1.553
   4  10   4  1691.9   108.6   1  1.343  1.557
   4  10   5  3825.3   212.3   1  1.346  1.562
   4  10   6   565.7    67.4   1  1.350  1.568
   4  10   7  8127.6   428.1   1  1.355  1.577
   4  10   8   253.2    65.1   1  1.361  1.587
   4  10   9    16.8    63.1   1  1.368  1.600
   4  10  10   485.4    80.4   1  1.377  1.614
   4  10  11   351.3    77.4   1  1.387  1.632
   4  10  12   105.0    71.4   1  1.400  1.653
   4  10  13   126.3    66.8   1  1.417  1.681
   4  10  14    44.3    66.4   1  1.434  1.710
   4  10  15   230.5    61.8   1  1.456  1.746
   4  11 -20    49.7    54.4   1  1.469  1.766
   4  11 -19   195.5    60.7   1  1.446  1.730
   4  11 -18   204.5    72.8   1  1.427  1.698
   4  11 -17  1727.8   127.8   1  1.412  1.673
   4  11 -16     0.0    60.5   1  1.398  1.650
   4  11 -15   177.8    69.3   1  1.386  1.630
   4  11 -14   130.7    75.4   1  1.377  1.615
   4  11 -13  1914.4   127.8   1  1.371  1.603
   4  11 -12  3203.4   185.4   1  1.366  1.596
   4  11 -11  2404.1   145.9   1  1.363  1.590
   4  11 -10  1238.8    89.9   1  1.361  1.587
   4  11  -9  1223.7    89.8   1  1.360  1.586
   4  11  -8  1410.8    95.4   1  1.360  1.586
   4  11  -7   710.7    64.5   1  1.360  1.587
   4  11  -6  8762.8   452.7   1  1.361  1.589
   4  11  -5   302.0    49.3   1  1.363  1.592
   4  11  -4   352.7    50.7   1  1.364  1.595
   4  11  -3    33.0    45.3   1  1.366  1.597
   4  11  -2  4640.6   247.7   1  1.348  1.566
   4  11  -1   819.4    66.8   1  1.349  1.567
   4  11   0  1118.8    79.0   1  1.349  1.568
   4  11   1    32.8    45.6   1  1.349  1.568
   4  11   2  4607.4   247.5   1  1.350  1.569
   4  11   3   292.7    52.4   1  1.351  1.570
   4  11   4  6809.3   359.0   1  1.353  1.574
   4  11   5   823.2    77.4   1  1.356  1.578
   4  11   6   865.1    78.3   1  1.359  1.585
   4  11   7 10483.6   545.2   1  1.364  1.593
   4  11   8     0.0    54.1   1  1.370  1.603
   4  11   9   211.3    72.4   1  1.378  1.615
   4  11  10   852.7    93.3   1  1.386  1.630
   4  11  11  1011.1   100.3   1  1.397  1.648
   4  11  12     0.0    59.1   1  1.410  1.670
   4  11  13    72.0    68.1   1  1.426  1.697
   4  11  14  1030.2    94.8   1  1.445  1.727
   4  12 -19    35.0    61.7   1  1.458  1.750
   4  12 -18     0.0    58.0   1  1.440  1.719
   4  12 -17  2781.9   173.1   1  1.424  1.693
   4  12 -16   123.8    72.9   1  1.410  1.669
   4  12 -15   399.6    80.4   1  1.397  1.648
   4  12 -14   337.1    78.6   1  1.388  1.633
   4  12 -13  2251.0   145.1   1  1.382  1.622
   4  12 -12  2086.8   133.4   1  1.377  1.614
   4  12 -11    70.8    58.8   1  1.374  1.609
   4  12 -10    39.6    54.7   1  1.372  1.606
   4  12  -9  3012.5   173.2   1  1.371  1.605
   4  12  -8   781.5    72.7   1  1.372  1.606
   4  12  -7   918.5    74.9   1  1.373  1.608
   4  12  -6    68.1    46.3   1  1.374  1.611
   4  12  -5  2717.7   155.4   1  1.376  1.614
   4  12  -4    88.1    44.8   1  1.378  1.617
   4  12  -3   224.4    47.1   1  1.380  1.620
   4  12  -2  6433.5   337.5   1  1.360  1.587
   4  12  -1   926.6    73.1   1  1.361  1.588
   4  12   0     0.0    43.2   1  1.361  1.588
   4  12   1  3721.1   203.9   1  1.361  1.588
   4  12   2  1367.3    95.8   1  1.361  1.588
   4  12   3  8813.9   457.8   1  1.362  1.589
   4  12   4   563.8    67.8   1  1.364  1.592
   4  12   5   508.5    67.9   1  1.367  1.597
   4  12   6   660.1    72.9   1  1.370  1.603
   4  12   7  1018.4    90.8   1  1.375  1.611
   4  12   8   599.4    76.1   1  1.381  1.621
   4  12   9   954.9    94.3   1  1.388  1.633
   4  12  10   855.7    93.5   1  1.397  1.648
   4  12  11    39.8    72.0   1  1.408  1.666
   4  12  12    96.2    68.5   1  1.421  1.688
   4  12  13   331.7    73.5   1  1.437  1.714
   4  12  14     5.8    61.2   1  1.456  1.746
   4  13 -19   127.5    58.9   1  1.472  1.771
   4  13 -18     0.0    59.6   1  1.452  1.740
   4  13 -17   520.3    77.3   1  1.437  1.715
   4  13 -16   306.9    78.0   1  1.422  1.689
   4  13 -15    53.6    74.0   1  1.410  1.669
   4  13 -14  2109.5   143.7   1  1.401  1.654
   4  13 -13   423.9    55.0   1  1.394  1.643
   4  13 -12  4180.0   234.0   1  1.389  1.635
   4  13 -11   325.6    63.7   1  1.387  1.630
   4  13 -10  4342.9   241.6   1  1.385  1.628
   4  13  -9  1490.5   103.1   1  1.384  1.627
   4  13  -8     0.0    49.0   1  1.385  1.629
   4  13  -7  1850.9   117.2   1  1.387  1.632
   4  13  -6   817.1    72.2   1  1.388  1.635
   4  13  -5  4417.5   239.3   1  1.391  1.639
   4  13  -4   359.0    53.9   1  1.393  1.643
   4  13  -3  1302.0    89.3   1  1.395  1.646
   4  13  -2    91.7    47.2   1  1.373  1.609
   4  13  -1  4913.8   263.3   1  1.374  1.610
   4  13   0  2848.8   163.2   1  1.374  1.610
   4  13   1    24.3    51.0   1  1.374  1.610
   4  13   2  2602.6   153.4   1  1.374  1.610
   4  13   3   254.5    59.2   1  1.375  1.610
   4  13   4  3233.0   183.3   1  1.376  1.613
   4  13   5   587.9    69.8   1  1.378  1.617
   4  13   6   816.1    82.8   1  1.382  1.622
   4  13   7  1453.6   111.0   1  1.386  1.630
   4  13   8   206.1    71.2   1  1.392  1.640
   4  13   9  3568.4   209.6   1  1.400  1.653
   4  13  10     0.0    61.9   1  1.409  1.668
   4  13  11   972.0    99.9   1  1.420  1.685
   4  13  12  2471.9   157.3   1  1.432  1.707
   4  13  13   448.7    76.2   1  1.449  1.735
   4  13  14   512.4    73.8   1  1.468  1.766
   4  14 -19   197.7    59.7   1  1.485  1.793
   4  14 -18     0.0    55.8   1  1.466  1.762
   4  14 -17    73.8    68.5   1  1.450  1.736
   4  14 -16   122.8    67.5   1  1.436  1.712
   4  14 -15   633.1    88.2   1  1.424  1.692
   4  14 -14  3689.3   216.8   1  1.414  1.676
   4  14 -13    20.0    72.5   1  1.408  1.665
   4  14 -12  1885.5   129.1   1  1.403  1.658
   4  14 -11   358.0    69.0   1  1.401  1.654
   4  14 -10   164.2    62.6   1  1.399  1.652
   4  14  -9   508.6    68.2   1  1.399  1.652
   4  14  -8  1444.6   102.2   1  1.400  1.654
   4  14  -7  1549.7   106.2   1  1.402  1.657
   4  14  -6   819.1    75.6   1  1.404  1.661
   4  14  -5   754.6    71.9   1  1.406  1.665
   4  14  -4    34.4    49.1   1  1.409  1.670
   4  14  -3   208.3    51.0   1  1.411  1.674
   4  14  -2   520.6    58.8   1  1.387  1.633
   4  14  -1   507.0    61.3   1  1.388  1.634
   4  14   0   229.3    52.5   1  1.388  1.634
   4  14   1   418.9    62.6   1  1.388  1.633
   4  14   2  1102.9    87.0   1  1.388  1.633
   4  14   3   396.0    65.1   1  1.388  1.633
   4  14   4   684.2    73.7   1  1.389  1.635
   4  14   5  1384.2   104.5   1  1.391  1.639
   4  14   6   358.3    67.3   1  1.395  1.644
   4  14   7  2148.9   143.0   1  1.399  1.652
   4  14   8   753.1    91.7   1  1.405  1.661
   4  14   9   627.1    90.5   1  1.412  1.673
   4  14  10  1785.7   130.5   1  1.421  1.688
   4  14  11    40.6    72.4   1  1.432  1.706
   4  14  12   116.8    65.0   1  1.445  1.728
   4  14  13    23.8    63.1   1  1.462  1.755
   4  14  14   117.3    57.8   1  1.481  1.787
   4  15 -18   202.6    63.0   1  1.480  1.785
   4  15 -17     0.0    57.5   1  1.464  1.760
   4  15 -16    36.1    73.2   1  1.449  1.735
   4  15 -15     0.0    62.4   1  1.438  1.715
   4  15 -14     0.0    60.9   1  1.429  1.701
   4  15 -13    20.2    74.5   1  1.423  1.691
   4  15 -12   214.5    71.9   1  1.418  1.683
   4  15 -11   867.9    88.4   1  1.416  1.679
   4  15 -10  1362.9   104.4   1  1.414  1.677
   4  15  -9  4304.2   240.8   1  1.415  1.678
   4  15  -8  2294.5   143.3   1  1.416  1.680
   4  15  -7     0.0    51.9   1  1.418  1.684
   4  15  -6  1630.9   110.3   1  1.420  1.689
   4  15  -5  6459.1   342.5   1  1.423  1.694
   4  15  -4  3295.0   188.2   1  1.426  1.699
   4  15  -3  2571.0   151.5   1  1.429  1.703
   4  15  -2  3089.9   176.5   1  1.402  1.658
   4  15  -1  2567.9   152.8   1  1.403  1.659
   4  15   0 10236.7   530.5   1  1.403  1.659
   4  15   1   306.3    59.1   1  1.403  1.658
   4  15   2  6037.5   323.9   1  1.402  1.657
   4  15   3  4056.2   228.1   1  1.402  1.657
   4  15   4  2113.0   135.3   1  1.403  1.659
   4  15   5  4285.1   242.0   1  1.405  1.662
   4  15   6   140.7    64.1   1  1.408  1.667
   4  15   7   764.7    90.1   1  1.413  1.674
   4  15   8   684.0    86.7   1  1.418  1.683
   4  15   9  3607.0   217.1   1  1.425  1.695
   4  15  10     8.0    73.6   1  1.434  1.710
   4  15  11   370.4    75.2   1  1.445  1.728
   4  15  12   544.8    79.9   1  1.458  1.750
   4  15  13   579.2    74.3   1  1.475  1.777
   4  16 -18     0.0    56.6   1  1.495  1.810
   4  16 -17   227.4    68.3   1  1.479  1.784
   4  16 -16    10.3    69.1   1  1.464  1.758
   4  16 -15  1236.0   109.2   1  1.452  1.739
   4  16 -14   335.8    81.4   1  1.444  1.725
   4  16 -13     0.0    63.1   1  1.438  1.715
   4  16 -12   469.9    83.5   1  1.434  1.709
   4  16 -11   692.0    83.1   1  1.431  1.706
   4  16 -10   922.3    87.6   1  1.431  1.705
   4  16  -9  1371.9   106.4   1  1.431  1.706
   4  16  -8    76.9    63.2   1  1.433  1.709
   4  16  -7    54.1    56.5   1  1.435  1.713
   4  16  -6  4174.5   232.8   1  1.438  1.718
   4  16  -5   308.6    61.1   1  1.441  1.723
   4  16  -4   581.8    67.9   1  1.444  1.728
   4  16  -3  1480.6   104.2   1  1.446  1.733
   4  16  -2   655.3    68.9   1  1.418  1.684
   4  16  -1   514.3    66.8   1  1.418  1.685
   4  16   0  2564.6   154.6   1  1.418  1.685
   4  16   1   823.0    79.0   1  1.418  1.684
   4  16   2   379.1    68.0   1  1.417  1.682
   4  16   3  6337.9   341.0   1  1.417  1.682
   4  16   4    92.4    63.3   1  1.418  1.683
   4  16   5  2802.1   172.8   1  1.419  1.686
   4  16   6  3636.0   151.1   1  1.422  1.690
   4  16   7    72.5    76.4   1  1.427  1.697
   4  16   8   576.2    85.0   1  1.432  1.707
   4  16   9   380.5    80.1   1  1.440  1.719
   4  16  10   183.4    74.8   1  1.448  1.734
   4  16  11    79.0    70.1   1  1.459  1.751
   4  16  12   243.3    68.6   1  1.472  1.773
   4  16  13    98.9    57.6   1  1.489  1.800
   4  17 -17  1096.9    95.2   1  1.494  1.809
   4  17 -16     0.0    57.9   1  1.479  1.784
   4  17 -15   949.2    99.9   1  1.467  1.764
   4  17 -14   144.3    78.0   1  1.459  1.750
   4  17 -13    49.0    73.1   1  1.453  1.741
   4  17 -12   166.1    77.5   1  1.449  1.735
   4  17 -11   398.8    78.5   1  1.447  1.732
   4  17 -10    42.2    62.4   1  1.447  1.731
   4  17  -9  4964.9   275.4   1  1.447  1.733
   4  17  -8   771.5    80.3   1  1.449  1.736
   4  17  -7  5170.3   283.0   1  1.452  1.741
   4  17  -6     0.0    53.3   1  1.454  1.746
   4  17  -5   841.5    81.1   1  1.458  1.752
   4  17  -4  1604.6   113.2   1  1.461  1.757
   4  17  -3  2794.9   166.4   1  1.463  1.761
   4  17  -2   499.4    66.9   1  1.433  1.710
   4  17  -1   813.6    78.6   1  1.434  1.711
   4  17   0   281.1    64.2   1  1.434  1.711
   4  17   1  6882.7   367.9   1  1.433  1.709
   4  17   2  1192.2    93.2   1  1.433  1.708
   4  17   3  8564.0   452.5   1  1.432  1.708
   4  17   4    15.8    68.5   1  1.433  1.709
   4  17   5  1122.8   100.6   1  1.435  1.712
   4  17   6   351.4    83.4   1  1.438  1.716
   4  17   7  2842.0   178.6   1  1.442  1.723
   4  17   8   311.4    80.9   1  1.447  1.731
   4  17   9    57.0    77.1   1  1.454  1.743
   4  17  10    92.2    74.1   1  1.463  1.757
   4  17  11   318.9    73.2   1  1.473  1.774
   4  17  12    12.1    61.3   1  1.487  1.797
   4  18 -17   221.9    63.0   1  1.510  1.834
   4  18 -16   194.1    69.7   1  1.494  1.808
   4  18 -15   822.9    86.9   1  1.483  1.790
   4  18 -14     0.0    60.1   1  1.475  1.776
   4  18 -13  1240.2   112.6   1  1.469  1.767
   4  18 -12   803.5    91.6   1  1.465  1.761
   4  18 -11   610.6    87.7   1  1.463  1.758
   4  18 -10    28.2    73.0   1  1.463  1.758
   4  18  -9   497.1    80.0   1  1.463  1.760
   4  18  -8   880.8    89.1   1  1.465  1.763
   4  18  -7   704.3    78.6   1  1.468  1.768
   4  18  -6  1602.9   115.0   1  1.471  1.774
   4  18  -5   562.7    71.5   1  1.474  1.780
   4  18  -4   585.6    71.4   1  1.477  1.785
   4  18  -3  1779.1   120.6   1  1.480  1.790
   4  18  -2   249.3    61.8   1  1.449  1.737
   4  18  -1  1347.2   101.7   1  1.450  1.738
   4  18   0     0.0    54.7   1  1.450  1.738
   4  18   1  3685.4   211.2   1  1.449  1.737
   4  18   2     0.0    54.1   1  1.449  1.735
   4  18   3  2368.6   152.9   1  1.448  1.734
   4  18   4   118.8    70.1   1  1.449  1.735
   4  18   5  2090.2   147.0   1  1.450  1.737
   4  18   6   126.9    73.6   1  1.453  1.741
   4  18   7   752.3    91.9   1  1.457  1.748
   4  18   8     0.0    61.1   1  1.462  1.756
   4  18   9  1186.4   109.7   1  1.468  1.767
   4  18  10   868.7    96.3   1  1.477  1.782
   4  18  11     0.0    56.0   1  1.487  1.798
   4  18  12     9.2    59.3   1  1.499  1.817
   4  19 -17   156.0    62.1   1  1.523  1.855
   4  19 -16     0.0    57.8   1  1.510  1.833
   4  19 -15   927.9    90.3   1  1.498  1.815
   4  19 -14  2160.0   147.6   1  1.490  1.801
   4  19 -13   273.5    77.5   1  1.485  1.793
   4  19 -12     0.0    63.1   1  1.481  1.787
   4  19 -11   162.8    79.5   1  1.479  1.785
   4  19 -10   554.5    85.8   1  1.479  1.785
   4  19  -9   294.2    81.1   1  1.480  1.787
   4  19  -8   246.9    68.0   1  1.482  1.791
   4  19  -7    94.8    65.9   1  1.485  1.796
   4  19  -6     0.0    54.2   1  1.488  1.802
   4  19  -5  2227.8   144.1   1  1.491  1.807
   4  19  -4  3666.9   211.2   1  1.494  1.813
   4  19  -3    73.1    60.9   1  1.496  1.817
   4  19  -2   134.1    60.4   1  1.465  1.764
   4  19  -1   216.3    64.8   1  1.466  1.765
   4  19   0  9348.0   490.9   1  1.466  1.765
   4  19   1    12.2    63.9   1  1.465  1.763
   4  19   2   194.5    65.9   1  1.464  1.762
   4  19   3   331.0    52.1   1  1.464  1.761
   4  19   4  4777.1   270.0   1  1.464  1.761
   4  19   5  2356.9   157.1   1  1.465  1.763
   4  19   6   304.8    84.0   1  1.468  1.766
   4  19   7   409.1    80.6   1  1.472  1.773
   4  19   8   465.6    84.8   1  1.477  1.782
   4  19   9   400.0    79.7   1  1.483  1.792
   4  19  10    71.0    69.4   1  1.491  1.804
   4  19  11   306.0    67.0   1  1.500  1.818
   4  20 -16     8.4    58.1   1  1.521  1.852
   4  20 -15   656.7    81.5   1  1.512  1.838
   4  20 -14   166.2    73.2   1  1.505  1.826
   4  20 -13    62.1    71.9   1  1.500  1.819
   4  20 -12   252.6    78.2   1  1.497  1.813
   4  20 -11   172.9    74.6   1  1.495  1.810
   4  20 -10   583.5    87.6   1  1.495  1.811
   4  20  -9    37.8    75.8   1  1.496  1.813
   4  20  -8     3.4    74.2   1  1.498  1.817
   4  20  -7  1022.9   100.3   1  1.501  1.822
   4  20  -6   574.1    76.1   1  1.504  1.828
   4  20  -5   293.6    71.0   1  1.507  1.833
   4  20  -4    48.2    66.0   1  1.510  1.839
   4  20  -3  1451.6   109.5   1  1.512  1.843
   4  20  -2     0.0    53.7   1  1.480  1.789
   4  20  -1     0.0    55.3   1  1.481  1.790
   4  20   0   113.0    66.8   1  1.481  1.790
   4  20   1   435.9    78.0   1  1.481  1.789
   4  20   2   637.0    85.5   1  1.480  1.788
   4  20   3    61.2    79.8   1  1.480  1.787
   4  20   4   140.7    79.3   1  1.480  1.787
   4  20   5   925.2    98.4   1  1.481  1.789
   4  20   6     0.0    64.6   1  1.483  1.792
   4  20   7   229.1    73.9   1  1.486  1.797
   4  20   8   855.6    94.9   1  1.491  1.804
   4  20   9   506.5    81.7   1  1.496  1.813
   4  20  10     0.0    54.7   1  1.502  1.823
   4  20  11    39.9    56.7   1  1.510  1.835
   4  21 -15    34.6    60.9   1  1.523  1.855
   4  21 -14   528.0    77.3   1  1.516  1.844
   4  21 -13   195.1    74.9   1  1.512  1.838
   4  21 -12  5240.7   293.5   1  1.510  1.835
   4  21 -11   842.1    96.0   1  1.509  1.834
   4  21 -10     3.3    75.2   1  1.509  1.834
   4  21  -9   229.4    78.6   1  1.510  1.837
   4  21  -8   289.4    81.8   1  1.512  1.841
   4  21  -7  1422.1   112.8   1  1.515  1.845
   4  21  -6   695.5    92.2   1  1.517  1.850
   4  21  -5  2097.7   144.5   1  1.520  1.855
   4  21  -4    19.4    71.9   1  1.522  1.858
   4  21  -3  1256.8    75.8   1  1.523  1.861
   4  21  -2  3449.0   145.0   1  1.495  1.813
   4  21  -1   154.7    72.5   1  1.495  1.814
   4  21   0     0.0    62.7   1  1.495  1.814
   4  21   1  1390.6   116.7   1  1.495  1.812
   4  21   2  6680.8   361.8   1  1.494  1.811
   4  21   3  1069.3   105.0   1  1.493  1.809
   4  21   4   501.1    82.6   1  1.493  1.809
   4  21   5   207.2    74.8   1  1.494  1.810
   4  21   6   546.0    84.6   1  1.496  1.813
   4  21   7   620.0    85.1   1  1.498  1.817
   4  21   8     0.0    61.9   1  1.502  1.822
   4  21   9   129.4    67.4   1  1.506  1.829
   4  21  10    16.7    61.7   1  1.513  1.839
   4  22 -15   342.6    63.0   1  1.527  1.859
   4  22 -14     0.0    57.3   1  1.527  1.862
   4  22 -13   179.8    67.0   1  1.523  1.855
   4  22 -12   806.1    90.7   1  1.520  1.851
   4  22 -11    93.1    70.9   1  1.519  1.849
   4  22 -10     3.0    73.7   1  1.519  1.850
   4  22  -9    84.4    76.7   1  1.520  1.852
   4  22  -8  1115.6   107.6   1  1.522  1.856
   4  22  -7   187.1    77.9   1  1.524  1.860
   4  22  -6    88.0    74.6   1  1.526  1.865
   4  22  -5   649.4    89.9   1  1.529  1.869
   4  22  -4  1451.7   116.5   1  1.531  1.873
   4  22  -3     0.0    63.0   1  1.532  1.876
   4  22  -2   426.2    83.5   1  1.506  1.831
   4  22  -1   167.4    76.3   1  1.506  1.832
   4  22   0   612.4    85.6   1  1.506  1.831
   4  22   1   163.8    73.3   1  1.505  1.829
   4  22   2   726.9    94.6   1  1.504  1.828
   4  22   3   292.3    80.8   1  1.504  1.826
   4  22   4    38.7    75.3   1  1.504  1.826
   4  22   5    94.6    79.7   1  1.504  1.827
   4  22   6     0.0    62.9   1  1.505  1.829
   4  22   7   165.3    73.1   1  1.508  1.832
   4  22   8  1251.0   108.3   1  1.511  1.838
   4  22   9    37.3    60.6   1  1.515  1.844
   4  22  10     0.0    54.8   1  1.510  1.833
   4  23 -14   171.0    60.8   1  1.513  1.833
   4  23 -13   146.8    64.4   1  1.518  1.844
   4  23 -12    60.7    68.3   1  1.523  1.854
   4  23 -11   691.1    84.1   1  1.524  1.856
   4  23 -10  1791.3   131.1   1  1.525  1.860
   4  23  -9    64.3    69.0   1  1.527  1.863
   4  23  -8     0.0    63.7   1  1.528  1.865
   4  23  -7  1645.0   125.3   1  1.529  1.867
   4  23  -6   421.7    81.8   1  1.530  1.868
   4  23  -5   214.6    78.7   1  1.530  1.869
   4  23  -4    73.8    72.2   1  1.529  1.866
   4  23  -3   833.3    93.7   1  1.526  1.862
   4  23  -2   838.6    92.8   1  1.514  1.845
   4  23  -1     0.0    63.2   1  1.514  1.845
   4  23   0  6388.9   351.5   1  1.514  1.844
   4  23   1   124.3    73.8   1  1.514  1.843
   4  23   2  2749.9   176.7   1  1.513  1.842
   4  23   3   738.9    92.9   1  1.512  1.841
   4  23   4   945.4   100.7   1  1.513  1.841
   4  23   5   353.5    82.7   1  1.514  1.842
   4  23   6   203.2    70.3   1  1.513  1.841
   4  23   7   180.5    71.7   1  1.511  1.836
   4  23   8   110.7    67.2   1  1.504  1.823
   4  23   9   124.9    57.7   1  1.497  1.808
   4  24 -13    68.4    57.8   1  1.497  1.803
   4  24 -12    44.7    62.0   1  1.502  1.814
   4  24 -11     3.4    64.9   1  1.506  1.821
   4  24 -10  1283.8   109.8   1  1.509  1.827
   4  24  -9   182.8    70.5   1  1.511  1.830
   4  24  -8   567.0    88.4   1  1.511  1.832
   4  24  -7   655.5    86.0   1  1.511  1.832
   4  24  -6   254.2    74.0   1  1.511  1.831
   4  24  -5     0.0    63.1   1  1.510  1.829
   4  24  -4  3492.6   210.8   1  1.508  1.826
   4  24  -3   530.4    81.7   1  1.506  1.822
   4  24  -2  1085.6   108.2   1  1.517  1.849
   4  24  -1   506.7    80.6   1  1.515  1.845
   4  24   0     0.0    64.2   1  1.513  1.841
   4  24   1   348.6    79.1   1  1.511  1.836
   4  24   2   505.7    84.8   1  1.508  1.831
   4  24   3    55.5    70.3   1  1.505  1.826
   4  24   4    70.6    75.6   1  1.503  1.821
   4  24   5     0.0    59.5   1  1.499  1.814
   4  24   6   466.8    75.2   1  1.494  1.804
   4  24   7   246.6    64.4   1  1.489  1.794
   4  24   8   675.2    75.8   1  1.483  1.782
   4  25 -12    55.1    60.8   1  1.482  1.775
   4  25 -11   441.2    74.1   1  1.486  1.782
   4  25 -10   298.1    71.2   1  1.488  1.787
   4  25  -9   686.7    83.4   1  1.490  1.790
   4  25  -8   134.8    71.2   1  1.491  1.792
   4  25  -7  1978.0   136.3   1  1.491  1.793
   4  25  -6   478.5    77.8   1  1.491  1.793
   4  25  -5     0.0    61.1   1  1.490  1.791
   4  25  -4   147.7    71.3   1  1.488  1.788
   4  25  -3   310.0    79.3   1  1.486  1.785
   4  25  -2  1190.1   107.9   1  1.496  1.807
   4  25  -1   294.3    74.6   1  1.493  1.802
   4  25   0   118.5    76.2   1  1.491  1.798
   4  25   1  3519.4   211.6   1  1.489  1.793
   4  25   2   186.1    73.6   1  1.486  1.789
   4  25   3  2625.6   168.6   1  1.484  1.784
   4  25   4   181.4    69.4   1  1.481  1.778
   4  25   5   390.9    72.5   1  1.477  1.772
   4  25   6   130.4    60.7   1  1.474  1.765
   4  25   7   619.2    74.8   1  1.470  1.757
   4  26 -11     0.0    55.5   1  1.465  1.744
   4  26 -10     0.0    55.5   1  1.468  1.749
   4  26  -9   146.1    61.5   1  1.470  1.753
   4  26  -8   953.2    92.1   1  1.471  1.755
   4  26  -7   278.3    71.0   1  1.471  1.755
   4  26  -6   228.7    68.8   1  1.470  1.755
   4  26  -5   143.5    66.7   1  1.469  1.753
   4  26  -4     0.0    60.7   1  1.468  1.750
   4  26  -3    61.3    68.6   1  1.466  1.747
   4  26  -2   512.0    82.4   1  1.476  1.769
   4  26  -1   478.0    82.3   1  1.474  1.766
   4  26   0   177.1    72.4   1  1.472  1.762
   4  26   1   385.6    71.3   1  1.470  1.759
   4  26   2   378.0    70.2   1  1.468  1.755
   4  26   3    98.9    66.5   1  1.466  1.750
   4  26   4   196.0    64.9   1  1.463  1.745
   4  26   5   396.7    68.4   1  1.460  1.738
   4  26   6     0.0    54.5   1  1.456  1.731
   4  27 -10   122.9    54.1   1  1.447  1.712
   4  27  -9   289.5    66.8   1  1.449  1.716
   4  27  -8     0.0    56.4   1  1.450  1.718
   4  27  -7    27.6    61.0   1  1.450  1.718
   4  27  -6    10.5    63.4   1  1.450  1.718
   4  27  -5   794.9    87.8   1  1.450  1.717
   4  27  -4   487.6    74.2   1  1.448  1.715
   4  27  -3     0.0    59.8   1  1.447  1.713
   4  27  -2  1764.1   129.5   1  1.457  1.734
   4  27  -1   350.3    69.1   1  1.456  1.731
   4  27   0     0.0    57.3   1  1.454  1.728
   4  27   1    10.0    63.6   1  1.452  1.724
   4  27   2  2230.5   146.8   1  1.450  1.720
   4  27   3   143.1    62.2   1  1.447  1.716
   4  27   4     0.0    57.4   1  1.445  1.711
   4  27   5   555.7    69.4   1  1.442  1.706
   4  28  -8     0.0    54.8   1  1.431  1.684
   4  28  -7   162.9    57.9   1  1.432  1.685
   4  28  -6   139.8    60.1   1  1.431  1.685
   4  28  -5   868.0    84.8   1  1.431  1.684
   4  28  -4   190.1    60.9   1  1.430  1.683
   4  28  -3    41.1    64.2   1  1.428  1.680
   4  28  -2   123.9    60.4   1  1.440  1.702
   4  28  -1    26.7    59.6   1  1.438  1.699
   4  28   0     0.0    56.8   1  1.436  1.696
   4  28   1   174.0    57.8   1  1.434  1.693
   4  28   2    52.0    55.3   1  1.432  1.689
   4  28   3     0.0    54.6   1  1.430  1.685
   4  29  -6    22.9    51.8   1  1.414  1.654
   4  29  -5     8.7    54.0   1  1.413  1.654
   4  29  -4   203.5    57.9   1  1.412  1.652
   4  29  -3     0.0    53.6   1  1.411  1.650
   4  29  -2     0.0    57.0   1  1.423  1.672
   4  29  -1   275.2    60.3   1  1.421  1.669
   4  29   0   734.5    76.5   1  1.419  1.666
   4  29   1   256.4    60.1   1  1.417  1.662
   5   0 -20   125.9    63.8   1  1.427  1.697
   5   0 -18    78.1    70.4   1  1.387  1.631
   5   0 -16  1957.8   134.6   1  1.361  1.588
   5   0 -14  5041.2   276.0   1  1.343  1.557
   5   0 -12   426.6    59.7   1  1.330  1.536
   5   0 -10  9087.4   469.4   1  1.321  1.521
   5   0  -8 25448.9  1283.9   1  1.313  1.506
   5   0  -6    67.2    40.5   1  1.309  1.499
   5   0  -4    55.5    38.3   1  1.307  1.496
   5   0  -2  1602.9    96.4   1  1.310  1.501
   5   0   0  7480.7   385.9   1  1.312  1.506
   5   0   2   293.7    50.0   1  1.316  1.511
   5   0   4  1191.6    86.5   1  1.320  1.518
   5   0   6   507.6    63.8   1  1.329  1.533
   5   0   8  2265.5   143.1   1  1.343  1.556
   5   0  10    80.2    71.3   1  1.361  1.588
   5   0  12   803.3    92.6   1  1.388  1.632
   5   0  14   160.5    59.3   1  1.430  1.702
   5   1 -20   258.6    64.0   1  1.426  1.696
   5   1 -19   411.6    73.0   1  1.403  1.658
   5   1 -18   258.7    71.0   1  1.386  1.629
   5   1 -17  1575.1   119.7   1  1.372  1.607
   5   1 -16    22.3    66.7   1  1.361  1.588
   5   1 -15     0.0    58.1   1  1.351  1.572
   5   1 -14   145.7    61.9   1  1.343  1.557
   5   1 -13  5268.9   284.2   1  1.336  1.545
   5   1 -12   722.0    72.9   1  1.330  1.535
   5   1 -11   669.3    65.5   1  1.325  1.526
   5   1 -10    13.6    46.5   1  1.319  1.517
   5   1  -9  3016.4   168.1   1  1.315  1.509
   5   1  -8   208.2    46.8   1  1.312  1.504
   5   1  -7     0.0    45.1   1  1.309  1.500
   5   1  -6 17700.1   895.7   1  1.308  1.497
   5   1  -5  1868.6   108.6   1  1.307  1.496
   5   1  -4    71.4    37.3   1  1.307  1.496
   5   1  -3  3434.8   184.9   1  1.308  1.498
   5   1  -2    84.4    35.7   1  1.309  1.499
   5   1  -1  1838.9   107.3   1  1.310  1.501
   5   1   0   102.7    41.2   1  1.311  1.503
   5   1   1   149.9    41.0   1  1.312  1.505
   5   1   2  1369.9    88.7   1  1.313  1.507
   5   1   3   414.0    53.5   1  1.315  1.510
   5   1   4  1532.9   101.0   1  1.318  1.515
   5   1   5  2091.4   127.4   1  1.322  1.522
   5   1   6   742.1    71.5   1  1.327  1.531
   5   1   7  1186.7    92.5   1  1.335  1.543
   5   1   8  1291.5   100.0   1  1.342  1.555
   5   1   9  2617.3   166.0   1  1.351  1.571
   5   1  10     0.0    60.7   1  1.361  1.587
   5   1  11  1033.4    99.5   1  1.372  1.606
   5   1  12   916.9    90.3   1  1.387  1.630
   5   1  13  1031.7    95.7   1  1.405  1.661
   5   1  14    43.2    59.7   1  1.429  1.700
   5   2 -20   628.9    76.4   1  1.426  1.695
   5   2 -19   126.4    66.0   1  1.403  1.658
   5   2 -18    53.7    67.5   1  1.386  1.629
   5   2 -17     0.0    59.7   1  1.373  1.607
   5   2 -16     0.0    61.3   1  1.362  1.589
   5   2 -15   116.8    69.4   1  1.353  1.574
   5   2 -14  1659.2   115.9   1  1.344  1.559
   5   2 -13   171.3    53.6   1  1.336  1.546
   5   2 -12  1777.3   116.0   1  1.330  1.535
   5   2 -11  1108.1    82.4   1  1.323  1.524
   5   2 -10  1039.4    79.3   1  1.318  1.515
   5   2  -9  1417.6    92.6   1  1.314  1.508
   5   2  -8  5022.6   264.8   1  1.311  1.503
   5   2  -7  1993.2   117.2   1  1.309  1.500
   5   2  -6  9652.9   494.1   1  1.308  1.498
   5   2  -5   520.2    50.4   1  1.307  1.497
   5   2  -4   218.7    41.1   1  1.307  1.497
   5   2  -3   225.3    41.0   1  1.308  1.498
   5   2  -2   130.4    38.2   1  1.308  1.498
   5   2  -1  3360.9   181.2   1  1.309  1.500
   5   2   0   347.5    47.6   1  1.310  1.501
   5   2   1     0.0    46.7   1  1.311  1.502
   5   2   2  7712.7   399.2   1  1.312  1.505
   5   2   3   300.9    51.5   1  1.314  1.508
   5   2   4   857.3    72.8   1  1.317  1.514
   5   2   5     5.7    53.4   1  1.322  1.521
   5   2   6  1103.5    87.6   1  1.328  1.531
   5   2   7  1151.4    92.5   1  1.335  1.543
   5   2   8   250.9    63.3   1  1.343  1.557
   5   2   9     0.0    61.3   1  1.351  1.571
   5   2  10  1096.7   100.4   1  1.361  1.588
   5   2  11   128.8    72.5   1  1.373  1.607
   5   2  12   903.3    92.8   1  1.387  1.631
   5   2  13     0.0    57.2   1  1.405  1.661
   5   2  14   109.3    61.5   1  1.429  1.700
   5   3 -20   207.4    60.4   1  1.427  1.698
   5   3 -19   790.5    82.8   1  1.405  1.660
   5   3 -18  1838.9   130.6   1  1.387  1.631
   5   3 -17   810.7    88.6   1  1.374  1.609
   5   3 -16   993.0    96.6   1  1.363  1.592
   5   3 -15  1593.3   117.8   1  1.354  1.576
   5   3 -14  1581.4   111.8   1  1.346  1.562
   5   3 -13   219.0    60.5   1  1.338  1.549
   5   3 -12  3323.9   187.7   1  1.330  1.536
   5   3 -11  4361.5   236.3   1  1.324  1.525
   5   3 -10  5126.7   272.5   1  1.319  1.516
   5   3  -9     0.0    46.4   1  1.315  1.510
   5   3  -8 21204.5  1072.0   1  1.312  1.505
   5   3  -7  7614.6   393.3   1  1.311  1.502
   5   3  -6  5616.4   293.4   1  1.310  1.500
   5   3  -5     1.0    37.6   1  1.309  1.500
   5   3  -4  5256.6   276.6   1  1.309  1.499
   5   3  -3     7.6    37.7   1  1.308  1.498
   5   3  -2  1507.8    92.4   1  1.308  1.499
   5   3  -1   120.7    41.5   1  1.309  1.499
   5   3   0  6131.6   319.0   1  1.309  1.499
   5   3   1     0.0    45.3   1  1.310  1.501
   5   3   2   297.6    50.0   1  1.312  1.504
   5   3   3     0.0    49.8   1  1.314  1.509
   5   3   4  2184.0   131.2   1  1.318  1.515
   5   3   5  1050.8    82.4   1  1.323  1.524
   5   3   6   396.9    62.2   1  1.329  1.533
   5   3   7   677.2    73.1   1  1.336  1.545
   5   3   8    60.5    62.2   1  1.344  1.559
   5   3   9     0.0    61.0   1  1.352  1.573
   5   3  10  1478.3   115.6   1  1.362  1.589
   5   3  11   863.0    91.9   1  1.374  1.609
   5   3  12    31.2    69.5   1  1.388  1.632
   5   3  13   232.7    65.5   1  1.406  1.663
   5   3  14   765.9    79.6   1  1.430  1.703
   5   4 -20    44.4    60.8   1  1.429  1.702
   5   4 -19   129.5    64.5   1  1.407  1.664
   5   4 -18   336.1    72.6   1  1.390  1.635
   5   4 -17   167.6    75.1   1  1.376  1.613
   5   4 -16   171.8    71.9   1  1.365  1.595
   5   4 -15   166.8    69.7   1  1.356  1.579
   5   4 -14   584.9    73.6   1  1.348  1.566
   5   4 -13   847.2    82.5   1  1.340  1.552
   5   4 -12   117.4    54.8   1  1.332  1.539
   5   4 -11  3630.5   201.4   1  1.326  1.528
   5   4 -10  1196.9    86.5   1  1.321  1.520
   5   4  -9    43.7    45.2   1  1.317  1.513
   5   4  -8   682.2    61.8   1  1.315  1.509
   5   4  -7  2466.7   139.5   1  1.313  1.506
   5   4  -6  1640.9   101.4   1  1.312  1.505
   5   4  -5  2888.0   159.5   1  1.311  1.504
   5   4  -4   986.2    71.5   1  1.311  1.503
   5   4  -3  1242.9    82.8   1  1.309  1.499
   5   4  -2   804.7    64.2   1  1.308  1.499
   5   4  -1  1010.0    72.1   1  1.308  1.499
   5   4   0   105.0    40.7   1  1.309  1.500
   5   4   1   681.9    59.5   1  1.311  1.502
   5   4   2  2477.8   142.4   1  1.313  1.506
   5   4   3    34.7    46.4   1  1.316  1.512
   5   4   4  2906.0   166.2   1  1.321  1.519
   5   4   5  3271.2   185.9   1  1.325  1.528
   5   4   6   163.1    59.3   1  1.331  1.537
   5   4   7   457.4    68.8   1  1.338  1.548
   5   4   8   163.2    61.2   1  1.345  1.561
   5   4   9  1483.4   113.1   1  1.354  1.577
   5   4  10   177.6    73.2   1  1.364  1.593
   5   4  11   861.2    92.9   1  1.377  1.614
   5   4  12     0.0    59.2   1  1.391  1.637
   5   4  13   865.7    87.8   1  1.409  1.668
   5   4  14   231.0    62.0   1  1.433  1.708
   5   5 -20  1539.7   112.7   1  1.433  1.708
   5   5 -19    36.0    64.2   1  1.411  1.671
   5   5 -18   305.0    71.9   1  1.393  1.642
   5   5 -17   567.6    83.9   1  1.380  1.620
   5   5 -16   448.5    81.4   1  1.368  1.600
   5   5 -15     0.0    60.1   1  1.359  1.584
   5   5 -14   386.3    69.7   1  1.351  1.570
   5   5 -13  2411.2   148.1   1  1.342  1.556
   5   5 -12  7766.1   407.3   1  1.335  1.544
   5   5 -11   298.1    57.8   1  1.329  1.534
   5   5 -10  7102.6   372.1   1  1.324  1.526
   5   5  -9   657.7    61.9   1  1.321  1.520
   5   5  -8    75.2    45.3   1  1.318  1.515
   5   5  -7  6013.0   314.7   1  1.316  1.512
   5   5  -6  9681.2   496.8   1  1.315  1.510
   5   5  -5   418.5    50.8   1  1.315  1.510
   5   5  -4  2056.9   122.7   1  1.314  1.509
   5   5  -3   211.2    47.2   1  1.309  1.500
   5   5  -2  1950.7   115.5   1  1.309  1.500
   5   5  -1    57.2    39.5   1  1.310  1.501
   5   5   0   791.4    64.9   1  1.311  1.503
   5   5   1  2959.1   165.1   1  1.313  1.506
   5   5   2  9593.4   493.8   1  1.316  1.511
   5   5   3  2070.6   125.0   1  1.320  1.518
   5   5   4     0.0    49.2   1  1.324  1.525
   5   5   5  3424.5   193.2   1  1.329  1.533
   5   5   6    67.0    55.9   1  1.334  1.542
   5   5   7   288.8    64.3   1  1.340  1.553
   5   5   8   148.1    61.5   1  1.348  1.565
   5   5   9  2168.2   145.7   1  1.357  1.581
   5   5  10   438.4    77.8   1  1.367  1.598
   5   5  11   143.4    73.0   1  1.380  1.619
   5   5  12  1039.3    97.1   1  1.395  1.644
   5   5  13     7.5    67.3   1  1.413  1.675
   5   5  14     0.0    52.0   1  1.437  1.714
   5   6 -20   109.7    56.3   1  1.439  1.717
   5   6 -19  1055.5    98.2   1  1.416  1.679
   5   6 -18    34.0    68.4   1  1.398  1.651
   5   6 -17   519.7    78.4   1  1.385  1.628
   5   6 -16   340.8    73.7   1  1.372  1.607
   5   6 -15  1973.0   136.2   1  1.363  1.591
   5   6 -14   374.4    68.5   1  1.353  1.575
   5   6 -13   141.6    60.6   1  1.345  1.561
   5   6 -12  2116.8   133.8   1  1.339  1.550
   5   6 -11   801.3    74.7   1  1.333  1.541
   5   6 -10   669.0    65.7   1  1.329  1.534
   5   6  -9     0.0    46.7   1  1.326  1.528
   5   6  -8   976.6    74.5   1  1.323  1.524
   5   6  -7  3321.5   182.4   1  1.321  1.521
   5   6  -6   367.0    50.9   1  1.320  1.519
   5   6  -5     0.0    45.9   1  1.319  1.518
   5   6  -4   734.6    63.9   1  1.319  1.517
   5   6  -3  6561.2   344.0   1  1.311  1.504
   5   6  -2   214.3    47.8   1  1.312  1.504
   5   6  -1  3690.6   200.3   1  1.313  1.506
   5   6   0   854.8    67.5   1  1.314  1.509
   5   6   1  1175.0    81.5   1  1.317  1.514
   5   6   2     0.0    48.9   1  1.320  1.519
   5   6   3   140.1    50.7   1  1.324  1.525
   5   6   4  3443.4   193.2   1  1.328  1.532
   5   6   5     2.0    55.5   1  1.332  1.539
   5   6   6  1152.7    91.5   1  1.338  1.548
   5   6   7  1805.5   121.5   1  1.344  1.558
   5   6   8     7.4    70.3   1  1.351  1.571
   5   6   9    29.3    71.7   1  1.360  1.586
   5   6  10     0.0    61.0   1  1.372  1.606
   5   6  11   339.1    70.4   1  1.384  1.626
   5   6  12   754.4    93.3   1  1.400  1.652
   5   6  13     0.0    58.1   1  1.418  1.683
   5   6  14   268.5    60.7   1  1.442  1.723
   5   7 -20   133.2    57.2   1  1.446  1.729
   5   7 -19   311.1    70.6   1  1.422  1.690
   5   7 -18   135.0    67.2   1  1.405  1.661
   5   7 -17   115.6    71.2   1  1.390  1.637
   5   7 -16   791.6    87.7   1  1.378  1.616
   5   7 -15  2285.3   149.6   1  1.367  1.598
   5   7 -14    99.0    49.4   1  1.357  1.581
   5   7 -13  1515.5   109.9   1  1.349  1.567
   5   7 -12   708.5    77.2   1  1.343  1.557
   5   7 -11   104.9    55.0   1  1.338  1.549
   5   7 -10   183.9    53.0   1  1.335  1.543
   5   7  -9  3987.3   218.3   1  1.332  1.539
   5   7  -8  1985.9   120.1   1  1.329  1.534
   5   7  -7    10.4    45.0   1  1.328  1.532
   5   7  -6  1023.9    75.7   1  1.327  1.530
   5   7  -5  1205.7    85.5   1  1.326  1.528
   5   7  -4  1816.5   112.1   1  1.326  1.528
   5   7  -3  3205.9   179.1   1  1.316  1.511
   5   7  -2   327.8    51.2   1  1.317  1.513
   5   7  -1   348.4    50.7   1  1.318  1.515
   5   7   0  4366.1   234.7   1  1.320  1.518
   5   7   1  3701.6   203.5   1  1.322  1.522
   5   7   2   905.7    72.8   1  1.325  1.527
   5   7   3   495.7    62.4   1  1.329  1.533
   5   7   4  5040.1   271.8   1  1.332  1.539
   5   7   5  3103.3   179.0   1  1.337  1.547
   5   7   6  2364.0   147.7   1  1.342  1.556
   5   7   7   147.6    61.5   1  1.348  1.566
   5   7   8   176.9    68.8   1  1.356  1.579
   5   7   9   700.2    87.9   1  1.365  1.594
   5   7  10    73.4    70.0   1  1.377  1.614
   5   7  11   879.8    98.5   1  1.390  1.636
   5   7  12    68.2    68.0   1  1.406  1.663
   5   7  13     2.2    62.8   1  1.425  1.694
   5   8 -20   429.4    66.1   1  1.454  1.743
   5   8 -19   297.1    68.6   1  1.430  1.703
   5   8 -18   345.5    68.7   1  1.412  1.674
   5   8 -17  1421.3   114.7   1  1.397  1.648
   5   8 -16  1021.1    93.0   1  1.384  1.627
   5   8 -15     0.0    59.1   1  1.373  1.608
   5   8 -14   158.4    69.4   1  1.362  1.590
   5   8 -13   171.1    57.6   1  1.354  1.576
   5   8 -12  5911.0   317.7   1  1.348  1.566
   5   8 -11  1928.3   123.2   1  1.344  1.558
   5   8 -10  1260.4    92.9   1  1.340  1.553
   5   8  -9   309.1    57.1   1  1.338  1.549
   5   8  -8  1001.7    78.6   1  1.336  1.546
   5   8  -7    56.2    46.7   1  1.335  1.544
   5   8  -6  2780.1   157.8   1  1.334  1.542
   5   8  -5  1231.2    87.5   1  1.333  1.542
   5   8  -4   381.0    53.7   1  1.333  1.541
   5   8  -3   105.5    47.5   1  1.322  1.523
   5   8  -2  3307.9   184.3   1  1.323  1.524
   5   8  -1   684.0    64.6   1  1.324  1.526
   5   8   0  1667.9   106.4   1  1.326  1.529
   5   8   1  2073.3   126.3   1  1.328  1.533
   5   8   2  1079.4    82.9   1  1.331  1.536
   5   8   3   171.3    50.7   1  1.334  1.542
   5   8   4  2445.1   147.4   1  1.337  1.548
   5   8   5   884.3    80.6   1  1.342  1.555
   5   8   6  1474.0   108.8   1  1.347  1.564
   5   8   7     0.0    53.3   1  1.354  1.575
   5   8   8   735.1    88.0   1  1.361  1.588
   5   8   9   282.5    79.6   1  1.371  1.604
   5   8  10   545.5    81.6   1  1.383  1.624
   5   8  11   295.5    74.6   1  1.397  1.648
   5   8  12    38.4    66.1   1  1.413  1.675
   5   8  13   253.1    63.9   1  1.433  1.707
   5   9 -20   111.9    56.1   1  1.464  1.758
   5   9 -19   359.4    71.4   1  1.440  1.719
   5   9 -18    68.0    67.1   1  1.421  1.688
   5   9 -17   210.2    74.5   1  1.404  1.661
   5   9 -16   192.5    76.3   1  1.392  1.640
   5   9 -15  3229.3   195.8   1  1.379  1.618
   5   9 -14   481.5    76.6   1  1.369  1.601
   5   9 -13  1208.7    98.5   1  1.361  1.587
   5   9 -12  1039.4    89.2   1  1.355  1.577
   5   9 -11  6166.4   329.5   1  1.350  1.570
   5   9 -10  1716.2   113.9   1  1.347  1.564
   5   9  -9  4755.4   257.6   1  1.344  1.560
   5   9  -8   488.7    60.9   1  1.343  1.557
   5   9  -7  2204.7   133.0   1  1.342  1.555
   5   9  -6   314.1    58.0   1  1.341  1.555
   5   9  -5  1811.5   115.8   1  1.341  1.554
   5   9  -4   671.5    64.2   1  1.341  1.555
   5   9  -3  4811.8   259.2   1  1.330  1.535
   5   9  -2   579.6    62.1   1  1.330  1.536
   5   9  -1  6168.2   325.6   1  1.331  1.537
   5   9   0    42.9    45.5   1  1.333  1.540
   5   9   1   377.2    55.7   1  1.334  1.543
   5   9   2    35.0    49.5   1  1.337  1.547
   5   9   3  6627.3   350.8   1  1.340  1.552
   5   9   4  5324.5   287.6   1  1.344  1.558
   5   9   5   683.7    73.9   1  1.348  1.566
   5   9   6   166.4    64.9   1  1.354  1.575
   5   9   7  1772.7    88.8   1  1.360  1.586
   5   9   8     0.0    60.0   1  1.368  1.600
   5   9   9   482.0    84.9   1  1.378  1.616
   5   9  10    72.3    70.9   1  1.390  1.636
   5   9  11  2475.3   160.8   1  1.405  1.661
   5   9  12    36.7    66.7   1  1.421  1.688
   5   9  13   129.4    63.1   1  1.442  1.722
   5  10 -19   609.7    73.1   1  1.450  1.737
   5  10 -18   321.0    74.7   1  1.431  1.705
   5  10 -17    23.5    69.0   1  1.414  1.677
   5  10 -16    89.1    71.4   1  1.400  1.654
   5  10 -15     0.0    60.9   1  1.387  1.632
   5  10 -14     0.0    60.1   1  1.377  1.614
   5  10 -13    41.6    60.0   1  1.369  1.600
   5  10 -12    13.2    60.2   1  1.363  1.591
   5  10 -11  1208.6    96.0   1  1.358  1.583
   5  10 -10   108.8    56.3   1  1.355  1.577
   5  10  -9  1946.0   125.4   1  1.352  1.573
   5  10  -8  2583.2   154.2   1  1.351  1.571
   5  10  -7    60.7    50.2   1  1.350  1.569
   5  10  -6    59.7    49.4   1  1.349  1.568
   5  10  -5   155.3    53.6   1  1.349  1.568
   5  10  -4  1810.1   115.2   1  1.349  1.569
   5  10  -3  1552.6   103.3   1  1.337  1.547
   5  10  -2     7.1    49.0   1  1.337  1.548
   5  10  -1  1140.7    84.5   1  1.338  1.550
   5  10   0  1201.6    89.3   1  1.340  1.552
   5  10   1    60.7    50.5   1  1.342  1.555
   5  10   2   208.9    56.1   1  1.344  1.559
   5  10   3   228.6    57.3   1  1.347  1.564
   5  10   4  1465.6   105.8   1  1.351  1.570
   5  10   5   207.9    64.1   1  1.355  1.578
   5  10   6     0.0    53.8   1  1.361  1.588
   5  10   7   657.0    83.1   1  1.368  1.600
   5  10   8   344.4    79.1   1  1.376  1.613
   5  10   9    89.6    71.8   1  1.386  1.630
   5  10  10   686.1    85.1   1  1.398  1.651
   5  10  11   418.9    78.4   1  1.413  1.676
   5  10  12   608.4    79.7   1  1.431  1.704
   5  10  13   302.8    62.0   1  1.451  1.739
   5  11 -19   454.5    68.5   1  1.462  1.756
   5  11 -18    92.2    62.3   1  1.442  1.724
   5  11 -17  1428.2   114.2   1  1.425  1.695
   5  11 -16   394.8    81.4   1  1.410  1.670
   5  11 -15  1176.3   107.1   1  1.396  1.647
   5  11 -14   805.8    92.0   1  1.386  1.629
   5  11 -13  2775.3   172.4   1  1.378  1.616
   5  11 -12   124.2    65.1   1  1.372  1.606
   5  11 -11    14.8    61.3   1  1.367  1.598
   5  11 -10  8343.6   438.7   1  1.364  1.593
   5  11  -9  9303.2   484.7   1  1.361  1.589
   5  11  -8  1878.5   123.2   1  1.360  1.586
   5  11  -7  1173.1    88.8   1  1.359  1.585
   5  11  -6   461.8    59.7   1  1.358  1.584
   5  11  -5   241.5    55.3   1  1.358  1.584
   5  11  -4   372.3    57.6   1  1.359  1.585
   5  11  -3   124.0    48.6   1  1.345  1.561
   5  11  -2  2784.0   161.9   1  1.346  1.562
   5  11  -1   254.4    55.4   1  1.347  1.563
   5  11   0     0.0    49.1   1  1.348  1.566
   5  11   1  1369.4    98.1   1  1.350  1.569
   5  11   2  6078.0   325.1   1  1.352  1.573
   5  11   3  5584.3   301.3   1  1.355  1.578
   5  11   4   128.3    58.8   1  1.359  1.585
   5  11   5  1198.8    97.7   1  1.364  1.593
   5  11   6  1659.7   119.8   1  1.370  1.603
   5  11   7   408.8    79.4   1  1.377  1.615
   5  11   8     0.0    61.6   1  1.386  1.629
   5  11   9  1257.5   108.4   1  1.396  1.646
   5  11  10   202.3    74.8   1  1.408  1.667
   5  11  11   176.5    73.1   1  1.423  1.692
   5  11  12   184.9    67.4   1  1.441  1.722
   5  11  13   154.5    59.8   1  1.462  1.756
   5  12 -19   482.9    67.8   1  1.475  1.777
   5  12 -18     0.0    59.1   1  1.454  1.743
   5  12 -17  1393.6   115.0   1  1.437  1.715
   5  12 -16  1084.4   100.7   1  1.421  1.689
   5  12 -15   912.0    95.9   1  1.407  1.665
   5  12 -14    78.3    71.1   1  1.396  1.647
   5  12 -13  1633.1   122.9   1  1.388  1.633
   5  12 -12   340.7    72.6   1  1.382  1.623
   5  12 -11  1801.1   125.2   1  1.378  1.616
   5  12 -10   116.5    59.4   1  1.374  1.610
   5  12  -9   506.6    70.2   1  1.372  1.606
   5  12  -8    87.5    60.7   1  1.370  1.604
   5  12  -7  1760.2   117.8   1  1.369  1.603
   5  12  -6   167.8    57.1   1  1.369  1.602
   5  12  -5  4946.8   268.0   1  1.369  1.603
   5  12  -4  1437.8   103.2   1  1.370  1.604
   5  12  -3   898.2    78.7   1  1.354  1.576
   5  12  -2   329.9    57.4   1  1.355  1.578
   5  12  -1  2002.9   127.7   1  1.356  1.579
   5  12   0   295.5    58.8   1  1.357  1.581
   5  12   1  2024.6   128.4   1  1.359  1.585
   5  12   2   608.4    67.9   1  1.362  1.589
   5  12   3   374.8    67.8   1  1.365  1.594
   5  12   4     0.0    53.4   1  1.369  1.601
   5  12   5   394.3    69.9   1  1.374  1.609
   5  12   6   492.6    81.5   1  1.380  1.620
   5  12   7   868.1    95.0   1  1.387  1.632
   5  12   8   514.0    85.3   1  1.396  1.646
   5  12   9     0.0    62.8   1  1.406  1.663
   5  12  10     0.0    60.4   1  1.419  1.685
   5  12  11  1779.7   127.2   1  1.434  1.711
   5  12  12   540.0    72.5   1  1.452  1.740
   5  13 -18   376.1    68.3   1  1.467  1.766
   5  13 -17   263.8    70.4   1  1.449  1.736
   5  13 -16   332.0    78.9   1  1.433  1.709
   5  13 -15   187.9    70.9   1  1.420  1.686
   5  13 -14  2521.0   163.6   1  1.408  1.667
   5  13 -13   139.8    75.4   1  1.400  1.653
   5  13 -12  6870.0   371.5   1  1.394  1.643
   5  13 -11   683.6    80.6   1  1.389  1.635
   5  13 -10  1595.3   114.3   1  1.386  1.630
   5  13  -9   503.1    75.5   1  1.383  1.626
   5  13  -8  1078.1    92.7   1  1.382  1.624
   5  13  -7  1007.6    88.8   1  1.381  1.623
   5  13  -6   324.1    63.5   1  1.381  1.623
   5  13  -5    21.6    54.1   1  1.382  1.623
   5  13  -4     0.0    49.7   1  1.382  1.624
   5  13  -3    37.4    54.3   1  1.365  1.594
   5  13  -2    24.5    55.9   1  1.365  1.595
   5  13  -1   482.0    65.4   1  1.366  1.597
   5  13   0  1798.7   119.1   1  1.368  1.600
   5  13   1   652.1    74.8   1  1.370  1.603
   5  13   2   488.3    69.6   1  1.372  1.607
   5  13   3  3032.8   181.5   1  1.376  1.612
   5  13   4  2729.5   167.3   1  1.380  1.620
   5  13   5   125.5    64.0   1  1.385  1.628
   5  13   6   437.6    83.3   1  1.391  1.638
   5  13   7   702.5    90.3   1  1.398  1.650
   5  13   8   173.2    71.3   1  1.407  1.665
   5  13   9    95.4    72.2   1  1.418  1.683
   5  13  10     9.5    68.9   1  1.430  1.704
   5  13  11     6.6    66.4   1  1.445  1.729
   5  13  12   286.3    67.9   1  1.464  1.761
   5  14 -18     0.0    56.4   1  1.482  1.789
   5  14 -17   770.2    89.1   1  1.464  1.760
   5  14 -16    66.7    66.8   1  1.447  1.731
   5  14 -15    82.0    70.7   1  1.433  1.708
   5  14 -14     3.5    75.0   1  1.422  1.690
   5  14 -13  1140.9   110.2   1  1.414  1.676
   5  14 -12   233.3    75.0   1  1.407  1.665
   5  14 -11   283.4    73.6   1  1.402  1.657
   5  14 -10  1711.3   122.4   1  1.399  1.652
   5  14  -9   453.0    72.8   1  1.396  1.648
   5  14  -8   107.3    62.1   1  1.395  1.646
   5  14  -7     0.0    52.7   1  1.394  1.645
   5  14  -6   781.1    78.9   1  1.394  1.645
   5  14  -5  5769.6   311.7   1  1.395  1.646
   5  14  -4   458.7    68.4   1  1.396  1.647
   5  14  -3  2053.0   131.8   1  1.376  1.614
   5  14  -2     0.0    51.2   1  1.377  1.615
   5  14  -1  1817.9   122.4   1  1.378  1.617
   5  14   0   246.0    63.5   1  1.380  1.620
   5  14   1  1192.0    95.2   1  1.382  1.623
   5  14   2  1232.3   102.5   1  1.384  1.627
   5  14   3  1827.3   126.8   1  1.388  1.633
   5  14   4   447.1    73.3   1  1.392  1.639
   5  14   5    58.1    73.3   1  1.397  1.648
   5  14   6   127.9    75.4   1  1.403  1.658
   5  14   7   104.2    78.4   1  1.410  1.671
   5  14   8   403.1    82.4   1  1.419  1.686
   5  14   9  1040.4    95.4   1  1.430  1.703
   5  14  10    13.5    66.8   1  1.442  1.724
   5  14  11     0.0    57.0   1  1.458  1.751
   5  14  12   219.0    60.2   1  1.477  1.782
   5  15 -18    32.7    58.9   1  1.497  1.815
   5  15 -17   221.8    66.8   1  1.479  1.785
   5  15 -16    61.7    73.9   1  1.461  1.756
   5  15 -15  2028.4   142.1   1  1.447  1.732
   5  15 -14   403.7    82.6   1  1.436  1.713
   5  15 -13   118.9    73.5   1  1.428  1.699
   5  15 -12    42.5    75.0   1  1.422  1.690
   5  15 -11   340.1    78.2   1  1.417  1.682
   5  15 -10   827.6    64.4   1  1.414  1.676
   5  15  -9     0.0    53.7   1  1.411  1.673
   5  15  -8  1315.2   105.8   1  1.410  1.671
   5  15  -7   401.4    70.3   1  1.409  1.670
   5  15  -6    39.7    58.7   1  1.409  1.670
   5  15  -5  1809.7   122.0   1  1.410  1.672
   5  15  -4  4632.1   256.4   1  1.411  1.673
   5  15  -3  1077.1    90.5   1  1.389  1.636
   5  15  -2    54.5    57.5   1  1.390  1.638
   5  15  -1   971.7    88.2   1  1.391  1.639
   5  15   0  5709.7   310.8   1  1.393  1.642
   5  15   1    39.6    60.5   1  1.395  1.645
   5  15   2  1330.5   105.6   1  1.397  1.649
   5  15   3  3370.4   198.9   1  1.400  1.654
   5  15   4  4991.8   281.4   1  1.404  1.661
   5  15   5   478.4    84.9   1  1.410  1.670
   5  15   6  3783.9   225.9   1  1.416  1.680
   5  15   7  1124.7   108.1   1  1.423  1.692
   5  15   8   185.1    75.4   1  1.432  1.707
   5  15   9    28.3    70.7   1  1.443  1.724
   5  15  10    78.4    66.5   1  1.456  1.747
   5  15  11   253.9    63.5   1  1.472  1.773
   5  16 -17    86.1    61.2   1  1.495  1.811
   5  16 -16    37.7    68.2   1  1.477  1.782
   5  16 -15   544.4    82.2   1  1.462  1.757
   5  16 -14    28.1    72.8   1  1.451  1.739
   5  16 -13    29.4    74.0   1  1.443  1.725
   5  16 -12   737.2    91.7   1  1.437  1.715
   5  16 -11   236.4    73.3   1  1.432  1.707
   5  16 -10  1915.8   134.9   1  1.429  1.702
   5  16  -9  1562.8    84.3   1  1.427  1.699
   5  16  -8   200.9    69.8   1  1.426  1.697
   5  16  -7  1594.6   116.2   1  1.426  1.697
   5  16  -6    25.1    61.2   1  1.426  1.698
   5  16  -5     0.0    54.5   1  1.427  1.699
   5  16  -4     0.0    52.7   1  1.428  1.701
   5  16  -3   274.3    62.7   1  1.403  1.658
   5  16  -2  3806.6   217.8   1  1.404  1.660
   5  16  -1   348.7    67.4   1  1.405  1.662
   5  16   0   806.7    85.2   1  1.406  1.665
   5  16   1   465.0    72.3   1  1.408  1.668
   5  16   2  1355.6   109.1   1  1.411  1.672
   5  16   3     0.0    61.0   1  1.414  1.677
   5  16   4   318.0    78.2   1  1.418  1.684
   5  16   5    32.0    73.7   1  1.423  1.692
   5  16   6   398.9    84.6   1  1.429  1.702
   5  16   7   567.8    84.0   1  1.437  1.715
   5  16   8     0.0    61.1   1  1.446  1.730
   5  16   9   129.8    69.9   1  1.457  1.748
   5  16  10    32.2    62.8   1  1.470  1.770
   5  16  11    65.9    60.3   1  1.487  1.797
   5  17 -17   983.6    87.4   1  1.511  1.838
   5  17 -16   290.9    68.1   1  1.493  1.809
   5  17 -15     0.0    59.8   1  1.479  1.785
   5  17 -14    83.3    71.5   1  1.468  1.766
   5  17 -13  3667.4   218.2   1  1.459  1.752
   5  17 -12     0.0    60.9   1  1.453  1.742
   5  17 -11   119.5    76.7   1  1.448  1.734
   5  17 -10     0.0    63.8   1  1.445  1.729
   5  17  -9   246.5    81.6   1  1.443  1.726
   5  17  -8   426.6    55.5   1  1.442  1.725
   5  17  -7  1352.5   109.5   1  1.442  1.725
   5  17  -6   407.1    70.4   1  1.442  1.726
   5  17  -5  5447.0   298.9   1  1.443  1.727
   5  17  -4   675.7    78.0   1  1.444  1.729
   5  17  -3  3018.3   182.4   1  1.417  1.683
   5  17  -2   125.5    64.0   1  1.418  1.685
   5  17  -1  3390.0   198.9   1  1.420  1.687
   5  17   0     0.0    53.8   1  1.421  1.689
   5  17   1  6333.4   344.0   1  1.423  1.692
   5  17   2     0.0    61.3   1  1.425  1.696
   5  17   3   122.8    74.9   1  1.428  1.701
   5  17   4   459.3    87.1   1  1.432  1.708
   5  17   5  3852.9   231.7   1  1.437  1.716
   5  17   6   180.8    75.0   1  1.444  1.726
   5  17   7   423.7    80.2   1  1.452  1.740
   5  17   8     0.0    58.5   1  1.461  1.755
   5  17   9   769.7    87.8   1  1.472  1.773
   5  17  10    58.0    62.4   1  1.485  1.795
   5  18 -16   279.0    69.2   1  1.511  1.837
   5  18 -15     0.0    59.6   1  1.496  1.812
   5  18 -14   568.8    80.3   1  1.484  1.794
   5  18 -13   281.6    80.0   1  1.476  1.780
   5  18 -12   211.0    75.8   1  1.470  1.770
   5  18 -11    60.6    77.0   1  1.465  1.762
   5  18 -10   186.5    78.9   1  1.462  1.758
   5  18  -9    28.6    74.2   1  1.460  1.755
   5  18  -8  1442.3   117.6   1  1.459  1.753
   5  18  -7  1128.7   104.0   1  1.459  1.754
   5  18  -6    49.6    48.9   1  1.460  1.755
   5  18  -5     0.0    53.8   1  1.461  1.757
   5  18  -4   216.2    74.4   1  1.462  1.759
   5  18  -3   735.1    81.7   1  1.432  1.708
   5  18  -2    61.0    64.3   1  1.433  1.710
   5  18  -1  1111.3    98.5   1  1.435  1.712
   5  18   0   827.3    97.2   1  1.436  1.714
   5  18   1    52.0    77.4   1  1.438  1.717
   5  18   2   413.8    82.5   1  1.440  1.721
   5  18   3     0.0    62.6   1  1.443  1.727
   5  18   4   248.6    85.0   1  1.448  1.734
   5  18   5   127.7    74.3   1  1.453  1.742
   5  18   6   161.7    81.5   1  1.459  1.752
   5  18   7   292.9    77.5   1  1.467  1.765
   5  18   8   573.1    83.8   1  1.476  1.781
   5  18   9   810.7    88.7   1  1.487  1.798
   5  18  10     0.0    55.2   1  1.501  1.821
   5  19 -16     0.0    54.7   1  1.529  1.867
   5  19 -15   951.5    90.2   1  1.514  1.842
   5  19 -14    21.8    68.9   1  1.502  1.823
   5  19 -13   329.4    77.4   1  1.493  1.808
   5  19 -12   250.7    78.0   1  1.487  1.798
   5  19 -11  2040.8   144.1   1  1.482  1.791
   5  19 -10  1399.2   116.2   1  1.480  1.787
   5  19  -9    82.5    74.4   1  1.478  1.784
   5  19  -8   119.6    72.9   1  1.477  1.783
   5  19  -7  1653.6   125.3   1  1.477  1.783
   5  19  -6     0.0    63.1   1  1.478  1.785
   5  19  -5   278.2    76.2   1  1.479  1.787
   5  19  -4   703.4    90.3   1  1.480  1.789
   5  19  -3   510.4    85.7   1  1.448  1.734
   5  19  -2     0.0    62.5   1  1.449  1.737
   5  19  -1   701.0    88.6   1  1.451  1.739
   5  19   0  2354.9   159.5   1  1.452  1.742
   5  19   1   392.3    81.3   1  1.454  1.745
   5  19   2  2713.2   173.8   1  1.457  1.749
   5  19   3   342.4    82.9   1  1.460  1.754
   5  19   4   777.7    93.2   1  1.464  1.761
   5  19   5   572.7    88.1   1  1.469  1.769
   5  19   6    67.8    71.8   1  1.475  1.779
   5  19   7   195.5    72.9   1  1.483  1.791
   5  19   8    96.9    71.3   1  1.492  1.807
   5  19   9    23.9    61.4   1  1.503  1.825
   5  20 -15     0.0    56.5   1  1.531  1.869
   5  20 -14   568.0    77.8   1  1.520  1.852
   5  20 -13   384.5    79.2   1  1.511  1.837
   5  20 -12   579.9    87.8   1  1.505  1.828
   5  20 -11   398.7    81.3   1  1.500  1.820
   5  20 -10  1432.7   118.0   1  1.497  1.816
   5  20  -9    84.7    72.2   1  1.495  1.813
   5  20  -8   250.2    77.8   1  1.495  1.812
   5  20  -7   124.0    76.5   1  1.495  1.813
   5  20  -6   816.0    96.0   1  1.495  1.814
   5  20  -5  1187.2   107.8   1  1.496  1.816
   5  20  -4    92.3    73.5   1  1.498  1.818
   5  20  -3   500.5    80.1   1  1.465  1.762
   5  20  -2   974.9    96.1   1  1.466  1.765
   5  20  -1     0.0    64.5   1  1.467  1.767
   5  20   0     0.0    64.4   1  1.469  1.769
   5  20   1   848.8    98.3   1  1.471  1.772
   5  20   2  2265.1   155.4   1  1.473  1.777
   5  20   3   295.4    83.8   1  1.476  1.782
   5  20   4    83.2    79.7   1  1.480  1.788
   5  20   5   784.7    95.4   1  1.485  1.796
   5  20   6   458.5    79.6   1  1.492  1.807
   5  20   7     0.0    58.8   1  1.499  1.819
   5  20   8     0.0    54.6   1  1.507  1.831
   5  20   9    97.4    60.3   1  1.515  1.843
   5  21 -14   687.9    80.8   1  1.535  1.876
   5  21 -13     0.0    57.5   1  1.528  1.864
   5  21 -12  2333.3   153.1   1  1.522  1.856
   5  21 -11    19.2    71.9   1  1.518  1.849
   5  21 -10  1516.1   122.8   1  1.515  1.845
   5  21  -9   163.7    73.5   1  1.513  1.842
   5  21  -8  2028.7   142.6   1  1.513  1.841
   5  21  -7    91.8    74.1   1  1.513  1.842
   5  21  -6   414.0    81.4   1  1.513  1.843
   5  21  -5   841.7    97.5   1  1.514  1.845
   5  21  -4     0.0    63.4   1  1.516  1.847
   5  21  -3    49.8    75.4   1  1.482  1.791
   5  21  -2    72.2    74.6   1  1.483  1.793
   5  21  -1   385.5    84.6   1  1.484  1.795
   5  21   0  3895.5   230.5   1  1.486  1.797
   5  21   1   175.2    77.4   1  1.487  1.800
   5  21   2   950.8    94.1   1  1.490  1.804
   5  21   3   134.8    72.2   1  1.493  1.810
   5  21   4     0.0    60.6   1  1.497  1.816
   5  21   5   866.2    92.0   1  1.501  1.822
   5  21   6    47.0    70.9   1  1.506  1.830
   5  21   7   186.9    66.6   1  1.511  1.838
   5  21   8   130.3    60.8   1  1.517  1.848
   5  22 -14     4.9    55.7   1  1.547  1.896
   5  22 -13     0.0    57.4   1  1.540  1.885
   5  22 -12   129.6    64.8   1  1.536  1.877
   5  22 -11   298.6    80.1   1  1.533  1.873
   5  22 -10   575.4    80.8   1  1.531  1.870
   5  22  -9    70.5    72.6   1  1.529  1.868
   5  22  -8   431.1    82.8   1  1.529  1.868
   5  22  -7    71.7    73.9   1  1.529  1.868
   5  22  -6   113.6    77.4   1  1.530  1.870
   5  22  -5    27.5    70.7   1  1.531  1.872
   5  22  -4    42.2    77.9   1  1.532  1.873
   5  22  -3   892.5   100.0   1  1.499  1.819
   5  22  -2     1.9    73.3   1  1.500  1.821
   5  22  -1   156.6    75.5   1  1.501  1.823
   5  22   0     0.0    63.9   1  1.502  1.824
   5  22   1   544.5    83.8   1  1.503  1.827
   5  22   2    28.8    76.0   1  1.505  1.829
   5  22   3   239.6    74.3   1  1.507  1.832
   5  22   4    54.2    69.9   1  1.509  1.836
   5  22   5   672.5    84.7   1  1.513  1.841
   5  22   6    77.2    65.8   1  1.516  1.847
   5  22   7   627.3    79.6   1  1.522  1.855
   5  23 -13   402.3    66.3   1  1.552  1.903
   5  23 -12   784.0    85.7   1  1.548  1.896
   5  23 -11     0.0    60.1   1  1.544  1.891
   5  23 -10   373.6    73.4   1  1.542  1.888
   5  23  -9   228.1    71.0   1  1.541  1.886
   5  23  -8   245.2    73.9   1  1.541  1.886
   5  23  -7     0.0    62.3   1  1.541  1.887
   5  23  -6  1274.6   109.7   1  1.541  1.888
   5  23  -5   257.6    79.4   1  1.542  1.890
   5  23  -4   238.8    74.2   1  1.542  1.891
   5  23  -3  1925.4   138.0   1  1.543  1.892
   5  23  -2  2895.1   184.4   1  1.512  1.841
   5  23  -1     0.2    73.1   1  1.513  1.842
   5  23   0    11.9    74.3   1  1.513  1.843
   5  23   1  1168.5   105.4   1  1.514  1.844
   5  23   2  2913.2   182.9   1  1.516  1.846
   5  23   3    89.0    67.2   1  1.518  1.849
   5  23   4   487.9    78.2   1  1.520  1.853
   5  23   5    61.6    64.5   1  1.523  1.858
   5  23   6   677.5    76.3   1  1.527  1.864
   5  24 -12    25.2    56.9   1  1.538  1.876
   5  24 -11    70.8    60.4   1  1.544  1.888
   5  24 -10   693.3    79.1   1  1.547  1.894
   5  24  -9   114.1    64.0   1  1.548  1.897
   5  24  -8     0.0    59.2   1  1.550  1.900
   5  24  -7   241.3    70.5   1  1.551  1.903
   5  24  -6   463.4    83.0   1  1.551  1.904
   5  24  -5     0.0    63.2   1  1.551  1.903
   5  24  -4   456.2    76.8   1  1.550  1.901
   5  24  -3   224.3    74.4   1  1.549  1.899
   5  24  -2   754.3    91.4   1  1.523  1.858
   5  24  -1     0.0    62.2   1  1.523  1.858
   5  24   0   980.9    98.7   1  1.524  1.859
   5  24   1   521.5    82.3   1  1.525  1.861
   5  24   2     0.0    59.7   1  1.526  1.863
   5  24   3    17.7    64.8   1  1.528  1.866
   5  24   4   355.4    70.5   1  1.530  1.869
   5  24   5    69.6    59.6   1  1.526  1.861
   5  25 -11   442.6    65.3   1  1.520  1.842
   5  25 -10   100.0    61.7   1  1.525  1.851
   5  25  -9   301.8    67.1   1  1.528  1.858
   5  25  -8   394.4    72.4   1  1.531  1.863
   5  25  -7   378.1    72.5   1  1.532  1.866
   5  25  -6    85.9    68.2   1  1.533  1.867
   5  25  -5    55.3    63.6   1  1.532  1.866
   5  25  -4   226.8    70.5   1  1.530  1.863
   5  25  -3  1934.3   135.2   1  1.528  1.859
   5  25  -2   146.4    65.8   1  1.533  1.874
   5  25  -1  3968.8   230.9   1  1.532  1.872
   5  25   0  1157.2   103.7   1  1.530  1.868
   5  25   1   770.2    85.3   1  1.527  1.862
   5  25   2    96.3    65.5   1  1.522  1.853
   5  25   3   428.9    67.9   1  1.518  1.844
   5  25   4    51.4    58.3   1  1.510  1.829
   5  26  -9   152.3    61.4   1  1.505  1.813
   5  26  -8   192.7    61.7   1  1.507  1.818
   5  26  -7   323.1    65.3   1  1.509  1.820
   5  26  -6   243.8    66.9   1  1.509  1.821
   5  26  -5     0.0    60.9   1  1.509  1.820
   5  26  -4    16.6    61.5   1  1.507  1.818
   5  26  -3   339.0    68.5   1  1.505  1.815
   5  26  -2   548.3    75.9   1  1.514  1.836
   5  26  -1    24.0    63.5   1  1.510  1.830
   5  26   0   175.9    64.7   1  1.507  1.824
   5  26   1   408.5    70.0   1  1.503  1.816
   5  26   2   291.3    65.2   1  1.499  1.808
   5  26   3     8.5    56.0   1  1.494  1.798
   5  27  -7    64.0    53.9   1  1.486  1.778
   5  27  -6     0.0    55.9   1  1.487  1.779
   5  27  -5   263.8    62.9   1  1.486  1.779
   5  27  -4   613.7    73.3   1  1.485  1.777
   5  27  -3    65.5    58.1   1  1.483  1.773
   5  27  -2     0.0    55.5   1  1.492  1.794
   5  27  -1   600.2    74.6   1  1.490  1.790
   5  27   0    11.8    55.6   1  1.487  1.785
   5  27   1   809.8    79.1   1  1.484  1.779
   6   0 -20    14.8    56.5   1  1.457  1.749
   6   0 -18   128.2    66.6   1  1.411  1.672
   6   0 -16   299.1    76.6   1  1.381  1.621
   6   0 -14   656.7    84.1   1  1.361  1.588
   6   0 -12   273.4    65.2   1  1.348  1.566
   6   0 -10   574.1    66.6   1  1.338  1.548
   6   0  -8  2655.4   152.9   1  1.329  1.533
   6   0  -6  2746.8   158.5   1  1.324  1.526
   6   0  -4    48.8    52.1   1  1.325  1.527
   6   0  -2  5978.0   315.3   1  1.327  1.530
   6   0   0  3791.4   209.6   1  1.329  1.535
   6   0   2 15424.0   788.6   1  1.333  1.541
   6   0   4  3118.3   180.7   1  1.341  1.553
   6   0   6   215.6    64.9   1  1.352  1.573
   6   0   8   527.3    82.3   1  1.371  1.604
   6   0  10    83.3    68.7   1  1.397  1.647
   6   0  12  1271.9   101.6   1  1.436  1.712
   6   1 -20   251.2    59.4   1  1.456  1.746
   6   1 -19    39.1    64.7   1  1.429  1.703
   6   1 -18   186.2    68.7   1  1.409  1.669
   6   1 -17  1313.9   109.4   1  1.393  1.643
   6   1 -16    47.6    71.1   1  1.380  1.620
   6   1 -15   740.7    87.2   1  1.370  1.603
   6   1 -14   410.5    77.7   1  1.361  1.588
   6   1 -13  3241.6   189.3   1  1.353  1.575
   6   1 -12   385.8    66.0   1  1.347  1.565
   6   1 -11   656.8    72.8   1  1.341  1.555
   6   1 -10   209.4    57.7   1  1.335  1.544
   6   1  -9   697.9    69.3   1  1.331  1.536
   6   1  -8  3998.8   218.9   1  1.327  1.530
   6   1  -7   328.0    55.6   1  1.325  1.526
   6   1  -6    46.6    48.6   1  1.324  1.524
   6   1  -5  1853.3   116.3   1  1.323  1.523
   6   1  -4  2116.8   131.1   1  1.324  1.525
   6   1  -3  2992.4   169.7   1  1.324  1.526
   6   1  -2   115.1    49.9   1  1.326  1.528
   6   1  -1  6740.3   353.9   1  1.327  1.530
   6   1   0   956.4    78.7   1  1.328  1.532
   6   1   1  1322.7    94.4   1  1.329  1.534
   6   1   2  2955.9   171.1   1  1.331  1.537
   6   1   3   194.2    61.9   1  1.334  1.542
   6   1   4     0.3    58.1   1  1.339  1.550
   6   1   5   100.0    59.2   1  1.345  1.561
   6   1   6  1284.9   105.1   1  1.352  1.573
   6   1   7   192.7    71.5   1  1.361  1.587
   6   1   8     0.0    60.0   1  1.371  1.604
   6   1   9   358.3    75.5   1  1.382  1.622
   6   1  10   872.8    94.2   1  1.396  1.645
   6   1  11    36.0    63.2   1  1.413  1.674
   6   1  12     4.1    58.7   1  1.435  1.711
   6   2 -20    91.2    53.0   1  1.455  1.746
   6   2 -19    34.3    61.0   1  1.429  1.702
   6   2 -18     0.0    59.1   1  1.409  1.669
   6   2 -17    15.0    69.9   1  1.393  1.642
   6   2 -16     0.0    61.3   1  1.381  1.622
   6   2 -15  2653.1   167.7   1  1.371  1.606
   6   2 -14  1015.3    95.6   1  1.362  1.590
   6   2 -13   119.7    63.2   1  1.354  1.577
   6   2 -12   302.2    64.1   1  1.347  1.565
   6   2 -11   449.2    63.8   1  1.340  1.552
   6   2 -10   654.7    70.0   1  1.334  1.542
   6   2  -9   766.4    73.0   1  1.330  1.535
   6   2  -8   408.2    57.2   1  1.327  1.530
   6   2  -7   432.5    57.8   1  1.325  1.527
   6   2  -6     0.0    47.5   1  1.324  1.525
   6   2  -5  4776.4   255.6   1  1.323  1.524
   6   2  -4   563.8    63.1   1  1.324  1.525
   6   2  -3   103.6    49.6   1  1.324  1.526
   6   2  -2  2394.3   140.6   1  1.325  1.527
   6   2  -1  6846.4   359.3   1  1.326  1.529
   6   2   0  9852.2   509.5   1  1.327  1.530
   6   2   1  1459.6   102.4   1  1.328  1.532
   6   2   2  3960.1   219.7   1  1.330  1.535
   6   2   3   164.2    59.1   1  1.333  1.541
   6   2   4  2024.6   132.0   1  1.338  1.549
   6   2   5    73.4    61.0   1  1.345  1.561
   6   2   6   907.0    90.8   1  1.353  1.574
   6   2   7   262.3    71.6   1  1.361  1.588
   6   2   8   351.3    78.2   1  1.371  1.605
   6   2   9   184.9    75.8   1  1.382  1.623
   6   2  10   430.7    73.0   1  1.396  1.645
   6   2  11    80.3    63.6   1  1.413  1.674
   6   2  12    32.1    57.8   1  1.435  1.710
   6   3 -20  1239.0    95.6   1  1.456  1.748
   6   3 -19   233.6    64.2   1  1.430  1.704
   6   3 -18   843.8    88.8   1  1.410  1.670
   6   3 -17    16.0    69.7   1  1.394  1.644
   6   3 -16   715.2    87.0   1  1.383  1.625
   6   3 -15  1075.9    98.4   1  1.373  1.609
   6   3 -14  1620.6   119.6   1  1.364  1.594
   6   3 -13  1912.7   126.9   1  1.356  1.580
   6   3 -12     0.0    52.6   1  1.347  1.565
   6   3 -11  2100.7   131.8   1  1.340  1.552
   6   3 -10  2210.6   136.2   1  1.335  1.543
   6   3  -9    37.5    51.6   1  1.331  1.536
   6   3  -8    83.8    49.7   1  1.328  1.532
   6   3  -7   544.6    61.3   1  1.326  1.529
   6   3  -6  4009.5   218.9   1  1.325  1.527
   6   3  -5   607.8    62.6   1  1.325  1.526
   6   3  -4  9022.1   469.6   1  1.325  1.526
   6   3  -3  3045.1   173.0   1  1.325  1.526
   6   3  -2  2616.7   152.2   1  1.325  1.527
   6   3  -1   205.7    55.5   1  1.326  1.528
   6   3   0   937.9    78.9   1  1.326  1.529
   6   3   1     0.0    53.1   1  1.328  1.532
   6   3   2  1643.6   112.5   1  1.330  1.536
   6   3   3    26.1    55.6   1  1.334  1.542
   6   3   4  2586.9   158.2   1  1.339  1.551
   6   3   5    58.8    61.2   1  1.346  1.562
   6   3   6   217.3    71.6   1  1.354  1.576
   6   3   7   256.4    74.1   1  1.363  1.590
   6   3   8  1118.3   102.8   1  1.372  1.606
   6   3   9   283.9    76.4   1  1.383  1.625
   6   3  10   122.6    65.0   1  1.396  1.647
   6   3  11   196.2    65.4   1  1.414  1.675
   6   3  12   287.9    62.1   1  1.436  1.712
   6   4 -19    30.8    61.7   1  1.432  1.708
   6   4 -18   781.8    86.6   1  1.412  1.674
   6   4 -17   228.9    75.4   1  1.397  1.649
   6   4 -16   303.1    75.5   1  1.386  1.630
   6   4 -15     0.0    61.9   1  1.376  1.613
   6   4 -14   987.6    92.5   1  1.367  1.599
   6   4 -13   324.1    51.5   1  1.358  1.583
   6   4 -12  2856.8   171.3   1  1.349  1.567
   6   4 -11     0.0    53.0   1  1.342  1.555
   6   4 -10   927.3    80.8   1  1.336  1.546
   6   4  -9  2482.0   148.2   1  1.333  1.540
   6   4  -8    11.7    50.6   1  1.330  1.535
   6   4  -7    24.3    49.6   1  1.328  1.532
   6   4  -6   562.8    64.4   1  1.327  1.530
   6   4  -5    73.9    50.7   1  1.326  1.529
   6   4  -4   376.7    60.4   1  1.325  1.527
   6   4  -3  9527.2   493.5   1  1.325  1.527
   6   4  -2   131.4    50.5   1  1.325  1.527
   6   4  -1  3918.4   215.6   1  1.325  1.527
   6   4   0  6891.5   363.3   1  1.326  1.529
   6   4   1  1749.3   116.4   1  1.328  1.533
   6   4   2  5147.5   279.1   1  1.332  1.538
   6   4   3   361.9    64.7   1  1.336  1.545
   6   4   4   854.1    81.2   1  1.341  1.555
   6   4   5     0.0    52.6   1  1.348  1.566
   6   4   6   359.9    79.5   1  1.356  1.579
   6   4   7   987.2    95.8   1  1.364  1.594
   6   4   8    56.9    74.5   1  1.374  1.609
   6   4   9   461.2    80.2   1  1.385  1.629
   6   4  10    20.8    66.1   1  1.399  1.651
   6   4  11   645.6    77.4   1  1.416  1.680
   6   4  12   106.7    54.9   1  1.438  1.717
   6   5 -19   401.1    67.4   1  1.436  1.714
   6   5 -18  1273.9   104.5   1  1.416  1.680
   6   5 -17  1281.4   107.2   1  1.400  1.655
   6   5 -16  3096.2   188.6   1  1.389  1.635
   6   5 -15    51.3    70.0   1  1.379  1.618
   6   5 -14   282.3    74.0   1  1.370  1.604
   6   5 -13  2482.3   156.3   1  1.360  1.586
   6   5 -12  1463.9   106.5   1  1.351  1.572
   6   5 -11   254.0    60.8   1  1.345  1.560
   6   5 -10   119.8    55.1   1  1.339  1.551
   6   5  -9  1581.8   106.2   1  1.335  1.545
   6   5  -8  3198.0   181.9   1  1.333  1.540
   6   5  -7    36.9    50.7   1  1.331  1.537
   6   5  -6  2944.9   169.3   1  1.330  1.535
   6   5  -5   206.1    55.9   1  1.329  1.534
   6   5  -4  5018.6   273.2   1  1.326  1.528
   6   5  -3   204.7    52.2   1  1.326  1.528
   6   5  -2  8798.7   458.0   1  1.326  1.528
   6   5  -1  1877.3   119.3   1  1.326  1.529
   6   5   0    76.8    53.3   1  1.328  1.532
   6   5   1   619.4    71.0   1  1.330  1.536
   6   5   2   260.0    61.0   1  1.334  1.543
   6   5   3    59.6    60.6   1  1.339  1.551
   6   5   4   423.2    66.9   1  1.344  1.560
   6   5   5   131.8    49.6   1  1.351  1.571
   6   5   6   841.6    90.8   1  1.358  1.582
   6   5   7   262.1    73.5   1  1.366  1.597
   6   5   8     0.0    62.0   1  1.377  1.614
   6   5   9     0.0    60.4   1  1.388  1.633
   6   5  10   582.4    81.9   1  1.402  1.657
   6   5  11     0.0    55.7   1  1.419  1.685
   6   5  12    36.9    54.4   1  1.442  1.724
   6   6 -19     5.6    59.4   1  1.442  1.724
   6   6 -18    24.4    62.9   1  1.421  1.689
   6   6 -17    28.0    69.0   1  1.406  1.664
   6   6 -16   151.5    70.5   1  1.393  1.642
   6   6 -15   544.6    82.8   1  1.383  1.625
   6   6 -14    85.1    68.7   1  1.373  1.608
   6   6 -13   101.6    72.2   1  1.363  1.592
   6   6 -12    61.2    62.5   1  1.355  1.579
   6   6 -11   277.4    65.2   1  1.349  1.567
   6   6 -10    40.8    57.1   1  1.344  1.559
   6   6  -9  1224.3    94.5   1  1.340  1.552
   6   6  -8   635.3    68.1   1  1.337  1.547
   6   6  -7   260.2    54.7   1  1.335  1.544
   6   6  -6   361.9    58.0   1  1.334  1.541
   6   6  -5   368.9    65.3   1  1.333  1.540
   6   6  -4     0.0    46.1   1  1.327  1.530
   6   6  -3  3118.5   179.4   1  1.327  1.530
   6   6  -2  5191.5   280.0   1  1.327  1.531
   6   6  -1  1571.2   106.4   1  1.329  1.533
   6   6   0   260.3    56.7   1  1.331  1.537
   6   6   1  4030.2   224.4   1  1.334  1.542
   6   6   2  1892.5   124.0   1  1.338  1.549
   6   6   3  3117.2   182.4   1  1.343  1.557
   6   6   4   313.5    66.9   1  1.348  1.566
   6   6   5   818.5    90.8   1  1.354  1.576
   6   6   6   434.4    75.5   1  1.361  1.588
   6   6   7    42.6    67.7   1  1.369  1.602
   6   6   8   154.8    70.9   1  1.380  1.620
   6   6   9   346.9    77.5   1  1.392  1.639
   6   6  10     0.0    57.1   1  1.407  1.665
   6   6  11    27.9    64.0   1  1.424  1.694
   6   6  12   554.8    67.6   1  1.447  1.732
   6   7 -19   550.2    73.4   1  1.448  1.735
   6   7 -18     3.0    64.8   1  1.427  1.700
   6   7 -17    37.0    67.4   1  1.411  1.674
   6   7 -16     0.0    60.9   1  1.398  1.651
   6   7 -15  2625.2   167.2   1  1.387  1.633
   6   7 -14     0.0    58.3   1  1.376  1.614
   6   7 -13   146.6    75.1   1  1.367  1.598
   6   7 -12   845.1    85.7   1  1.360  1.586
   6   7 -11  7167.7   379.8   1  1.354  1.576
   6   7 -10  2741.4   164.0   1  1.349  1.568
   6   7  -9    53.9    55.5   1  1.345  1.562
   6   7  -8   703.8    72.4   1  1.342  1.556
   6   7  -7    37.7    54.0   1  1.340  1.553
   6   7  -6  2587.5   156.3   1  1.339  1.550
   6   7  -5   655.3    71.2   1  1.338  1.549
   6   7  -4   210.3    61.7   1  1.330  1.535
   6   7  -3  1196.3    95.5   1  1.330  1.535
   6   7  -2  7263.6   383.9   1  1.331  1.537
   6   7  -1  5964.8   318.5   1  1.333  1.540
   6   7   0  1511.2   105.8   1  1.335  1.545
   6   7   1    81.6    56.2   1  1.339  1.550
   6   7   2  2353.3   144.8   1  1.342  1.557
   6   7   3  2932.8   173.8   1  1.347  1.565
   6   7   4  1736.4   120.3   1  1.352  1.573
   6   7   5   520.0    78.0   1  1.358  1.583
   6   7   6   118.3    69.8   1  1.365  1.595
   6   7   7    84.6    71.5   1  1.374  1.609
   6   7   8   383.8    74.7   1  1.384  1.627
   6   7   9   295.4    72.6   1  1.397  1.648
   6   7  10     9.6    63.9   1  1.412  1.674
   6   7  11     0.0    55.0   1  1.431  1.704
   6   8 -19   168.5    60.5   1  1.457  1.749
   6   8 -18     0.0    55.2   1  1.435  1.713
   6   8 -17    53.2    67.4   1  1.418  1.685
   6   8 -16    11.7    73.0   1  1.405  1.663
   6   8 -15    10.4    68.4   1  1.393  1.642
   6   8 -14    84.0    71.7   1  1.381  1.622
   6   8 -13   227.7    72.9   1  1.372  1.607
   6   8 -12   547.2    79.9   1  1.365  1.594
   6   8 -11  2193.0   142.6   1  1.359  1.585
   6   8 -10   383.4    65.6   1  1.355  1.578
   6   8  -9  2018.0   130.7   1  1.352  1.572
   6   8  -8  5356.2   290.7   1  1.349  1.568
   6   8  -7  2359.0   145.3   1  1.347  1.564
   6   8  -6   251.1    61.3   1  1.345  1.562
   6   8  -5   113.1    54.9   1  1.344  1.560
   6   8  -4  1306.8    99.4   1  1.334  1.543
   6   8  -3    53.9    57.5   1  1.335  1.544
   6   8  -2   540.0    71.5   1  1.336  1.546
   6   8  -1   598.6    71.8   1  1.338  1.549
   6   8   0  5203.0   283.1   1  1.341  1.554
   6   8   1     0.0    65.0   1  1.344  1.559
   6   8   2   144.8    60.6   1  1.348  1.565
   6   8   3  1316.7   102.7   1  1.352  1.573
   6   8   4  2860.0   171.3   1  1.357  1.581
   6   8   5   271.1    74.5   1  1.363  1.591
   6   8   6     0.0    61.8   1  1.370  1.603
   6   8   7   131.7    67.4   1  1.379  1.618
   6   8   8    10.0    68.1   1  1.390  1.637
   6   8   9     7.0    67.8   1  1.403  1.659
   6   8  10   938.7    91.1   1  1.419  1.685
   6   8  11   275.5    68.8   1  1.438  1.717
   6   9 -19     0.0    52.2   1  1.466  1.765
   6   9 -18     9.2    61.3   1  1.444  1.729
   6   9 -17   284.5    72.5   1  1.427  1.700
   6   9 -16   104.7    70.5   1  1.413  1.676
   6   9 -15  2410.6   155.0   1  1.399  1.653
   6   9 -14   106.8    71.6   1  1.387  1.633
   6   9 -13   685.9    86.6   1  1.378  1.617
   6   9 -12   869.3    95.0   1  1.371  1.605
   6   9 -11     0.0    52.8   1  1.365  1.596
   6   9 -10  1403.6   105.3   1  1.361  1.589
   6   9  -9  1739.8   119.9   1  1.358  1.584
   6   9  -8   589.8    73.5   1  1.356  1.580
   6   9  -7   667.9    73.8   1  1.354  1.577
   6   9  -6   888.6    81.2   1  1.353  1.574
   6   9  -5    69.7    57.6   1  1.352  1.573
   6   9  -4   312.8    67.4   1  1.341  1.554
   6   9  -3  5568.9   302.3   1  1.341  1.555
   6   9  -2     0.0    49.8   1  1.342  1.557
   6   9  -1   983.6    86.1   1  1.344  1.560
   6   9   0    12.4    59.0   1  1.347  1.564
   6   9   1  8928.2   467.6   1  1.349  1.569
   6   9   2   391.5    67.0   1  1.353  1.575
   6   9   3   590.4    76.6   1  1.357  1.582
   6   9   4    57.6    66.9   1  1.362  1.591
   6   9   5   152.9    71.1   1  1.369  1.601
   6   9   6    25.5    75.6   1  1.376  1.613
   6   9   7    71.8    72.4   1  1.385  1.629
   6   9   8   678.3    84.2   1  1.396  1.648
   6   9   9     0.0    58.0   1  1.411  1.672
   6   9  10    13.9    61.4   1  1.427  1.698
   6   9  11   898.9    84.6   1  1.446  1.731
   6  10 -18   110.7    61.9   1  1.455  1.747
   6  10 -17   295.1    67.3   1  1.436  1.716
   6  10 -16   129.6    73.5   1  1.422  1.691
   6  10 -15   228.7    78.2   1  1.407  1.667
   6  10 -14   117.0    75.5   1  1.395  1.646
   6  10 -13    82.1    74.7   1  1.385  1.629
   6  10 -12   167.7    73.8   1  1.378  1.617
   6  10 -11  1545.5   119.1   1  1.372  1.608
   6  10 -10  1471.1   109.9   1  1.368  1.601
   6  10  -9  2345.0   147.3   1  1.365  1.596
   6  10  -8   292.9    63.9   1  1.363  1.592
   6  10  -7  3707.2   210.9   1  1.361  1.589
   6  10  -6     0.0    50.5   1  1.360  1.587
   6  10  -5   148.7    57.2   1  1.360  1.587
   6  10  -4   440.8    68.4   1  1.348  1.566
   6  10  -3  6447.2   345.9   1  1.348  1.567
   6  10  -2   486.9    68.5   1  1.349  1.568
   6  10  -1  1705.5   118.1   1  1.351  1.571
   6  10   0   115.8    58.9   1  1.353  1.575
   6  10   1  2776.5   169.8   1  1.356  1.579
   6  10   2   106.0    61.8   1  1.359  1.585
   6  10   3  1393.8   107.6   1  1.364  1.593
   6  10   4   101.1    71.9   1  1.369  1.602
   6  10   5   624.6    86.9   1  1.376  1.613
   6  10   6  3705.7   217.1   1  1.383  1.625
   6  10   7   452.9    80.5   1  1.393  1.641
   6  10   8   435.7    76.4   1  1.404  1.661
   6  10   9    11.5    65.8   1  1.419  1.686
   6  10  10   315.1    69.8   1  1.436  1.713
   6  10  11   615.4    72.5   1  1.457  1.748
   6  11 -18   158.7    64.0   1  1.467  1.767
   6  11 -17   176.9    61.5   1  1.448  1.735
   6  11 -16   466.9    81.3   1  1.432  1.709
   6  11 -15  2350.0   153.5   1  1.417  1.682
   6  11 -14   308.3    78.4   1  1.404  1.661
   6  11 -13   942.7    99.2   1  1.394  1.644
   6  11 -12  1170.9   102.6   1  1.387  1.632
   6  11 -11  4883.0   274.9   1  1.381  1.622
   6  11 -10    89.4    61.1   1  1.376  1.614
   6  11  -9   803.3    84.0   1  1.373  1.609
   6  11  -8   686.7    79.3   1  1.371  1.605
   6  11  -7    59.9    63.2   1  1.369  1.603
   6  11  -6  5218.6   287.3   1  1.368  1.601
   6  11  -5  1752.0   121.6   1  1.368  1.600
   6  11  -4   984.2    87.2   1  1.355  1.577
   6  11  -3    71.2    58.8   1  1.355  1.578
   6  11  -2   859.7    85.6   1  1.356  1.580
   6  11  -1  3454.5   201.8   1  1.358  1.583
   6  11   0   675.5    78.8   1  1.360  1.586
   6  11   1   322.3    71.0   1  1.363  1.591
   6  11   2  1073.4    93.9   1  1.366  1.597
   6  11   3   828.7    90.5   1  1.371  1.605
   6  11   4     0.0    61.7   1  1.377  1.615
   6  11   5   134.6    76.2   1  1.383  1.626
   6  11   6    77.5    71.5   1  1.391  1.640
   6  11   7   812.2    89.9   1  1.401  1.656
   6  11   8   565.9    79.9   1  1.414  1.677
   6  11   9     9.2    65.4   1  1.429  1.702
   6  11  10    70.5    60.6   1  1.446  1.731
   6  12 -18     0.0    54.6   1  1.479  1.787
   6  12 -17   212.4    64.0   1  1.460  1.755
   6  12 -16     0.0    62.2   1  1.444  1.729
   6  12 -15    16.1    74.1   1  1.428  1.701
   6  12 -14   329.2    79.5   1  1.414  1.679
   6  12 -13   524.3    83.5   1  1.404  1.662
   6  12 -12   141.8    76.7   1  1.397  1.648
   6  12 -11  1960.4   139.9   1  1.391  1.638
   6  12 -10   416.9    80.0   1  1.386  1.631
   6  12  -9   151.4    69.9   1  1.382  1.625
   6  12  -8   248.5    68.4   1  1.380  1.621
   6  12  -7   508.0    75.2   1  1.378  1.618
   6  12  -6     0.0    52.6   1  1.377  1.616
   6  12  -5   256.9    64.6   1  1.377  1.616
   6  12  -4   573.7    75.1   1  1.377  1.616
   6  12  -3   475.2    72.4   1  1.363  1.591
   6  12  -2   500.6    74.2   1  1.364  1.593
   6  12  -1  1592.5   116.6   1  1.366  1.596
   6  12   0     9.9    63.4   1  1.368  1.600
   6  12   1   217.5    71.4   1  1.371  1.605
   6  12   2   703.3    90.3   1  1.375  1.612
   6  12   3  1580.9   124.8   1  1.380  1.620
   6  12   4   396.6    81.1   1  1.386  1.630
   6  12   5   504.3    88.7   1  1.393  1.642
   6  12   6   120.1    70.0   1  1.401  1.656
   6  12   7   583.0    82.1   1  1.412  1.674
   6  12   8   353.4    74.1   1  1.424  1.695
   6  12   9  1292.6   105.7   1  1.440  1.721
   6  12  10     0.0    54.2   1  1.458  1.751
   6  13 -17   364.8    68.4   1  1.473  1.777
   6  13 -16  1537.9   116.8   1  1.457  1.750
   6  13 -15  1727.6   127.1   1  1.440  1.722
   6  13 -14  2179.0   146.8   1  1.427  1.700
   6  13 -13   589.4    89.7   1  1.416  1.681
   6  13 -12   200.7    77.5   1  1.408  1.668
   6  13 -11  3095.2   190.4   1  1.402  1.658
   6  13 -10  1251.7   109.1   1  1.397  1.650
   6  13  -9   213.6    79.1   1  1.393  1.644
   6  13  -8  1583.5   119.5   1  1.391  1.639
   6  13  -7     0.0    53.5   1  1.389  1.636
   6  13  -6  2002.6   136.9   1  1.388  1.635
   6  13  -5   431.4    72.0   1  1.388  1.634
   6  13  -4  4382.8   248.2   1  1.388  1.635
   6  13  -3   550.9    76.4   1  1.372  1.606
   6  13  -2   267.7    69.1   1  1.373  1.608
   6  13  -1    62.7    66.6   1  1.375  1.611
   6  13   0     0.0    53.7   1  1.377  1.615
   6  13   1  3741.1   219.7   1  1.380  1.621
   6  13   2    96.9    73.8   1  1.384  1.628
   6  13   3   335.8    81.2   1  1.389  1.636
   6  13   4    27.8    73.2   1  1.396  1.647
   6  13   5     0.0    60.5   1  1.403  1.660
   6  13   6     0.0    57.0   1  1.412  1.675
   6  13   7    70.9    73.7   1  1.423  1.692
   6  13   8   123.7    69.0   1  1.436  1.714
   6  13   9   137.2    62.8   1  1.452  1.741
   6  13  10    11.2    57.0   1  1.471  1.772
   6  14 -17    22.9    60.2   1  1.489  1.803
   6  14 -16    72.1    66.0   1  1.470  1.773
   6  14 -15   227.4    77.5   1  1.454  1.744
   6  14 -14   256.7    79.6   1  1.440  1.722
   6  14 -13   132.2    82.0   1  1.430  1.704
   6  14 -12   505.0    91.6   1  1.421  1.690
   6  14 -11  1424.4   119.7   1  1.414  1.679
   6  14 -10   169.4    71.0   1  1.410  1.671
   6  14  -9   457.7    84.8   1  1.406  1.665
   6  14  -8   672.1    88.7   1  1.403  1.660
   6  14  -7   956.2    66.5   1  1.401  1.657
   6  14  -6   199.1    66.8   1  1.400  1.655
   6  14  -5   699.8   362.7   1  1.400  1.655
   6  14  -4   175.5    61.7   1  1.400  1.656
   6  14  -3    82.9    68.9   1  1.382  1.623
   6  14  -2   215.6    67.4   1  1.383  1.626
   6  14  -1  1816.4   127.4   1  1.385  1.629
   6  14   0    29.2    75.1   1  1.387  1.633
   6  14   1     0.0    60.1   1  1.391  1.639
   6  14   2    57.3    78.2   1  1.395  1.646
   6  14   3   296.2    79.3   1  1.401  1.656
   6  14   4   171.6    76.6   1  1.407  1.667
   6  14   5     0.0    61.2   1  1.415  1.680
   6  14   6   104.8    70.4   1  1.425  1.695
   6  14   7   630.2    83.0   1  1.436  1.714
   6  14   8     0.0    54.9   1  1.449  1.736
   6  14   9     0.0    53.7   1  1.465  1.763
   6  15 -17   548.1    70.6   1  1.505  1.830
   6  15 -16    27.1    62.4   1  1.487  1.800
   6  15 -15     0.0    59.6   1  1.468  1.769
   6  15 -14     0.0    60.4   1  1.455  1.746
   6  15 -13  4430.8   253.7   1  1.444  1.728
   6  15 -12   261.6    78.7   1  1.435  1.714
   6  15 -11   505.7    83.8   1  1.429  1.703
   6  15 -10     0.0    59.9   1  1.424  1.695
   6  15  -9  1386.2   116.4   1  1.420  1.688
   6  15  -8   857.7    95.0   1  1.417  1.683
   6  15  -7   102.9    73.6   1  1.415  1.680
   6  15  -6   462.7    81.1   1  1.414  1.679
   6  15  -5     0.0    59.5   1  1.414  1.678
   6  15  -4   962.7    65.9   1  1.414  1.679
   6  15  -3  1000.4    98.9   1  1.393  1.643
   6  15  -2   708.7    88.1   1  1.394  1.645
   6  15  -1     0.0    59.7   1  1.397  1.649
   6  15   0  4294.9   248.8   1  1.400  1.654
   6  15   1  1189.9   110.8   1  1.403  1.660
   6  15   2   642.9    92.0   1  1.408  1.668
   6  15   3   144.7    74.7   1  1.413  1.677
   6  15   4   839.5    94.3   1  1.420  1.688
   6  15   5   116.1    75.4   1  1.428  1.702
   6  15   6    31.8    70.6   1  1.438  1.718
   6  15   7    53.0    65.3   1  1.449  1.737
   6  15   8   594.5    75.3   1  1.463  1.759
   6  15   9    40.6    59.1   1  1.480  1.787
   6  16 -16   365.1    66.7   1  1.504  1.829
   6  16 -15     0.0    57.6   1  1.486  1.798
   6  16 -14   472.5    81.3   1  1.471  1.773
   6  16 -13   787.1    92.8   1  1.459  1.753
   6  16 -12   269.1    75.9   1  1.451  1.739
   6  16 -11   246.6    79.7   1  1.444  1.728
   6  16 -10   518.7    87.3   1  1.439  1.720
   6  16  -9  2124.8   147.8   1  1.435  1.714
   6  16  -8   905.2    98.7   1  1.432  1.709
   6  16  -7   147.7    77.3   1  1.430  1.706
   6  16  -6  2677.7   171.6   1  1.430  1.705
   6  16  -5  1500.2   116.9   1  1.429  1.705
   6  16  -4   181.7    69.0   1  1.430  1.706
   6  16  -3   293.2    81.1   1  1.406  1.665
   6  16  -2   203.8    76.1   1  1.408  1.668
   6  16  -1   566.1    84.2   1  1.410  1.671
   6  16   0  1550.7   124.1   1  1.413  1.676
   6  16   1   366.1    79.6   1  1.417  1.683
   6  16   2   656.3    90.4   1  1.421  1.690
   6  16   3   135.5    79.8   1  1.427  1.700
   6  16   4  1015.7   102.6   1  1.434  1.712
   6  16   5     0.0    59.0   1  1.443  1.726
   6  16   6    52.4    68.6   1  1.452  1.742
   6  16   7     0.0    59.7   1  1.464  1.761
   6  16   8    72.6    62.6   1  1.478  1.785
   6  17 -16    33.3    59.4   1  1.523  1.860
   6  17 -15   458.8    74.4   1  1.504  1.828
   6  17 -14    46.0    66.7   1  1.489  1.803
   6  17 -13   324.0    73.5   1  1.477  1.783
   6  17 -12     0.0    61.3   1  1.467  1.767
   6  17 -11  1196.3   109.2   1  1.460  1.756
   6  17 -10   455.9    86.2   1  1.455  1.747
   6  17  -9   168.6    79.1   1  1.451  1.741
   6  17  -8   396.1    84.1   1  1.448  1.736
   6  17  -7   166.1    77.4   1  1.447  1.733
   6  17  -6    18.0    77.4   1  1.446  1.732
   6  17  -5   577.6    86.9   1  1.445  1.732
   6  17  -4   439.1    83.3   1  1.446  1.733
   6  17  -3   565.0    90.0   1  1.420  1.689
   6  17  -2    43.0    75.1   1  1.422  1.691
   6  17  -1  4506.1   258.4   1  1.424  1.695
   6  17   0    12.0    74.8   1  1.427  1.700
   6  17   1   261.0    81.0   1  1.431  1.707
   6  17   2   234.8    77.9   1  1.436  1.715
   6  17   3  1157.6   104.6   1  1.442  1.725
   6  17   4     0.0    59.4   1  1.449  1.737
   6  17   5   522.1    80.0   1  1.458  1.751
   6  17   6    52.6    67.0   1  1.468  1.768
   6  17   7   116.9    61.5   1  1.480  1.788
   6  17   8   478.9    71.9   1  1.495  1.812
   6  18 -15   126.5    60.2   1  1.523  1.860
   6  18 -14   145.3    67.7   1  1.508  1.835
   6  18 -13   126.7    75.1   1  1.496  1.814
   6  18 -12   419.0    78.4   1  1.486  1.798
   6  18 -11   158.6    71.8   1  1.479  1.786
   6  18 -10   814.5    94.5   1  1.473  1.777
   6  18  -9   869.7    96.3   1  1.469  1.770
   6  18  -8     0.0    62.5   1  1.466  1.765
   6  18  -7  1116.8   101.9   1  1.464  1.762
   6  18  -6   373.3    80.5   1  1.463  1.761
   6  18  -5  1872.5   135.4   1  1.463  1.761
   6  18  -4    59.6    74.7   1  1.463  1.762
   6  18  -3  1066.1   105.7   1  1.436  1.715
   6  18  -2   136.6    73.3   1  1.437  1.718
   6  18  -1  1818.8   136.6   1  1.440  1.722
   6  18   0    82.0    75.1   1  1.443  1.727
   6  18   1   114.7    77.2   1  1.447  1.734
   6  18   2   213.9    74.3   1  1.452  1.742
   6  18   3   386.3    79.0   1  1.458  1.752
   6  18   4   491.7    82.8   1  1.465  1.764
   6  18   5     0.0    58.1   1  1.474  1.779
   6  18   6   298.8    69.9   1  1.485  1.796
   6  18   7   176.0    62.9   1  1.497  1.816
   6  19 -14   119.2    64.6   1  1.528  1.868
   6  19 -13  2782.7   172.4   1  1.515  1.847
   6  19 -12   467.7    81.4   1  1.505  1.831
   6  19 -11   352.4    79.7   1  1.498  1.818
   6  19 -10    78.5    72.0   1  1.492  1.809
   6  19  -9   327.9    81.3   1  1.488  1.802
   6  19  -8  2106.9   147.9   1  1.485  1.797
   6  19  -7   723.2    86.7   1  1.483  1.794
   6  19  -6   104.8    70.3   1  1.482  1.793
   6  19  -5     0.2    76.0   1  1.482  1.793
   6  19  -4  1796.8   134.3   1  1.482  1.794
   6  19  -3  1585.5   125.0   1  1.452  1.742
   6  19  -2   163.0    75.9   1  1.454  1.745
   6  19  -1    61.9    73.4   1  1.456  1.749
   6  19   0    69.9    77.8   1  1.460  1.755
   6  19   1   417.2    84.1   1  1.464  1.762
   6  19   2    31.4    70.9   1  1.469  1.770
   6  19   3     0.0    60.4   1  1.475  1.781
   6  19   4    27.4    69.1   1  1.483  1.793
   6  19   5   113.1    70.2   1  1.492  1.807
   6  19   6   175.2    64.6   1  1.502  1.825
   6  19   7     0.0    54.4   1  1.514  1.844
   6  20 -14   100.3    58.4   1  1.549  1.903
   6  20 -13    55.6    59.8   1  1.536  1.881
   6  20 -12     0.2    67.5   1  1.526  1.864
   6  20 -11   217.4    69.8   1  1.518  1.851
   6  20 -10     0.0    62.7   1  1.512  1.842
   6  20  -9   403.4    79.3   1  1.508  1.835
   6  20  -8   151.8    76.3   1  1.505  1.831
   6  20  -7    41.0    72.3   1  1.503  1.827
   6  20  -6   723.4    86.7   1  1.502  1.826
   6  20  -5    71.3    74.4   1  1.502  1.826
   6  20  -4     0.5    75.0   1  1.503  1.827
   6  20  -3   366.5    77.0   1  1.470  1.772
   6  20  -2   734.7    89.5   1  1.472  1.775
   6  20  -1  1814.7   131.8   1  1.474  1.779
   6  20   0   160.2    74.5   1  1.478  1.785
   6  20   1    61.0    71.1   1  1.482  1.792
   6  20   2    23.1    71.0   1  1.487  1.800
   6  20   3     0.0    59.5   1  1.493  1.810
   6  20   4    15.8    62.8   1  1.501  1.823
   6  20   5     0.0    55.8   1  1.510  1.837
   6  20   6   172.6    61.5   1  1.520  1.854
   6  21 -13   393.7    69.3   1  1.557  1.914
   6  21 -12   698.7    79.8   1  1.547  1.899
   6  21 -11   990.2    92.2   1  1.539  1.886
   6  21 -10  1229.9   106.3   1  1.533  1.876
   6  21  -9     0.0    60.7   1  1.529  1.869
   6  21  -8    29.1    66.6   1  1.525  1.864
   6  21  -7   111.8    75.0   1  1.523  1.861
   6  21  -6   177.1    56.1   1  1.522  1.860
   6  21  -5   147.0    62.2   1  1.522  1.859
   6  21  -4   424.8    77.0   1  1.523  1.860
   6  21  -3     0.0    56.2   1  1.488  1.803
   6  21  -2  1122.1    97.7   1  1.490  1.806
   6  21  -1   757.2    84.8   1  1.493  1.810
   6  21   0    62.5    67.6   1  1.496  1.816
   6  21   1    62.0    66.8   1  1.500  1.823
   6  21   2   285.9    68.3   1  1.506  1.831
   6  21   3   554.9    73.5   1  1.511  1.840
   6  21   4   185.0    64.2   1  1.519  1.852
   6  21   5    33.8    53.1   1  1.527  1.865
   6  22 -12   421.0    62.6   1  1.565  1.927
   6  22 -11    76.9    54.5   1  1.559  1.917
   6  22 -10   176.4    61.3   1  1.553  1.909
   6  22  -9     0.0    53.7   1  1.549  1.903
   6  22  -8     0.0    56.0   1  1.546  1.898
   6  22  -7    85.3    61.1   1  1.544  1.895
   6  22  -6   587.5    76.1   1  1.543  1.894
   6  22  -5   383.6    70.9   1  1.543  1.893
   6  22  -4    68.1    63.4   1  1.544  1.894
   6  22  -3  1184.7    99.9   1  1.508  1.835
   6  22  -2    64.8    64.3   1  1.509  1.837
   6  22  -1   104.7    60.4   1  1.511  1.841
   6  22   0   369.5    71.8   1  1.515  1.846
   6  22   1   205.9    62.0   1  1.519  1.853
   6  22   2   377.4    65.7   1  1.524  1.861
   6  22   3     3.2    56.1   1  1.529  1.868
   6  22   4   153.1    55.5   1  1.535  1.878
   6  23 -11   921.3    79.5   1  1.572  1.939
   6  23 -10    33.9    52.2   1  1.568  1.933
   6  23  -9    14.2    56.6   1  1.565  1.928
   6  23  -8   644.3    77.1   1  1.563  1.925
   6  23  -7   205.0    64.0   1  1.562  1.923
   6  23  -6   126.1    65.8   1  1.561  1.922
   6  23  -5    54.6    64.1   1  1.561  1.922
   6  23  -4    22.1    58.5   1  1.561  1.922
   6  23  -3     6.7    57.9   1  1.526  1.865
   6  23  -2   384.6    71.3   1  1.528  1.868
   6  23  -1   225.6    63.5   1  1.530  1.871
   6  23   0   406.5    69.1   1  1.532  1.874
   6  23   1   144.1    59.6   1  1.535  1.879
   6  23   2   780.0    78.9   1  1.538  1.884
   6  23   3   398.0    61.0   1  1.543  1.890
   6  24  -9    62.7    54.0   1  1.578  1.949
   6  24  -8   384.0    64.7   1  1.576  1.945
   6  24  -7   191.6    59.7   1  1.574  1.942
   6  24  -6   167.7    60.2   1  1.573  1.941
   6  24  -5   109.0    54.8   1  1.573  1.941
   6  24  -4    61.5    56.8   1  1.573  1.941
   6  24  -3   481.7    68.2   1  1.541  1.889
   6  24  -2   139.5    59.8   1  1.542  1.891
   6  24  -1   172.8    62.0   1  1.544  1.893
   6  24   0     0.0    53.3   1  1.546  1.896
   6  24   1    55.6    52.6   1  1.549  1.900
   6  24   2   508.5    66.7   1  1.552  1.905
   6  25  -7     2.4    49.7   1  1.578  1.947
   6  25  -6   305.5    55.5   1  1.579  1.948
   6  25  -5    10.0    54.0   1  1.579  1.948
   6  25  -4    93.1    54.3   1  1.577  1.945
   6  25  -3   142.3    56.0   1  1.555  1.911
   6  25  -2   180.9    56.2   1  1.556  1.912
   6  25  -1   673.1    70.5   1  1.557  1.914
   6  25   0    87.4    51.2   1  1.559  1.917
   7   0 -18   554.9    66.5   1  1.450  1.739
   7   0 -16     0.0    53.7   1  1.412  1.674
   7   0 -14   688.7    81.3   1  1.387  1.633
   7   0 -12   563.8    76.2   1  1.372  1.608
   7   0 -10    26.4    59.4   1  1.361  1.588
   7   0  -8  1951.2   128.2   1  1.352  1.573
   7   0  -6  4550.1   252.0   1  1.348  1.566
   7   0  -4 13256.6   684.5   1  1.349  1.569
   7   0  -2  1611.8   115.1   1  1.352  1.572
   7   0   0  3042.4   181.2   1  1.356  1.579
   7   0   2    65.8    61.1   1  1.361  1.589
   7   0   4   603.4    79.6   1  1.372  1.606
   7   0   6  1156.7    97.4   1  1.390  1.637
   7   0   8   267.7    61.1   1  1.417  1.682
   7   1 -18    69.3    51.8   1  1.448  1.736
   7   1 -17   260.5    68.0   1  1.428  1.701
   7   1 -16     0.0    54.2   1  1.411  1.674
   7   1 -15   103.7    62.5   1  1.398  1.652
   7   1 -14   468.8    78.5   1  1.388  1.634
   7   1 -13   132.4    64.2   1  1.379  1.619
   7   1 -12   892.9    86.6   1  1.372  1.607
   7   1 -11   102.5    65.4   1  1.365  1.596
   7   1 -10   130.1    43.9   1  1.359  1.584
   7   1  -9   669.4    79.1   1  1.354  1.577
   7   1  -8   258.0    61.1   1  1.351  1.571
   7   1  -7    70.1    58.3   1  1.349  1.567
   7   1  -6   186.4    57.9   1  1.348  1.565
   7   1  -5  3569.6   210.0   1  1.347  1.564
   7   1  -4  3388.9   196.6   1  1.349  1.567
   7   1  -3  5136.8   280.8   1  1.349  1.569
   7   1  -2   718.4    76.7   1  1.351  1.571
   7   1  -1   353.9    70.3   1  1.352  1.573
   7   1   0  9177.5   481.5   1  1.354  1.576
   7   1   1    31.5    63.4   1  1.356  1.579
   7   1   2   453.5    74.1   1  1.359  1.585
   7   1   3   715.8    83.1   1  1.365  1.594
   7   1   4   437.0    71.2   1  1.371  1.605
   7   1   5   675.5    81.0   1  1.380  1.620
   7   1   6     0.0    53.5   1  1.390  1.636
   7   1   7     0.0    53.0   1  1.401  1.656
   7   1   8    15.5    60.5   1  1.416  1.679
   7   1   9    60.1    56.0   1  1.434  1.709
   7   2 -18   188.5    56.6   1  1.447  1.735
   7   2 -17     0.0    50.6   1  1.427  1.701
   7   2 -16   419.9    71.8   1  1.412  1.675
   7   2 -15   311.5    66.7   1  1.400  1.655
   7   2 -14    91.0    61.2   1  1.389  1.636
   7   2 -13     0.0    53.3   1  1.380  1.620
   7   2 -12   463.1    75.7   1  1.372  1.607
   7   2 -11     0.0    54.3   1  1.364  1.594
   7   2 -10    80.9    42.6   1  1.358  1.584
   7   2  -9   548.0    73.1   1  1.354  1.576
   7   2  -8   244.0    61.7   1  1.351  1.571
   7   2  -7    83.3    56.7   1  1.349  1.568
   7   2  -6  4314.8   238.5   1  1.348  1.566
   7   2  -5  1961.9   135.5   1  1.348  1.566
   7   2  -4   550.6    70.6   1  1.348  1.567
   7   2  -3  3251.2   188.8   1  1.349  1.568
   7   2  -2  2573.8   157.7   1  1.350  1.570
   7   2  -1  7659.8   405.2   1  1.352  1.572
   7   2   0   508.6    75.3   1  1.352  1.574
   7   2   1    44.5    60.9   1  1.355  1.577
   7   2   2   368.1    69.9   1  1.358  1.584
   7   2   3   878.8    87.3   1  1.364  1.593
   7   2   4    90.0    68.0   1  1.372  1.607
   7   2   5    85.0    64.2   1  1.380  1.620
   7   2   6     0.0    55.1   1  1.391  1.638
   7   2   7   315.4    68.3   1  1.401  1.656
   7   2   8  2181.0   140.5   1  1.415  1.679
   7   2   9    88.4    56.2   1  1.433  1.708
   7   3 -18   315.9    63.8   1  1.448  1.736
   7   3 -17    48.6    58.9   1  1.428  1.703
   7   3 -16  1695.1   118.5   1  1.414  1.678
   7   3 -15   969.3    91.2   1  1.402  1.658
   7   3 -14     0.0    52.3   1  1.391  1.640
   7   3 -13   115.8    64.3   1  1.381  1.624
   7   3 -12   998.3    89.8   1  1.372  1.607
   7   3 -11   633.8    77.4   1  1.364  1.594
   7   3 -10    33.5    43.9   1  1.359  1.585
   7   3  -9   552.4    73.8   1  1.355  1.578
   7   3  -8   190.7    63.0   1  1.352  1.573
   7   3  -7   186.5    61.2   1  1.350  1.570
   7   3  -6    28.0    58.7   1  1.349  1.568
   7   3  -5   870.0    93.2   1  1.349  1.568
   7   3  -4  5006.5   274.3   1  1.349  1.568
   7   3  -3    16.1    59.9   1  1.349  1.569
   7   3  -2  3326.7   193.8   1  1.350  1.570
   7   3  -1   412.8    69.8   1  1.351  1.571
   7   3   0    59.2    61.0   1  1.352  1.573
   7   3   1   129.7    59.0   1  1.355  1.578
   7   3   2   910.5    87.6   1  1.359  1.584
   7   3   3    63.3    64.1   1  1.364  1.594
   7   3   4   438.4    71.5   1  1.372  1.608
   7   3   5   311.5    68.7   1  1.381  1.623
   7   3   6   140.4    61.8   1  1.391  1.639
   7   3   7     0.0    53.5   1  1.403  1.658
   7   3   8     9.2    57.0   1  1.416  1.680
   7   3   9   107.2    53.7   1  1.434  1.710
   7   4 -18     0.0    50.0   1  1.450  1.740
   7   4 -17   208.9    62.8   1  1.431  1.707
   7   4 -16    86.1    60.5   1  1.416  1.683
   7   4 -15    99.6    63.8   1  1.404  1.663
   7   4 -14   133.6    65.0   1  1.394  1.645
   7   4 -13   117.0    64.6   1  1.383  1.627
   7   4 -12   247.5    65.0   1  1.373  1.610
   7   4 -11   179.8    62.6   1  1.366  1.597
   7   4 -10   896.1    88.4   1  1.361  1.588
   7   4  -9   452.9    70.2   1  1.357  1.581
   7   4  -8   669.7    75.0   1  1.354  1.577
   7   4  -7   785.8    78.7   1  1.352  1.573
   7   4  -6   102.0    59.7   1  1.351  1.572
   7   4  -5   142.0    71.0   1  1.351  1.571
   7   4  -4   948.2    90.2   1  1.350  1.570
   7   4  -3  1483.9   110.1   1  1.350  1.570
   7   4  -2  1477.5   108.5   1  1.350  1.570
   7   4  -1   894.5    85.4   1  1.351  1.571
   7   4   0   161.0    60.4   1  1.353  1.574
   7   4   1  2406.8   152.0   1  1.356  1.579
   7   4   2     0.0    57.8   1  1.360  1.587
   7   4   3  1190.3    99.2   1  1.367  1.598
   7   4   4   359.7    69.7   1  1.374  1.611
   7   4   5   337.5    72.1   1  1.384  1.627
   7   4   6  1017.5    89.1   1  1.393  1.642
   7   4   7     0.0    51.6   1  1.405  1.662
   7   4   8   953.0    86.1   1  1.418  1.684
   7   4   9   287.5    63.0   1  1.436  1.714
   7   5 -18   595.4    68.9   1  1.454  1.747
   7   5 -17   356.7    65.9   1  1.434  1.713
   7   5 -16   802.4    84.0   1  1.420  1.690
   7   5 -15     0.0    53.5   1  1.407  1.668
   7   5 -14  1542.2   115.6   1  1.397  1.651
   7   5 -13   279.8    68.1   1  1.386  1.632
   7   5 -12   189.6    68.4   1  1.376  1.615
   7   5 -11     1.1    63.2   1  1.369  1.602
   7   5 -10   788.7    83.7   1  1.364  1.593
   7   5  -9  2189.2   140.5   1  1.360  1.586
   7   5  -8   220.2    59.1   1  1.357  1.581
   7   5  -7   211.5    61.9   1  1.355  1.578
   7   5  -6  1158.8    96.6   1  1.354  1.576
   7   5  -5  1017.3    97.1   1  1.353  1.575
   7   5  -4  2759.2   170.0   1  1.351  1.572
   7   5  -3  1590.7   116.3   1  1.351  1.571
   7   5  -2   256.1    65.4   1  1.351  1.571
   7   5  -1  1660.6   117.5   1  1.352  1.573
   7   5   0  1674.6   117.0   1  1.354  1.577
   7   5   1   890.9    89.1   1  1.358  1.584
   7   5   2     0.0    56.1   1  1.363  1.592
   7   5   3  1334.1   107.8   1  1.369  1.603
   7   5   4     0.0    56.0   1  1.377  1.616
   7   5   5    92.5    61.5   1  1.386  1.630
   7   5   6    90.6    60.8   1  1.396  1.647
   7   5   7   243.9    62.2   1  1.408  1.667
   7   5   8   173.7    58.1   1  1.422  1.690
   7   5   9   142.3    56.1   1  1.440  1.720
   7   6 -18   362.1    59.5   1  1.459  1.755
   7   6 -17    24.6    55.1   1  1.439  1.722
   7   6 -16   165.2    60.4   1  1.424  1.697
   7   6 -15   321.6    69.7   1  1.412  1.675
   7   6 -14   223.3    68.9   1  1.401  1.657
   7   6 -13   320.9    66.8   1  1.390  1.638
   7   6 -12   244.0    68.8   1  1.381  1.622
   7   6 -11   788.1    83.2   1  1.373  1.610
   7   6 -10   118.4    62.3   1  1.368  1.600
   7   6  -9    31.1    63.4   1  1.364  1.593
   7   6  -8   731.0    82.8   1  1.361  1.588
   7   6  -7  1092.3    96.2   1  1.359  1.584
   7   6  -6   414.2    73.0   1  1.357  1.582
   7   6  -5   421.1    74.1   1  1.357  1.581
   7   6  -4  2250.2   147.8   1  1.352  1.573
   7   6  -3  5505.6   303.0   1  1.352  1.573
   7   6  -2   577.8    76.4   1  1.353  1.574
   7   6  -1  2214.0   143.4   1  1.354  1.577
   7   6   0     0.6    62.4   1  1.357  1.582
   7   6   1   959.0    90.3   1  1.362  1.590
   7   6   2    16.3    64.2   1  1.367  1.599
   7   6   3   952.8    90.5   1  1.373  1.609
   7   6   4   144.7    61.3   1  1.380  1.621
   7   6   5    66.6    65.6   1  1.389  1.635
   7   6   6   203.6    62.9   1  1.400  1.654
   7   6   7   586.9    76.0   1  1.411  1.673
   7   6   8    87.6    54.6   1  1.426  1.698
   7   6   9    72.3    54.4   1  1.444  1.728
   7   7 -18    83.1    48.9   1  1.466  1.767
   7   7 -17   354.6    64.0   1  1.446  1.734
   7   7 -16     3.9    60.4   1  1.430  1.706
   7   7 -15   171.5    62.4   1  1.417  1.684
   7   7 -14    76.7    61.9   1  1.405  1.664
   7   7 -13   350.3    70.8   1  1.394  1.646
   7   7 -12   115.3    67.3   1  1.386  1.631
   7   7 -11  1453.7   110.1   1  1.379  1.619
   7   7 -10   560.6    74.4   1  1.373  1.610
   7   7  -9   325.8    70.7   1  1.369  1.602
   7   7  -8    92.7    62.2   1  1.366  1.596
   7   7  -7  2126.7   139.1   1  1.363  1.592
   7   7  -6     0.0    48.9   1  1.362  1.590
   7   7  -5    79.9    66.1   1  1.361  1.589
   7   7  -4    61.1    65.5   1  1.354  1.577
   7   7  -3  1717.2   120.2   1  1.355  1.577
   7   7  -2  6376.1   344.8   1  1.356  1.580
   7   7  -1   314.1    47.9   1  1.358  1.584
   7   7   0   464.3    73.2   1  1.362  1.590
   7   7   1  1114.5    98.8   1  1.366  1.597
   7   7   2  1300.5   107.2   1  1.371  1.607
   7   7   3   291.3    71.8   1  1.377  1.616
   7   7   4   200.2    67.3   1  1.384  1.628
   7   7   5   239.6    64.7   1  1.393  1.642
   7   7   6   152.1    63.2   1  1.404  1.661
   7   7   7   592.2    73.5   1  1.416  1.681
   7   7   8     0.0    51.4   1  1.432  1.708
   7   7   9   564.8    68.7   1  1.451  1.739
   7   8 -18   134.2    49.2   1  1.475  1.781
   7   8 -17   125.6    62.2   1  1.454  1.747
   7   8 -16   790.6    80.0   1  1.437  1.719
   7   8 -15   120.0    63.0   1  1.423  1.695
   7   8 -14   550.8    74.8   1  1.410  1.673
   7   8 -13   254.8    69.3   1  1.399  1.654
   7   8 -12     0.0    55.9   1  1.391  1.641
   7   8 -11   178.0    72.2   1  1.385  1.630
   7   8 -10    33.3    67.1   1  1.379  1.621
   7   8  -9   256.8    69.9   1  1.375  1.613
   7   8  -8  1322.3   105.3   1  1.372  1.607
   7   8  -7   130.0    49.6   1  1.369  1.603
   7   8  -6  2002.2   137.7   1  1.368  1.600
   7   8  -5    12.9    71.9   1  1.367  1.599
   7   8  -4  2266.0   150.4   1  1.358  1.583
   7   8  -3  1622.0   121.1   1  1.359  1.585
   7   8  -2 10448.8   387.4   1  1.361  1.588
   7   8  -1     0.0    54.0   1  1.363  1.593
   7   8   0   431.0    72.6   1  1.367  1.599
   7   8   1   333.2    70.3   1  1.371  1.606
   7   8   2     7.5    63.0   1  1.376  1.615
   7   8   3   401.4    72.4   1  1.382  1.624
   7   8   4   658.3    81.9   1  1.389  1.636
   7   8   5   232.9    67.7   1  1.398  1.651
   7   8   6  1073.4    96.9   1  1.409  1.670
   7   8   7    41.4    57.6   1  1.423  1.692
   7   8   8  1235.5    93.8   1  1.439  1.719
   7   8   9    27.7    47.3   1  1.459  1.752
   7   9 -17    35.4    55.0   1  1.463  1.763
   7   9 -16    99.0    59.9   1  1.445  1.732
   7   9 -15    91.3    61.0   1  1.431  1.708
   7   9 -14    42.8    69.4   1  1.416  1.684
   7   9 -13    62.6    63.3   1  1.406  1.665
   7   9 -12   211.2    68.2   1  1.397  1.651
   7   9 -11     0.0    56.0   1  1.391  1.641
   7   9 -10   234.8    67.8   1  1.387  1.633
   7   9  -9  1041.7    96.4   1  1.382  1.626
   7   9  -8   489.4    76.1   1  1.379  1.620
   7   9  -7   223.3    74.7   1  1.377  1.616
   7   9  -6   365.5    78.4   1  1.375  1.613
   7   9  -5  1903.8    95.3   1  1.375  1.612
   7   9  -4    41.6    64.4   1  1.364  1.593
   7   9  -3   304.0    73.4   1  1.365  1.595
   7   9  -2   565.3    80.4   1  1.367  1.599
   7   9  -1   943.5    91.0   1  1.369  1.603
   7   9   0    92.0    65.7   1  1.373  1.609
   7   9   1    94.4    71.5   1  1.377  1.616
   7   9   2   673.9    82.3   1  1.382  1.624
   7   9   3   685.8    83.8   1  1.388  1.634
   7   9   4    57.6    64.3   1  1.395  1.646
   7   9   5    52.8    64.7   1  1.404  1.662
   7   9   6    80.0    64.7   1  1.416  1.681
   7   9   7    71.4    57.7   1  1.431  1.706
   7   9   8    91.0    57.0   1  1.447  1.733
   7  10 -17   107.8    54.1   1  1.473  1.780
   7  10 -16   110.1    60.8   1  1.455  1.749
   7  10 -15   179.5    65.3   1  1.439  1.723
   7  10 -14    57.4    63.9   1  1.425  1.697
   7  10 -13  1519.8   115.5   1  1.413  1.678
   7  10 -12   105.0    62.2   1  1.405  1.664
   7  10 -11   278.3    74.1   1  1.398  1.653
   7  10 -10    99.9    66.7   1  1.394  1.645
   7  10  -9   132.4    70.0   1  1.390  1.639
   7  10  -8   954.8    93.8   1  1.387  1.634
   7  10  -7   431.9    74.9   1  1.385  1.630
   7  10  -6   715.0    85.2   1  1.383  1.628
   7  10  -5    57.6    66.3   1  1.383  1.627
   7  10  -4  1638.7   124.7   1  1.370  1.605
   7  10  -3  5825.5   322.7   1  1.372  1.607
   7  10  -2   469.4    82.9   1  1.374  1.610
   7  10  -1    65.1    66.5   1  1.376  1.614
   7  10   0     0.0    53.0   1  1.379  1.619
   7  10   1  1100.3    99.3   1  1.383  1.626
   7  10   2   141.7    69.0   1  1.388  1.635
   7  10   3     0.0    52.0   1  1.395  1.646
   7  10   4     0.0    53.0   1  1.402  1.658
   7  10   5   767.9    80.3   1  1.412  1.674
   7  10   6   767.3    80.8   1  1.424  1.695
   7  10   7   103.9    56.3   1  1.439  1.721
   7  10   8    51.8    53.1   1  1.457  1.750
   7  11 -17   618.9    70.6   1  1.485  1.800
   7  11 -16   138.8    60.6   1  1.466  1.767
   7  11 -15     0.0    52.3   1  1.450  1.740
   7  11 -14   313.1    72.9   1  1.434  1.713
   7  11 -13   392.4    75.4   1  1.422  1.694
   7  11 -12   106.7    62.9   1  1.413  1.678
   7  11 -11  1727.1   130.7   1  1.407  1.667
   7  11 -10   623.3    80.7   1  1.402  1.659
   7  11  -9   501.5    79.7   1  1.398  1.652
   7  11  -8     0.0    55.9   1  1.395  1.647
   7  11  -7  2382.1   158.4   1  1.393  1.644
   7  11  -6   279.4    72.8   1  1.392  1.642
   7  11  -5   109.4    68.8   1  1.391  1.641
   7  11  -4  1585.0   120.3   1  1.378  1.618
   7  11  -3   754.7    92.3   1  1.379  1.619
   7  11  -2  1765.1   126.0   1  1.380  1.622
   7  11  -1    33.9    66.3   1  1.383  1.626
   7  11   0   358.9    70.0   1  1.386  1.632
   7  11   1   303.9    74.2   1  1.390  1.639
   7  11   2   234.2    70.5   1  1.396  1.648
   7  11   3    84.2    63.5   1  1.402  1.659
   7  11   4   125.5    66.3   1  1.410  1.673
   7  11   5     4.3    64.1   1  1.421  1.690
   7  11   6     0.0    50.9   1  1.433  1.711
   7  11   7   118.2    55.9   1  1.450  1.739
   7  11   8     0.0    49.8   1  1.468  1.768
   7  12 -16     0.0    51.5   1  1.479  1.789
   7  12 -15  1093.8    94.8   1  1.461  1.759
   7  12 -14   105.5    61.9   1  1.445  1.733
   7  12 -13    76.1    66.2   1  1.433  1.711
   7  12 -12    40.3    68.8   1  1.424  1.696
   7  12 -11  1942.2   135.8   1  1.417  1.684
   7  12 -10   191.6    72.3   1  1.411  1.675
   7  12  -9    42.8    63.9   1  1.407  1.668
   7  12  -8   186.9    71.4   1  1.404  1.663
   7  12  -7   280.2    73.1   1  1.402  1.659
   7  12  -6   127.5    69.2   1  1.400  1.657
   7  12  -5    12.5    68.7   1  1.400  1.656
   7  12  -4    35.5    67.3   1  1.385  1.630
   7  12  -3   113.6    67.8   1  1.386  1.632
   7  12  -2   112.4    70.4   1  1.388  1.635
   7  12  -1   981.3    95.0   1  1.391  1.639
   7  12   0    38.4    64.8   1  1.394  1.645
   7  12   1    59.5    62.4   1  1.399  1.653
   7  12   2   479.3    80.1   1  1.404  1.663
   7  12   3  1088.6   100.5   1  1.412  1.675
   7  12   4    62.5    63.9   1  1.420  1.689
   7  12   5   158.4    63.5   1  1.431  1.707
   7  12   6     0.0    50.2   1  1.445  1.730
   7  12   7   691.1    75.1   1  1.461  1.758
   7  13 -16   454.9    67.6   1  1.493  1.813
   7  13 -15    10.7    57.3   1  1.474  1.782
   7  13 -14   444.2    72.4   1  1.457  1.753
   7  13 -13   266.9    67.9   1  1.445  1.732
   7  13 -12   745.4    84.6   1  1.435  1.716
   7  13 -11  1363.9   111.6   1  1.428  1.703
   7  13 -10   108.3    68.0   1  1.422  1.694
   7  13  -9    65.5    72.3   1  1.418  1.686
   7  13  -8   429.2    76.6   1  1.414  1.680
   7  13  -7   587.2    83.5   1  1.412  1.676
   7  13  -6  1399.9   113.5   1  1.410  1.674
   7  13  -5   116.5    64.5   1  1.410  1.673
   7  13  -4   595.7    82.8   1  1.394  1.645
   7  13  -3  1284.9   108.3   1  1.395  1.647
   7  13  -2   617.5    83.9   1  1.397  1.650
   7  13  -1    42.6    74.3   1  1.400  1.655
   7  13   0   134.4    74.5   1  1.403  1.661
   7  13   1   122.1    69.7   1  1.408  1.669
   7  13   2    91.0    64.4   1  1.415  1.680
   7  13   3    68.5    64.2   1  1.422  1.693
   7  13   4     0.0    50.8   1  1.431  1.708
   7  13   5   227.2    62.9   1  1.443  1.728
   7  13   6    95.6    55.6   1  1.457  1.751
   7  13   7   196.0    56.7   1  1.475  1.781
   7  14 -15   313.4    60.5   1  1.489  1.807
   7  14 -14    42.6    60.0   1  1.472  1.777
   7  14 -13  1941.0   132.5   1  1.458  1.755
   7  14 -12    46.8    65.3   1  1.448  1.738
   7  14 -11     0.0    56.7   1  1.441  1.725
   7  14 -10   539.5    83.0   1  1.435  1.715
   7  14  -9  1112.8   104.4   1  1.430  1.707
   7  14  -8    49.1    69.7   1  1.426  1.701
   7  14  -7    26.8    70.2   1  1.424  1.697
   7  14  -6    70.1    67.0   1  1.423  1.695
   7  14  -5   817.4    86.5   1  1.422  1.694
   7  14  -4     0.0    54.3   1  1.404  1.662
   7  14  -3   669.1    85.0   1  1.405  1.664
   7  14  -2     0.0    58.3   1  1.407  1.667
   7  14  -1   535.4    82.7   1  1.410  1.672
   7  14   0    45.6    72.0   1  1.414  1.680
   7  14   1  1461.0   113.6   1  1.420  1.688
   7  14   2    61.6    69.4   1  1.426  1.700
   7  14   3   379.4    72.3   1  1.435  1.714
   7  14   4     0.0    51.1   1  1.444  1.730
   7  14   5   537.9    73.0   1  1.456  1.750
   7  14   6    70.6    57.1   1  1.471  1.775
   7  15 -15   282.8    60.5   1  1.506  1.835
   7  15 -14    63.6    55.9   1  1.488  1.804
   7  15 -13   407.4    69.5   1  1.474  1.780
   7  15 -12   403.9    73.5   1  1.463  1.763
   7  15 -11   115.7    60.8   1  1.455  1.749
   7  15 -10   206.8    72.2   1  1.448  1.738
   7  15  -9  2499.9   159.6   1  1.444  1.730
   7  15  -8    85.1    68.8   1  1.440  1.724
   7  15  -7    26.0    69.0   1  1.438  1.720
   7  15  -6   597.9    82.9   1  1.436  1.718
   7  15  -5  1279.5   106.3   1  1.436  1.717
   7  15  -4  1692.9   125.5   1  1.415  1.681
   7  15  -3     0.0    54.1   1  1.417  1.683
   7  15  -2    78.9    63.6   1  1.419  1.687
   7  15  -1   189.4    66.3   1  1.422  1.693
   7  15   0     0.0    56.3   1  1.427  1.700
   7  15   1     0.0    53.2   1  1.432  1.710
   7  15   2   288.0    68.3   1  1.440  1.723
   7  15   3   281.5    64.6   1  1.448  1.737
   7  15   4   494.4    77.4   1  1.459  1.754
   7  15   5   166.6    61.1   1  1.471  1.775
   7  15   6   188.4    56.1   1  1.487  1.801
   7  16 -14    57.9    54.8   1  1.506  1.834
   7  16 -13   503.5    70.1   1  1.491  1.809
   7  16 -12    27.6    62.2   1  1.479  1.790
   7  16 -11   558.1    77.6   1  1.471  1.775
   7  16 -10   696.6    81.8   1  1.464  1.764
   7  16  -9     0.0    55.5   1  1.459  1.756
   7  16  -8     0.0    58.4   1  1.455  1.749
   7  16  -7   440.1    73.0   1  1.452  1.745
   7  16  -6  1397.4   114.8   1  1.451  1.743
   7  16  -5  1001.3    98.3   1  1.451  1.742
   7  16  -4   778.5    87.1   1  1.428  1.703
   7  16  -3     0.0    54.8   1  1.430  1.706
   7  16  -2  1569.2   119.4   1  1.432  1.710
   7  16  -1  2627.8   166.0   1  1.436  1.717
   7  16   0   249.0    69.3   1  1.441  1.725
   7  16   1   314.4    72.0   1  1.447  1.735
   7  16   2     0.0    53.0   1  1.454  1.747
   7  16   3    61.7    63.6   1  1.464  1.763
   7  16   4   948.2    89.9   1  1.475  1.781
   7  16   5    67.4    58.6   1  1.488  1.803
   7  17 -14    62.9    54.4   1  1.528  1.871
   7  17 -13    15.5    60.3   1  1.510  1.842
   7  17 -12   113.0    57.6   1  1.498  1.820
   7  17 -11   208.9    64.7   1  1.488  1.805
   7  17 -10    92.4    65.5   1  1.481  1.793
   7  17  -9     0.0    55.9   1  1.476  1.784
   7  17  -8   101.8    63.6   1  1.472  1.778
   7  17  -7   791.5    87.4   1  1.469  1.773
   7  17  -6    46.7    64.5   1  1.468  1.771
   7  17  -5    45.9    64.7   1  1.467  1.770
   7  17  -4   207.2    71.8   1  1.443  1.729
   7  17  -3   619.4    83.6   1  1.445  1.732
   7  17  -2     0.0    55.7   1  1.447  1.736
   7  17  -1   160.5    70.2   1  1.451  1.743
   7  17   0   235.8    68.2   1  1.456  1.751
   7  17   1   113.2    65.1   1  1.463  1.762
   7  17   2     7.9    63.7   1  1.471  1.775
   7  17   3   171.7    62.7   1  1.481  1.791
   7  17   4   166.5    58.0   1  1.492  1.810
   7  17   5   723.6    75.5   1  1.506  1.832
   7  18 -13   186.9    58.1   1  1.533  1.879
   7  18 -12    10.2    55.6   1  1.519  1.856
   7  18 -11   358.6    68.8   1  1.508  1.838
   7  18 -10    62.2    58.9   1  1.500  1.825
   7  18  -9    26.6    61.1   1  1.494  1.815
   7  18  -8   927.0    89.6   1  1.490  1.808
   7  18  -7     0.0    57.9   1  1.487  1.804
   7  18  -6   615.4    81.3   1  1.486  1.801
   7  18  -5   225.2    67.6   1  1.486  1.801
   7  18  -4  1376.9   109.8   1  1.459  1.756
   7  18  -3    57.5    64.6   1  1.461  1.759
   7  18  -2    37.9    65.8   1  1.464  1.764
   7  18  -1  1633.4   118.5   1  1.468  1.771
   7  18   0     0.0    55.1   1  1.474  1.780
   7  18   1   196.0    60.7   1  1.481  1.792
   7  18   2    98.8    62.9   1  1.489  1.805
   7  18   3   507.9    67.5   1  1.499  1.821
   7  18   4   188.9    58.5   1  1.510  1.840
   7  19 -12     0.0    51.8   1  1.542  1.894
   7  19 -11   383.9    64.6   1  1.531  1.876
   7  19 -10   225.0    58.9   1  1.523  1.862
   7  19  -9  1337.7   102.0   1  1.516  1.852
   7  19  -8   130.2    63.7   1  1.511  1.844
   7  19  -7    55.2    61.6   1  1.508  1.839
   7  19  -6     0.0    59.7   1  1.507  1.836
   7  19  -5   207.8    62.1   1  1.506  1.835
   7  19  -4   769.7    83.8   1  1.478  1.787
   7  19  -3    23.1    61.7   1  1.480  1.790
   7  19  -2     0.0    53.7   1  1.483  1.795
   7  19  -1   105.9    60.8   1  1.487  1.802
   7  19   0   920.4    88.5   1  1.493  1.812
   7  19   1     0.0    52.8   1  1.499  1.823
   7  19   2    21.7    56.7   1  1.508  1.837
   7  19   3   195.2    54.4   1  1.518  1.853
   7  20 -11     0.0    53.0   1  1.555  1.915
   7  20 -10    48.6    54.8   1  1.546  1.901
   7  20  -9   264.2    63.1   1  1.539  1.890
   7  20  -8    26.3    55.9   1  1.534  1.882
   7  20  -7     0.0    53.8   1  1.531  1.877
   7  20  -6   832.4    81.1   1  1.529  1.874
   7  20  -5    37.1    59.3   1  1.529  1.873
   7  20  -4    49.8    60.6   1  1.497  1.820
   7  20  -3    64.9    60.8   1  1.499  1.823
   7  20  -2   125.8    61.4   1  1.502  1.828
   7  20  -1     3.5    58.8   1  1.506  1.835
   7  20   0    95.2    57.7   1  1.512  1.844
   7  20   1   272.5    62.1   1  1.519  1.856
   7  20   2    27.6    55.3   1  1.528  1.869
   7  21 -10    69.1    52.3   1  1.570  1.940
   7  21  -9   205.3    57.9   1  1.563  1.929
   7  21  -8   290.2    63.5   1  1.558  1.921
   7  21  -7     0.0    50.4   1  1.555  1.916
   7  21  -6   194.0    64.5   1  1.553  1.913
   7  21  -5   114.7    61.1   1  1.553  1.912
   7  21  -4    44.4    58.5   1  1.517  1.854
   7  21  -3   149.2    58.8   1  1.519  1.857
   7  21  -2   526.0    70.9   1  1.522  1.862
   7  21  -1     0.0    50.7   1  1.527  1.869
   7  21   0    52.8    56.8   1  1.533  1.878
   7  21   1    73.1    51.5   1  1.540  1.890
   7  22  -8   235.1    59.4   1  1.583  1.962
   7  22  -7   214.5    56.7   1  1.580  1.956
   7  22  -6     0.0    53.8   1  1.578  1.953
   7  22  -5    31.0    53.6   1  1.577  1.952
   7  22  -4   288.0    58.2   1  1.539  1.889
   7  22  -3   193.2    55.8   1  1.541  1.892
   7  22  -2   129.1    51.6   1  1.545  1.898
   7  22  -1    71.7    56.4   1  1.549  1.905
   8   0 -16     0.0    50.7   1  1.464  1.765
   8   0 -14  1655.8   118.2   1  1.431  1.709
   8   0 -12   596.2    78.6   1  1.411  1.676
   8   0 -10  1269.4   103.6   1  1.397  1.650
   8   0  -8     0.0    56.1   1  1.386  1.632
   8   0  -6  2590.9   165.8   1  1.382  1.625
   8   0  -4  1318.3   104.0   1  1.386  1.633
   8   0  -2   248.6    69.9   1  1.390  1.638
   8   0   0  1891.7   128.4   1  1.395  1.648
   8   0   2   474.9    71.4   1  1.406  1.664
   8   0   4  1957.4   130.1   1  1.424  1.695
   8   0   6   169.7    52.5   1  1.454  1.744
   8   1 -17   582.8    66.3   1  1.485  1.800
   8   1 -16   408.4    61.6   1  1.464  1.764
   8   1 -15     0.0    52.0   1  1.445  1.733
   8   1 -14   480.7    73.1   1  1.432  1.710
   8   1 -13     0.0    54.3   1  1.420  1.691
   8   1 -12     0.0    55.1   1  1.411  1.675
   8   1 -11    40.5    62.1   1  1.403  1.661
   8   1 -10    75.9    61.2   1  1.395  1.647
   8   1  -9     4.2    63.3   1  1.389  1.637
   8   1  -8   184.6    66.8   1  1.385  1.630
   8   1  -7   465.8    74.1   1  1.383  1.627
   8   1  -6   131.2    68.6   1  1.382  1.625
   8   1  -5   864.1    90.4   1  1.385  1.630
   8   1  -4   101.7    68.3   1  1.386  1.631
   8   1  -3     0.0    56.2   1  1.387  1.633
   8   1  -2     3.9    63.4   1  1.388  1.636
   8   1  -1     0.0    55.5   1  1.390  1.639
   8   1   0   124.0    69.2   1  1.393  1.644
   8   1   1   150.6    65.4   1  1.398  1.653
   8   1   2    72.4    62.4   1  1.404  1.663
   8   1   3   105.6    60.6   1  1.413  1.678
   8   1   4    35.4    60.7   1  1.424  1.695
   8   1   5     0.0    50.6   1  1.437  1.716
   8   1   6     0.0    53.2   1  1.452  1.742
   8   2 -17   100.9    50.5   1  1.485  1.800
   8   2 -16   697.1    73.5   1  1.464  1.765
   8   2 -15    37.4    57.5   1  1.447  1.736
   8   2 -14     0.0    54.0   1  1.433  1.712
   8   2 -13    90.7    60.4   1  1.421  1.692
   8   2 -12   626.6    79.3   1  1.412  1.676
   8   2 -11     3.9    63.1   1  1.402  1.659
   8   2 -10   149.8    65.3   1  1.394  1.646
   8   2  -9  1051.9    96.6   1  1.389  1.637
   8   2  -8   501.9    79.3   1  1.386  1.631
   8   2  -7   327.4    69.1   1  1.384  1.629
   8   2  -6    65.5    66.6   1  1.384  1.627
   8   2  -5  1070.3    97.7   1  1.385  1.629
   8   2  -4   426.9    76.5   1  1.385  1.631
   8   2  -3     4.5    62.7   1  1.387  1.633
   8   2  -2   171.3    69.5   1  1.388  1.635
   8   2  -1   120.9    63.2   1  1.389  1.637
   8   2   0     0.6    64.5   1  1.392  1.643
   8   2   1   134.2    65.1   1  1.397  1.651
   8   2   2   110.8    59.9   1  1.405  1.664
   8   2   3   607.0    75.5   1  1.413  1.678
   8   2   4     0.0    51.4   1  1.425  1.697
   8   2   5   217.2    65.2   1  1.437  1.717
   8   2   6  1203.8    90.3   1  1.452  1.742
   8   3 -16   101.1    51.3   1  1.465  1.768
   8   3 -15   720.4    75.9   1  1.449  1.741
   8   3 -14   625.8    74.9   1  1.435  1.717
   8   3 -13     0.0    51.1   1  1.423  1.696
   8   3 -12   165.6    65.5   1  1.412  1.676
   8   3 -11  1168.8    97.4   1  1.402  1.659
   8   3 -10   245.3    68.8   1  1.395  1.648
   8   3  -9     0.0    54.6   1  1.390  1.639
   8   3  -8   150.2    65.2   1  1.387  1.634
   8   3  -7    43.2    60.5   1  1.386  1.631
   8   3  -6   314.6    73.5   1  1.385  1.631
   8   3  -5   472.1    74.3   1  1.385  1.631
   8   3  -4  1481.2   112.7   1  1.386  1.631
   8   3  -3   623.5    78.4   1  1.387  1.633
   8   3  -2   773.1    84.1   1  1.388  1.635
   8   3  -1   214.8    66.8   1  1.389  1.637
   8   3   0   636.9    77.8   1  1.392  1.643
   8   3   1   350.1    67.0   1  1.398  1.652
   8   3   2   119.9    63.1   1  1.405  1.665
   8   3   3    31.9    63.6   1  1.415  1.681
   8   3   4    41.0    57.8   1  1.426  1.700
   8   3   5    65.1    57.2   1  1.438  1.719
   8   3   6     9.9    51.6   1  1.453  1.744
   8   4 -16    40.0    51.4   1  1.468  1.773
   8   4 -15   209.5    62.7   1  1.453  1.747
   8   4 -14    65.1    61.3   1  1.438  1.722
   8   4 -13     0.0    54.0   1  1.426  1.701
   8   4 -12    88.4    62.9   1  1.413  1.679
   8   4 -11     0.0    57.6   1  1.404  1.662
   8   4 -10    92.5    62.2   1  1.397  1.651
   8   4  -9  1599.7   117.8   1  1.393  1.643
   8   4  -8    89.7    64.1   1  1.390  1.638
   8   4  -7   277.3    69.0   1  1.388  1.635
   8   4  -6   313.3    77.0   1  1.387  1.634
   8   4  -5   301.3    70.0   1  1.387  1.633
   8   4  -4     0.0    55.0   1  1.387  1.633
   8   4  -3   122.6    64.3   1  1.387  1.634
   8   4  -2   131.4    67.1   1  1.388  1.635
   8   4  -1   171.1    64.9   1  1.390  1.639
   8   4   0    76.6    61.7   1  1.394  1.645
   8   4   1    43.9    60.9   1  1.399  1.655
   8   4   2   110.9    59.9   1  1.407  1.668
   8   4   3   763.2    80.4   1  1.417  1.686
   8   4   4     0.0    51.4   1  1.428  1.703
   8   4   5  1282.7    99.4   1  1.441  1.724
   8   4   6   218.9    53.9   1  1.455  1.748
   8   5 -16   838.9    77.7   1  1.473  1.781
   8   5 -15    99.5    56.5   1  1.456  1.754
   8   5 -14    35.3    60.7   1  1.442  1.730
   8   5 -13   135.1    62.7   1  1.429  1.707
   8   5 -12   723.3    83.9   1  1.416  1.684
   8   5 -11   166.8    60.4   1  1.407  1.668
   8   5 -10   576.3    79.5   1  1.400  1.657
   8   5  -9   228.0    65.8   1  1.396  1.649
   8   5  -8   207.6    69.4   1  1.393  1.644
   8   5  -7   604.8    78.4   1  1.391  1.640
   8   5  -6   551.1    81.4   1  1.390  1.639
   8   5  -5   366.8    77.2   1  1.388  1.635
   8   5  -4   649.4    85.6   1  1.388  1.635
   8   5  -3   611.8    77.6   1  1.388  1.635
   8   5  -2   256.2    67.7   1  1.389  1.637
   8   5  -1     0.0    54.2   1  1.392  1.642
   8   5   0     0.0    54.2   1  1.396  1.649
   8   5   1     0.0    54.9   1  1.402  1.660
   8   5   2    36.3    63.3   1  1.410  1.674
   8   5   3    79.6    64.0   1  1.420  1.691
   8   5   4    25.7    57.0   1  1.431  1.708
   8   5   5    62.0    57.6   1  1.444  1.730
   8   5   6     0.0    49.4   1  1.459  1.754
   8   6 -16    47.8    53.4   1  1.478  1.791
   8   6 -15     0.0    51.8   1  1.461  1.762
   8   6 -14   730.7    78.0   1  1.448  1.739
   8   6 -13    49.0    64.3   1  1.433  1.714
   8   6 -12     0.0    52.7   1  1.421  1.692
   8   6 -11   187.1    67.4   1  1.411  1.676
   8   6 -10   969.4    92.9   1  1.405  1.664
   8   6  -9   116.2    71.1   1  1.400  1.656
   8   6  -8     8.4    66.9   1  1.397  1.651
   8   6  -7  1337.9   111.0   1  1.395  1.647
   8   6  -6     0.0    52.8   1  1.394  1.645
   8   6  -5     0.0    54.2   1  1.389  1.637
   8   6  -4    84.8    68.3   1  1.389  1.637
   8   6  -3  2314.1   149.9   1  1.389  1.638
   8   6  -2    21.6    66.0   1  1.391  1.641
   8   6  -1     0.0    55.8   1  1.395  1.647
   8   6   0    57.6    63.8   1  1.400  1.656
   8   6   1  1378.7   109.7   1  1.406  1.667
   8   6   2    36.9    63.3   1  1.414  1.680
   8   6   3   161.0    63.8   1  1.424  1.696
   8   6   4   423.2    70.1   1  1.435  1.715
   8   6   5   798.4    76.9   1  1.448  1.737
   8   6   6    50.1    50.9   1  1.464  1.763
   8   7 -16     0.0    50.2   1  1.485  1.803
   8   7 -15     0.0    49.8   1  1.467  1.773
   8   7 -14   445.4    65.4   1  1.453  1.749
   8   7 -13     0.0    53.4   1  1.439  1.723
   8   7 -12   103.5    57.6   1  1.427  1.702
   8   7 -11     0.0    56.0   1  1.417  1.686
   8   7 -10    11.8    63.3   1  1.410  1.674
   8   7  -9    60.1    67.2   1  1.405  1.665
   8   7  -8   118.2    70.9   1  1.402  1.659
   8   7  -7   223.2    68.1   1  1.400  1.655
   8   7  -6   162.1    76.7   1  1.398  1.653
   8   7  -5   548.1    87.8   1  1.391  1.641
   8   7  -4   318.5    74.0   1  1.391  1.641
   8   7  -3     0.0    53.6   1  1.393  1.643
   8   7  -2   207.4    71.9   1  1.395  1.648
   8   7  -1   159.7    67.0   1  1.399  1.655
   8   7   0   128.4    64.0   1  1.405  1.664
   8   7   1    73.1    63.7   1  1.411  1.675
   8   7   2   507.5    72.3   1  1.419  1.688
   8   7   3   389.8    64.9   1  1.428  1.704
   8   7   4     0.0    50.4   1  1.440  1.724
   8   7   5   117.3    52.2   1  1.453  1.746
   8   7   6   173.1    51.3   1  1.470  1.774
   8   8 -15     0.0    52.0   1  1.475  1.785
   8   8 -14    49.9    60.5   1  1.460  1.760
   8   8 -13   119.4    62.5   1  1.445  1.734
   8   8 -12   370.5    69.8   1  1.434  1.715
   8   8 -11    45.3    63.3   1  1.424  1.698
   8   8 -10   105.8    62.6   1  1.417  1.686
   8   8  -9   301.9    70.3   1  1.412  1.677
   8   8  -8   616.3    87.3   1  1.408  1.670
   8   8  -7    61.7    70.3   1  1.406  1.666
   8   8  -6     0.0    53.8   1  1.404  1.664
   8   8  -5   570.7    84.0   1  1.395  1.647
   8   8  -4   934.9    93.1   1  1.395  1.648
   8   8  -3   592.0    76.6   1  1.397  1.651
   8   8  -2  1860.2   131.6   1  1.401  1.657
   8   8  -1   190.5    71.6   1  1.405  1.665
   8   8   0   341.8    72.1   1  1.410  1.674
   8   8   1    81.6    61.0   1  1.417  1.685
   8   8   2  1789.5   123.4   1  1.424  1.697
   8   8   3   139.6    58.8   1  1.434  1.713
   8   8   4    85.2    57.0   1  1.446  1.734
   8   8   5    41.2    51.8   1  1.460  1.757
   8   9 -15   380.7    62.6   1  1.484  1.801
   8   9 -14    75.2    56.3   1  1.467  1.773
   8   9 -13   387.7    69.8   1  1.452  1.747
   8   9 -12   551.0    76.3   1  1.441  1.727
   8   9 -11     0.0    56.8   1  1.432  1.712
   8   9 -10   336.9    68.6   1  1.425  1.700
   8   9  -9    66.7    68.6   1  1.420  1.691
   8   9  -8   149.4    70.9   1  1.416  1.684
   8   9  -7   461.8    84.1   1  1.413  1.679
   8   9  -6     0.0    55.1   1  1.412  1.677
   8   9  -5   169.0    68.4   1  1.401  1.657
   8   9  -4   519.7    79.0   1  1.402  1.659
   8   9  -3    96.2    67.7   1  1.404  1.663
   8   9  -2   128.2    65.5   1  1.407  1.668
   8   9  -1   361.6    72.0   1  1.411  1.676
   8   9   0   117.6    63.7   1  1.417  1.685
   8   9   1    27.7    62.2   1  1.423  1.695
   8   9   2     0.0    51.5   1  1.430  1.708
   8   9   3    98.0    62.2   1  1.440  1.725
   8   9   4   152.3    60.5   1  1.453  1.746
   8   9   5   196.9    59.1   1  1.468  1.771
   8  10 -15   201.9    58.7   1  1.494  1.819
   8  10 -14   128.4    59.6   1  1.477  1.789
   8  10 -13    93.6    59.0   1  1.461  1.761
   8  10 -12    28.4    61.9   1  1.449  1.741
   8  10 -11    36.1    60.9   1  1.440  1.726
   8  10 -10   673.9    80.3   1  1.434  1.715
   8  10  -9   251.4    72.8   1  1.429  1.707
   8  10  -8   155.9    69.8   1  1.425  1.699
   8  10  -7   243.1    68.7   1  1.422  1.695
   8  10  -6   102.5    67.3   1  1.421  1.693
   8  10  -5   971.0    99.6   1  1.408  1.671
   8  10  -4  1121.1   105.6   1  1.409  1.672
   8  10  -3    44.0    65.9   1  1.411  1.676
   8  10  -2   394.8    77.6   1  1.414  1.681
   8  10  -1    72.9    63.6   1  1.418  1.688
   8  10   0    42.9    66.3   1  1.424  1.697
   8  10   1     4.4    65.3   1  1.430  1.707
   8  10   2     0.0    53.0   1  1.438  1.721
   8  10   3   336.6    64.2   1  1.448  1.738
   8  10   4   201.5    58.2   1  1.462  1.761
   8  10   5   331.3    61.3   1  1.478  1.787
   8  11 -14    84.8    56.5   1  1.488  1.807
   8  11 -13  1449.8   107.2   1  1.471  1.779
   8  11 -12   129.5    61.7   1  1.459  1.758
   8  11 -11     0.0    51.8   1  1.450  1.743
   8  11 -10   190.0    69.3   1  1.443  1.731
   8  11  -9   456.7    77.8   1  1.438  1.722
   8  11  -8     0.0    54.8   1  1.434  1.716
   8  11  -7     0.0    54.1   1  1.432  1.712
   8  11  -6   448.1    77.2   1  1.430  1.710
   8  11  -5   160.4    74.2   1  1.417  1.685
   8  11  -4     0.0    57.1   1  1.418  1.687
   8  11  -3     0.0    55.4   1  1.419  1.690
   8  11  -2   820.4    86.5   1  1.422  1.694
   8  11  -1    41.3    62.0   1  1.426  1.701
   8  11   0     0.0    53.3   1  1.432  1.710
   8  11   1   169.8    62.0   1  1.438  1.722
   8  11   2    46.0    59.1   1  1.447  1.736
   8  11   3   167.8    58.6   1  1.458  1.755
   8  11   4    73.8    52.3   1  1.472  1.779
   8  12 -14    18.8    50.0   1  1.501  1.830
   8  12 -13   149.6    60.0   1  1.483  1.800
   8  12 -12     0.0    53.0   1  1.470  1.777
   8  12 -11   229.4    68.7   1  1.460  1.761
   8  12 -10   235.6    64.9   1  1.453  1.749
   8  12  -9   457.2    75.9   1  1.448  1.740
   8  12  -8     0.0    55.4   1  1.444  1.733
   8  12  -7  1186.4   107.4   1  1.442  1.729
   8  12  -6   132.7    73.2   1  1.440  1.726
   8  12  -5    67.8    68.8   1  1.425  1.700
   8  12  -4   131.3    67.3   1  1.426  1.701
   8  12  -3  1495.6   115.1   1  1.428  1.704
   8  12  -2     0.0    53.0   1  1.431  1.709
   8  12  -1   454.0    79.1   1  1.435  1.717
   8  12   0   110.0    61.3   1  1.441  1.726
   8  12   1   151.9    61.6   1  1.448  1.738
   8  12   2     0.0    50.8   1  1.457  1.754
   8  12   3   181.0    58.2   1  1.469  1.774
   8  12   4     0.0    47.8   1  1.485  1.800
   8  13 -13     0.0    49.6   1  1.497  1.824
   8  13 -12   447.7    72.8   1  1.483  1.800
   8  13 -11   123.1    59.3   1  1.473  1.782
   8  13 -10   562.2    80.0   1  1.465  1.769
   8  13  -9   250.6    66.9   1  1.459  1.759
   8  13  -8   193.8    67.9   1  1.455  1.752
   8  13  -7   279.2    62.5   1  1.453  1.748
   8  13  -6   158.0    66.8   1  1.451  1.745
   8  13  -5  1227.2   103.4   1  1.435  1.716
   8  13  -4     0.0    55.6   1  1.436  1.717
   8  13  -3   436.7    72.9   1  1.438  1.721
   8  13  -2    41.9    62.5   1  1.441  1.726
   8  13  -1    90.7    64.2   1  1.446  1.734
   8  13   0     0.0    51.6   1  1.452  1.745
   8  13   1     0.0    50.5   1  1.460  1.758
   8  13   2     0.0    49.8   1  1.469  1.775
   8  13   3   192.0    57.4   1  1.483  1.797
   8  14 -13    75.2    52.7   1  1.513  1.851
   8  14 -12    14.0    56.4   1  1.498  1.826
   8  14 -11     0.0    51.6   1  1.487  1.806
   8  14 -10     7.9    63.7   1  1.479  1.792
   8  14  -9   975.5    93.2   1  1.473  1.782
   8  14  -8   121.0    62.2   1  1.468  1.774
   8  14  -7     0.0    54.5   1  1.465  1.769
   8  14  -6     0.0    52.8   1  1.464  1.767
   8  14  -5  3419.3   204.5   1  1.446  1.735
   8  14  -4    66.3    63.3   1  1.447  1.736
   8  14  -3   127.8    61.4   1  1.449  1.740
   8  14  -2     0.0    55.0   1  1.452  1.746
   8  14  -1   490.4    75.9   1  1.458  1.755
   8  14   0    17.6    59.7   1  1.464  1.766
   8  14   1     0.0    50.0   1  1.473  1.781
   8  14   2    50.4    53.4   1  1.484  1.800
   8  15 -12   367.9    65.7   1  1.516  1.856
   8  15 -11   290.4    61.3   1  1.504  1.834
   8  15 -10     0.0    52.6   1  1.494  1.819
   8  15  -9   208.5    62.4   1  1.488  1.808
   8  15  -8     0.0    53.3   1  1.483  1.800
   8  15  -7   439.9    75.3   1  1.480  1.794
   8  15  -6   824.1    85.9   1  1.478  1.791
   8  15  -5   131.5    67.5   1  1.458  1.757
   8  15  -4   146.9    62.1   1  1.459  1.758
   8  15  -3   276.8    66.7   1  1.462  1.763
   8  15  -2    60.2    62.4   1  1.466  1.769
   8  15  -1   198.8    61.2   1  1.472  1.779
   8  15   0   187.8    62.9   1  1.479  1.792
   8  15   1   354.6    63.2   1  1.489  1.808
   8  15   2     0.0    47.4   1  1.501  1.828
   8  16 -11    12.7    52.6   1  1.523  1.868
   8  16 -10     6.8    57.1   1  1.513  1.850
   8  16  -9     0.0    51.9   1  1.505  1.837
   8  16  -8   335.8    64.2   1  1.500  1.828
   8  16  -7   398.7    67.7   1  1.496  1.823
   8  16  -6   349.5    67.9   1  1.495  1.820
   8  16  -5     0.0    52.8   1  1.473  1.782
   8  16  -4   460.2    70.9   1  1.475  1.784
   8  16  -3   793.2    81.2   1  1.477  1.789
   8  16  -2   462.0    69.5   1  1.482  1.796
   8  16  -1    60.1    56.8   1  1.488  1.808
   8  16   0   438.5    62.9   1  1.496  1.821
   8  16   1   254.2    59.9   1  1.506  1.838
   8  17 -10   135.2    54.1   1  1.534  1.886
   8  17  -9   162.1    58.6   1  1.526  1.872
   8  17  -8   156.5    57.1   1  1.520  1.862
   8  17  -7    26.9    60.8   1  1.516  1.856
   8  17  -6     0.0    52.5   1  1.514  1.853
   8  17  -5   308.2    61.3   1  1.491  1.813
   8  17  -4   168.2    60.9   1  1.492  1.815
   8  17  -3     0.0    51.1   1  1.496  1.820
   8  17  -2    44.6    59.4   1  1.500  1.828
   8  17  -1   316.9    58.8   1  1.507  1.839
   8  17   0   121.5    54.2   1  1.515  1.853
   8  18  -8    63.8    52.0   1  1.543  1.901
   8  18  -7   331.6    63.0   1  1.538  1.893
   8  18  -6   627.8    67.7   1  1.536  1.890
   8  18  -5     0.0    49.6   1  1.511  1.846
   8  18  -4   679.6    75.3   1  1.512  1.848
   8  18  -3   184.8    57.4   1  1.515  1.853
   8  18  -2     0.0    51.6   1  1.520  1.862
   9   0 -14   174.0    51.9   1  1.507  1.842
   9   0 -12  1164.6    94.4   1  1.480  1.796
   9   0 -10   787.5    82.0   1  1.459  1.760
   9   0  -8   119.5    64.4   1  1.445  1.734
   9   0  -6    96.3    72.1   1  1.444  1.734
   9   0  -4     0.0    50.8   1  1.445  1.735
   9   0  -2   738.5    82.9   1  1.451  1.744
   9   0   0   957.1    85.2   1  1.461  1.761
   9   0   2  1377.0    99.8   1  1.483  1.797
   9   1 -14   190.2    51.1   1  1.508  1.844
   9   1 -13    46.1    55.9   1  1.493  1.818
   9   1 -12   183.7    59.1   1  1.480  1.797
   9   1 -11    40.6    56.7   1  1.469  1.776
   9   1 -10   614.6    72.1   1  1.457  1.756
   9   1  -9    34.2    61.4   1  1.449  1.742
   9   1  -8   118.9    61.8   1  1.444  1.734
   9   1  -7    58.0    67.0   1  1.442  1.729
   9   1  -6   539.1    82.0   1  1.444  1.733
   9   1  -5     0.0    52.5   1  1.444  1.733
   9   1  -4    76.8    62.0   1  1.445  1.734
   9   1  -3   132.5    56.7   1  1.446  1.737
   9   1  -2    73.4    59.0   1  1.449  1.741
   9   1  -1    10.2    56.8   1  1.454  1.749
   9   1   0   106.1    54.0   1  1.459  1.758
   9   1   1     9.1    53.8   1  1.470  1.776
   9   1   2     0.0    48.9   1  1.482  1.796
   9   2 -13   237.4    61.7   1  1.494  1.821
   9   2 -12   153.7    58.3   1  1.482  1.799
   9   2 -11     0.0    51.3   1  1.468  1.774
   9   2 -10   795.9    81.9   1  1.457  1.755
   9   2  -9   368.3    65.2   1  1.450  1.743
   9   2  -8   377.0    66.7   1  1.446  1.736
   9   2  -7     0.0    51.5   1  1.443  1.732
   9   2  -6    88.5    61.2   1  1.444  1.734
   9   2  -5   206.7    64.2   1  1.445  1.734
   9   2  -4     0.0    53.4   1  1.445  1.735
   9   2  -3   224.1    57.7   1  1.447  1.737
   9   2  -2    59.5    56.7   1  1.448  1.740
   9   2  -1   462.0    67.6   1  1.453  1.748
   9   2   0   481.9    67.1   1  1.460  1.760
   9   2   1   167.7    56.2   1  1.470  1.776
   9   2   2    99.6    55.2   1  1.483  1.798
   9   3 -13   173.0    57.8   1  1.497  1.827
   9   3 -12   130.3    55.1   1  1.483  1.801
   9   3 -11   108.9    60.2   1  1.468  1.775
   9   3 -10   387.9    60.9   1  1.458  1.758
   9   3  -9   141.8    57.0   1  1.452  1.746
   9   3  -8     0.0    51.8   1  1.448  1.740
   9   3  -7   325.8    64.7   1  1.446  1.737
   9   3  -6    32.0    63.4   1  1.446  1.736
   9   3  -5    30.0    57.3   1  1.446  1.736
   9   3  -4    26.0    58.6   1  1.446  1.737
   9   3  -3     0.0    50.7   1  1.447  1.738
   9   3  -2    25.4    57.5   1  1.449  1.741
   9   3  -1   143.3    60.0   1  1.453  1.749
   9   3   0     0.0    50.6   1  1.462  1.763
   9   3   1    35.1    55.0   1  1.472  1.780
   9   3   2   290.2    58.9   1  1.486  1.803
   9   4 -13   531.9    63.5   1  1.502  1.835
   9   4 -12   228.9    58.5   1  1.485  1.805
   9   4 -11  1344.1   100.8   1  1.471  1.780
   9   4 -10    75.7    56.9   1  1.461  1.763
   9   4  -9   309.4    64.2   1  1.455  1.752
   9   4  -8     0.0    51.5   1  1.451  1.745
   9   4  -7   351.5    71.9   1  1.449  1.742
   9   4  -6     0.0    49.3   1  1.448  1.740
   9   4  -5    62.6    59.5   1  1.448  1.740
   9   4  -4    90.4    60.3   1  1.448  1.740
   9   4  -3    95.8    56.6   1  1.448  1.741
   9   4  -2   269.3    63.6   1  1.451  1.744
   9   4  -1   351.6    65.8   1  1.455  1.753
   9   4   0    21.3    56.5   1  1.464  1.767
   9   4   1   362.7    61.6   1  1.475  1.786
   9   4   2   281.3    55.9   1  1.489  1.810
   9   5 -13   288.4    57.4   1  1.508  1.845
   9   5 -12   167.2    58.3   1  1.489  1.812
   9   5 -11    40.3    56.5   1  1.475  1.787
   9   5 -10    60.4    56.9   1  1.465  1.770
   9   5  -9    38.6    61.1   1  1.459  1.759
   9   5  -8   519.4    68.8   1  1.455  1.753
   9   5  -7     1.0    65.5   1  1.453  1.749
   9   5  -6    34.6    64.5   1  1.451  1.745
   9   5  -5    21.4    58.0   1  1.450  1.744
   9   5  -4     0.0    51.3   1  1.450  1.743
   9   5  -3   380.2    70.4   1  1.451  1.745
   9   5  -2    10.5    57.7   1  1.453  1.749
   9   5  -1   100.8    57.8   1  1.459  1.759
   9   5   0    95.4    57.4   1  1.468  1.774
   9   5   1     0.0    49.6   1  1.480  1.795
   9   6 -13   134.3    53.7   1  1.515  1.857
   9   6 -12   818.9    81.7   1  1.495  1.823
   9   6 -11   107.1    54.7   1  1.481  1.798
   9   6 -10   306.8    63.7   1  1.471  1.780
   9   6  -9   334.9    66.6   1  1.465  1.769
   9   6  -8   236.9    68.3   1  1.460  1.762
   9   6  -7    98.3    69.4   1  1.458  1.757
   9   6  -6    54.6    64.5   1  1.453  1.750
   9   6  -5    58.5    61.4   1  1.452  1.748
   9   6  -4   302.5    62.4   1  1.452  1.748
   9   6  -3   300.7    70.4   1  1.454  1.751
   9   6  -2    95.3    56.3   1  1.458  1.757
   9   6  -1    88.9    56.1   1  1.464  1.768
   9   6   0    13.5    53.1   1  1.473  1.784
   9   6   1   717.1    73.8   1  1.486  1.805
   9   7 -12    12.9    52.5   1  1.503  1.837
   9   7 -11     0.0    50.3   1  1.488  1.811
   9   7 -10    11.1    58.5   1  1.478  1.793
   9   7  -9   108.1    56.8   1  1.471  1.781
   9   7  -8   196.3    65.5   1  1.467  1.773
   9   7  -7   321.3    65.6   1  1.464  1.768
   9   7  -6   317.7    70.0   1  1.456  1.755
   9   7  -5   115.2    64.3   1  1.456  1.754
   9   7  -4   156.5    68.5   1  1.457  1.755
   9   7  -3    78.8    59.6   1  1.459  1.760
   9   7  -2    29.3    57.0   1  1.464  1.767
   9   7  -1    10.2    56.3   1  1.471  1.779
   9   7   0    65.1    56.4   1  1.480  1.795
   9   7   1   288.1    57.3   1  1.492  1.815
   9   8 -12   299.0    59.5   1  1.513  1.854
   9   8 -11    95.9    53.4   1  1.498  1.828
   9   8 -10   959.5    87.6   1  1.487  1.809
   9   8  -9   189.5    60.7   1  1.480  1.796
   9   8  -8   197.1    66.1   1  1.474  1.787
   9   8  -7   122.4    70.2   1  1.471  1.781
   9   8  -6   116.3    64.9   1  1.461  1.763
   9   8  -5   146.5    59.9   1  1.461  1.763
   9   8  -4   140.7    63.3   1  1.463  1.766
   9   8  -3     0.0    50.9   1  1.466  1.772
   9   8  -2   178.0    57.0   1  1.471  1.781
   9   8  -1   100.5    57.8   1  1.478  1.793
   9   8   0   792.6    79.8   1  1.487  1.808
   9   9 -11    37.9    50.7   1  1.509  1.847
   9   9 -10     0.0    49.6   1  1.498  1.828
   9   9  -9    99.0    62.3   1  1.490  1.814
   9   9  -8   672.3    78.4   1  1.484  1.804
   9   9  -7     0.0    52.5   1  1.481  1.799
   9   9  -6     0.0    52.0   1  1.469  1.776
   9   9  -5   244.2    64.4   1  1.469  1.777
   9   9  -4   110.4    61.5   1  1.471  1.781
   9   9  -3   280.2    65.3   1  1.475  1.787
   9   9  -2    33.7    56.2   1  1.480  1.796
   9   9  -1   107.5    55.1   1  1.487  1.808
   9   9   0   108.2    56.7   1  1.496  1.823
   9  10 -11   375.5    60.7   1  1.521  1.868
   9  10 -10   456.3    67.1   1  1.510  1.850
   9  10  -9     0.0    51.1   1  1.502  1.835
   9  10  -8   447.4    73.5   1  1.496  1.825
   9  10  -7   704.0    79.7   1  1.493  1.819
   9  10  -6   548.1    71.0   1  1.479  1.794
   9  10  -5    95.6    58.7   1  1.479  1.795
   9  10  -4    82.4    57.0   1  1.481  1.798
   9  10  -3   416.8    67.2   1  1.485  1.805
   9  10  -2   131.2    56.5   1  1.490  1.813
   9  10  -1    31.5    53.6   1  1.497  1.825
   9  11 -10     0.0    48.1   1  1.522  1.871
   9  11  -9   113.2    58.1   1  1.515  1.858
   9  11  -8     0.0    49.2   1  1.509  1.849
   9  11  -7   113.9    58.4   1  1.506  1.843
   9  11  -6    88.7    55.0   1  1.490  1.814
   9  11  -5   236.8    66.5   1  1.490  1.814
   9  11  -4     5.1    56.8   1  1.492  1.818
   9  11  -3     0.0    49.4   1  1.495  1.823
   9  11  -2     0.0    47.4   1  1.501  1.832
   9  12  -9  1059.4    90.8   1  1.528  1.881
   9  12  -8    28.3    55.6   1  1.522  1.871
   9  12  -7    89.4    56.6   1  1.519  1.865
   9  12  -6    47.3    54.6   1  1.502  1.834
   9  12  -5   952.0    90.0   1  1.502  1.834
   9  12  -4    17.3    55.4   1  1.504  1.838
   9  12  -3     5.2    53.3   1  1.507  1.844
   9  13  -6    41.4    52.9   1  1.515  1.858
   9  13  -5   272.0    59.3   1  1.515  1.858
   0   0   0     0.0     0.0
;
_shelx_hkl_checksum     59722
_shelx_res_file
;
TITL MACDEL  final relabeling
    macdfinrelab.res
    created by SHELXL-2017/1 at 14:26:43 on 05-Jan-2019
CELL 1.542 8.906 29.412 19.505 90 107.03 90
ZERR 4 .004 .011 .009 0.0 .019 0.0
LATT 1
SYMM x, .5-y, .5+z
SFAC Ni Cl O  N  C H
UNIT 8 16 68 32 128 296
L.S.  20
SIZE 0.11 0.25 0.52
ACTA
BOND $H
BIND NI2 O31    !  Just for the geometry
DFIX 0.82 0.01 OW HW1  OW HW2
DFIX 1.34 0.015 HW1 HW2
EADP CL4A CL4B
RIGU  Cl1 > O14
RIGU  Cl2 > O28
RIGU  Cl3 > O34
RIGU  Cl4A > O44
RIGU  Cl4B > O48
EQIV $1 x, -y+1/2, z+1/2
DFIX -3.0 0.01 O32 O48_$1
CONF
MPLA 4 N1 N4 N8 N11 Ni1  C2 C3 C9 C10 C6 C13
MPLA 4 N4 C5 C7 N8 C6 Ni1
MPLA 4 N1 N4 N8 N11 Ni1  C2 C3 C9 C10 C6 C13
MPLA 4 N11 C12 C14 N1 C13 Ni1
MPLA 4 N21 N24 N28 N31 Ni2 C22 C23 C29 C30 C26 C33
MPLA 4 N24 C25 C27 N28 C26 Ni2
MPLA 4 N21 N24 N28 N31 Ni2 C22 C23 C29 C30 C26 C33
MPLA 4 N31 C32 C34 N21 C33 Ni2
HTAB N1 O44
HTAB N4 O14
HTAB N8 OW
HTAB N11 O43
HTAB N11 O46
HTAB N21 O13
HTAB N24 O33
HTAB N28 O45_$1
HTAB N31 O12
HTAB OW O41_$1
HTAB OW O47_$1
HTAB OW O12
BOND $H
FMAP  -2
PLAN 30
WGHT    0.021000    2.040000
FVAR       1.19442   0.65011
NI1   1    0.330133    0.231089   -0.032748    11.00000    0.05214    0.04365 =
         0.04047    0.00478    0.01247    0.00372
N1    4    0.176118    0.221481   -0.126199    11.00000    0.05870    0.04341 =
         0.04277    0.00578    0.01383   -0.00005
AFIX  13
H1    6    0.197135    0.244899   -0.157932    11.00000   -1.20000
AFIX   0
C2    5    0.017107    0.231246   -0.120389    11.00000    0.06004    0.07329 =
         0.05064    0.00456    0.01070    0.01002
AFIX  23
H2A   6   -0.025056    0.204666   -0.103052    11.00000   -1.20000
H2B   6   -0.053194    0.239506   -0.166885    11.00000   -1.20000
AFIX   0
C3    5    0.032845    0.269653   -0.069038    11.00000    0.06666    0.07561 =
         0.05613    0.00501    0.01578    0.02039
AFIX  23
H3A   6    0.058301    0.297432   -0.090027    11.00000   -1.20000
H3B   6   -0.065282    0.274219   -0.057861    11.00000   -1.20000
AFIX   0
N4    4    0.159750    0.258386   -0.002890    11.00000    0.05614    0.04416 =
         0.04625    0.00393    0.01607    0.00251
AFIX  13
H4    6    0.117301    0.233348    0.018922    11.00000   -1.20000
AFIX   0
C5    5    0.183094    0.296355    0.050256    11.00000    0.08745    0.05200 =
         0.05581   -0.00345    0.02947   -0.00023
AFIX  13
H5    6    0.204365    0.324159    0.027016    11.00000   -1.20000
AFIX   0
C6    5    0.321756    0.287342    0.114255    11.00000    0.09340    0.05911 =
         0.05151   -0.00599    0.02863   -0.00650
AFIX  23
H6A   6    0.304739    0.258561    0.135098    11.00000   -1.20000
H6B   6    0.324884    0.310785    0.149625    11.00000   -1.20000
AFIX   0
C7    5    0.481245    0.285630    0.101015    11.00000    0.07518    0.07027 =
         0.06119   -0.01063    0.02260   -0.01732
N8    4    0.486507    0.243184    0.058826    11.00000    0.06134    0.05377 =
         0.04592    0.00418    0.00931   -0.00042
AFIX  13
H8    6    0.474060    0.218272    0.090082    11.00000   -1.20000
AFIX   0
C9    5    0.642255    0.235587    0.048609    11.00000    0.05444    0.11036 =
         0.06784   -0.00293   -0.00457    0.01104
AFIX  23
H9A   6    0.720540    0.231303    0.094621    11.00000   -1.20000
H9B   6    0.672292    0.261661    0.025142    11.00000   -1.20000
AFIX   0
C10   5    0.632044    0.194378    0.003601    11.00000    0.07212    0.10410 =
         0.07722   -0.00504    0.00598    0.03650
AFIX  23
H10A  6    0.614938    0.167630    0.029429    11.00000   -1.20000
H10B  6    0.728654    0.190295   -0.009098    11.00000   -1.20000
AFIX   0
N11   4    0.497778    0.201183   -0.061986    11.00000    0.05620    0.05234 =
         0.05139    0.00726    0.01593    0.01054
AFIX  13
H11   6    0.534956    0.224885   -0.088376    11.00000   -1.20000
AFIX   0
C12   5    0.471137    0.160556   -0.111849    11.00000    0.07222    0.05248 =
         0.07063   -0.00393    0.02817    0.00785
C13   5    0.333291    0.170965   -0.177294    11.00000    0.09006    0.06401 =
         0.05713   -0.01055    0.02820   -0.01195
AFIX  23
H13A  6    0.356791    0.198604   -0.199267    11.00000   -1.20000
H13B  6    0.324394    0.146555   -0.211698    11.00000   -1.20000
AFIX   0
C14   5    0.177635    0.176737   -0.163778    11.00000    0.07760    0.04748 =
         0.05324   -0.00258    0.02016   -0.00373
AFIX  13
H14   6    0.165234    0.152268   -0.131766    11.00000   -1.20000
AFIX   0
C5A   5    0.035605    0.304229    0.073164    11.00000    0.10550    0.09453 =
         0.07166   -0.00581    0.04318    0.02434
AFIX  37
H5A1  6   -0.049541    0.312685    0.032148    11.00000   -1.50000
H5A2  6    0.054457    0.328153    0.108138    11.00000   -1.50000
H5A3  6    0.008990    0.276807    0.093638    11.00000   -1.50000
AFIX   0
C7A   5    0.510230    0.327507    0.059960    11.00000    0.13846    0.06760 =
         0.11330   -0.00774    0.06736   -0.02921
AFIX  37
H7A1  6    0.618224    0.328121    0.060308    11.00000   -1.50000
H7A2  6    0.486747    0.354513    0.082492    11.00000   -1.50000
H7A3  6    0.443885    0.326135    0.011349    11.00000   -1.50000
AFIX   0
C7B   5    0.605541    0.282442    0.175250    11.00000    0.09400    0.15247 =
         0.07206   -0.03591    0.00807   -0.03484
AFIX  37
H7B1  6    0.708755    0.283359    0.169304    11.00000   -1.50000
H7B2  6    0.592127    0.254428    0.198026    11.00000   -1.50000
H7B3  6    0.592894    0.307561    0.204499    11.00000   -1.50000
AFIX   0
C12A  5    0.615927    0.154101   -0.138070    11.00000    0.10123    0.10147 =
         0.10418   -0.01534    0.05052    0.02292
AFIX  37
H12A  6    0.702796    0.144134   -0.098918    11.00000   -1.50000
H12B  6    0.641932    0.182432   -0.156237    11.00000   -1.50000
H12C  6    0.593787    0.131693   -0.175486    11.00000   -1.50000
AFIX   0
C12B  5    0.444494    0.117894   -0.072851    11.00000    0.12023    0.05670 =
         0.10739    0.02083    0.03403    0.01372
AFIX  37
H12D  6    0.543013    0.107441   -0.041676    11.00000   -1.50000
H12E  6    0.399218    0.094643   -0.107233    11.00000   -1.50000
H12F  6    0.374442    0.124680   -0.045039    11.00000   -1.50000
AFIX   0
C14A  5    0.044296    0.172994   -0.233644    11.00000    0.08732    0.06982 =
         0.05824   -0.00963    0.00825   -0.01076
AFIX  37
H14A  6   -0.054456    0.172069   -0.223149    11.00000   -1.50000
H14B  6    0.056985    0.145700   -0.258362    11.00000   -1.50000
H14C  6    0.046527    0.198861   -0.263348    11.00000   -1.50000
AFIX   0
REM Molecule Ib
REM
NI2   1    0.059588    0.058391    0.255392    11.00000    0.03777    0.03821 =
         0.04133    0.00220    0.01093    0.00123
N21   4   -0.127794    0.059118    0.174231    11.00000    0.03975    0.04850 =
         0.04729    0.00408    0.00964    0.00150
AFIX  13
H21   6   -0.104191    0.078124    0.137427    11.00000   -1.20000
AFIX   0
C22   5   -0.252811    0.082868    0.196571    11.00000    0.04929    0.06611 =
         0.06987   -0.00470    0.00927    0.00828
AFIX  23
H22A  6   -0.355426    0.073191    0.166936    11.00000   -1.20000
H22B  6   -0.244200    0.115468    0.191214    11.00000   -1.20000
AFIX   0
C23   5   -0.233039    0.071263    0.273280    11.00000    0.04140    0.06693 =
         0.07511   -0.01051    0.02229    0.00365
AFIX  23
H23A  6   -0.302809    0.089655    0.291809    11.00000   -1.20000
H23B  6   -0.257880    0.039484    0.277655    11.00000   -1.20000
AFIX   0
N24   4   -0.066424    0.080476    0.314198    11.00000    0.04646    0.04598 =
         0.05023   -0.00034    0.01687    0.00017
AFIX  13
H24   6   -0.055655    0.113641    0.314496    11.00000   -1.20000
AFIX   0
C25   5   -0.028665    0.067056    0.391101    11.00000    0.06020    0.06488 =
         0.05343    0.00498    0.02674   -0.00010
AFIX  13
H25   6   -0.045248    0.034216    0.393331    11.00000   -1.20000
AFIX   0
C26   5    0.142057    0.077030    0.428769    11.00000    0.07069    0.06179 =
         0.04060    0.00208    0.01575   -0.00073
AFIX  23
H26A  6    0.159090    0.073180    0.479875    11.00000   -1.20000
H26B  6    0.161403    0.108758    0.420735    11.00000   -1.20000
AFIX   0
C27   5    0.263642    0.048652    0.407314    11.00000    0.05229    0.05786 =
         0.04523    0.00818    0.00836    0.00309
N28   4    0.255444    0.061675    0.331215    11.00000    0.04494    0.04341 =
         0.04357    0.00135    0.01218    0.00340
AFIX  13
H28   6    0.283461    0.093988    0.334118    11.00000   -1.20000
AFIX   0
C29   5    0.379892    0.039081    0.306424    11.00000    0.04319    0.07097 =
         0.05961   -0.00505    0.01094    0.00203
AFIX  23
H29A  6    0.481942    0.051537    0.331708    11.00000   -1.20000
H29B  6    0.381236    0.006718    0.316162    11.00000   -1.20000
AFIX   0
C30   5    0.346173    0.046924    0.228754    11.00000    0.04216    0.06475 =
         0.06170   -0.00787    0.01758   -0.00361
AFIX  23
H30A  6    0.409650    0.026684    0.209428    11.00000   -1.20000
H30B  6    0.372762    0.077978    0.220239    11.00000   -1.20000
AFIX   0
N31   4    0.176516    0.038581    0.192108    11.00000    0.04369    0.04179 =
         0.04199   -0.00043    0.01447   -0.00310
AFIX  13
H31   6    0.148791    0.060096    0.151995    11.00000   -1.20000
AFIX   0
C32   5    0.128825   -0.007721    0.158320    11.00000    0.05853    0.03979 =
         0.04855   -0.00428    0.01857   -0.00224
C33   5   -0.039969   -0.002981    0.110064    11.00000    0.05946    0.04686 =
         0.04678   -0.00299    0.01342   -0.00814
AFIX  23
H33A  6   -0.038622    0.018142    0.072057    11.00000   -1.20000
H33B  6   -0.071470   -0.032286    0.087650    11.00000   -1.20000
AFIX   0
C34   5   -0.167668    0.012516    0.141894    11.00000    0.05209    0.04997 =
         0.05070    0.00149    0.01103   -0.01185
AFIX  13
H34   6   -0.173451   -0.008818    0.179632    11.00000   -1.20000
AFIX   0
C25A  5   -0.132689    0.090932    0.429073    11.00000    0.08361    0.12225 =
         0.07167   -0.01094    0.04213    0.00613
AFIX  37
H25A  6   -0.238226    0.079776    0.410899    11.00000   -1.50000
H25B  6   -0.131361    0.123076    0.420719    11.00000   -1.50000
H25C  6   -0.094300    0.085053    0.479626    11.00000   -1.50000
AFIX   0
C27A  5    0.426097    0.060377    0.458193    11.00000    0.06827    0.09708 =
         0.05038    0.00242   -0.00066    0.00266
AFIX  37
H27A  6    0.503880    0.041184    0.447818    11.00000   -1.50000
H27B  6    0.425999    0.055662    0.506881    11.00000   -1.50000
H27C  6    0.450018    0.091620    0.451699    11.00000   -1.50000
AFIX   0
C27B  5    0.231359   -0.002294    0.411831    11.00000    0.07953    0.05895 =
         0.06868    0.02083    0.01506    0.00842
AFIX  37
H27D  6    0.317339   -0.019414    0.404701    11.00000   -1.50000
H27E  6    0.136392   -0.010190    0.375432    11.00000   -1.50000
H27F  6    0.220133   -0.009180    0.458190    11.00000   -1.50000
AFIX   0
C32A  5    0.141125   -0.044021    0.215560    11.00000    0.07883    0.04453 =
         0.06894    0.00923    0.01608    0.00242
AFIX  37
H32A  6    0.248832   -0.047298    0.243634    11.00000   -1.50000
H32B  6    0.103155   -0.072465    0.192932    11.00000   -1.50000
H32C  6    0.079130   -0.035147    0.246139    11.00000   -1.50000
AFIX   0
C32B  5    0.232070   -0.020930    0.111232    11.00000    0.07221    0.06595 =
         0.07069   -0.02012    0.02711    0.00411
AFIX  37
H32D  6    0.238820    0.004179    0.080827    11.00000   -1.50000
H32E  6    0.186955   -0.046664    0.082207    11.00000   -1.50000
H32F  6    0.335303   -0.028603    0.141077    11.00000   -1.50000
AFIX   0
C34A  5   -0.324673    0.011983    0.082306    11.00000    0.05345    0.08405 =
         0.07225   -0.01222    0.00326   -0.01338
AFIX  37
H34A  6   -0.409332    0.015369    0.103082    11.00000   -1.50000
H34B  6   -0.335778   -0.016353    0.056878    11.00000   -1.50000
H34C  6   -0.327140    0.036600    0.049674    11.00000   -1.50000
AFIX   0
REM Perchlorates
REM
CL1   2    0.046482    0.121523    0.020196    11.00000    0.08839    0.04797 =
         0.05182    0.00562    0.02078   -0.01448
O11   3    0.020757    0.115631   -0.054868    11.00000    0.12630    0.08958 =
         0.05249   -0.00079    0.03742   -0.02426
O12   3    0.177661    0.095723    0.059754    11.00000    0.09093    0.11553 =
         0.10320    0.03871    0.02217    0.01678
O13   3   -0.088764    0.106281    0.038753    11.00000    0.09911    0.08311 =
         0.07516    0.01394    0.04151   -0.01475
O14   3    0.072961    0.168098    0.038029    11.00000    0.20871    0.05203 =
         0.08827   -0.00348    0.04134   -0.04624
CL2   2   -0.300632   -0.059952    0.326681    11.00000    0.09275    0.05168 =
         0.08136    0.00276    0.02974    0.00657
PART 1
O21   3   -0.316736   -0.028660    0.379759    10.50000    0.15420    0.10198 =
         0.08290    0.01132    0.05596    0.06503
O22   3   -0.403971   -0.046030    0.261218    10.50000    0.10057    0.16237 =
         0.10308   -0.02068   -0.03452    0.05274
O23   3   -0.305167   -0.103608    0.345892    10.50000    0.27139    0.03689 =
         0.24216    0.05428    0.15345    0.01834
O24   3   -0.149075   -0.052937    0.312940    10.50000    0.06772    0.15988 =
         0.16582    0.01599    0.06130    0.00653
PART 2
O25   3   -0.278813   -0.025990    0.374527    10.50000    0.23501    0.09868 =
         0.13753   -0.05472    0.09426   -0.06885
O26   3   -0.318637   -0.045971    0.262548    10.50000    0.46836    0.12789 =
         0.12211    0.02567    0.16092   -0.06112
O27   3   -0.203767   -0.093092    0.351741    10.50000    0.25036    0.19340 =
         0.32929    0.04092    0.06974    0.15738
O28   3   -0.441952   -0.083080    0.323093    10.50000    0.16945    0.16537 =
         0.22824    0.03305    0.02663   -0.08333
PART 0
CL3   2    0.060489    0.181218    0.224583    11.00000    0.08459    0.04806 =
         0.07068    0.00084    0.02352    0.00346
O31   3    0.137263    0.142739    0.208640    11.00000    0.13348    0.05345 =
         0.09664    0.00070    0.04494    0.02423
O32   3    0.143746    0.221212    0.223196    11.00000    0.19171    0.05302 =
         0.14229    0.00647    0.07188   -0.03345
O33   3    0.044032    0.175592    0.293112    11.00000    0.26268    0.08362 =
         0.10596   -0.02374    0.11346   -0.03724
O34   3   -0.087564    0.182788    0.173868    11.00000    0.09243    0.20666 =
         0.17767    0.01930   -0.00535    0.03462
PART 3
CL4A  2    0.525630    0.314648   -0.142866    21.00000    0.08280    0.06331 =
         0.07421    0.01578    0.02225   -0.00834
O41   3    0.514632    0.352299   -0.187215    21.00000    0.11806    0.09241 =
         0.14944    0.07307   -0.01531   -0.04298
O42   3    0.660582    0.318103   -0.078070    21.00000    0.08601    0.20953 =
         0.07529    0.02002    0.01026    0.00540
O43   3    0.508904    0.274514   -0.169323    21.00000    0.39330    0.07925 =
         0.11625   -0.00567    0.09437   -0.04997
O44   3    0.393749    0.312367   -0.118299    21.00000    0.09304    0.22261 =
         0.09665    0.01055    0.02369   -0.04525
PART 4
CL4B  2    0.569972    0.315154   -0.154509   -21.00000    0.08280    0.06331 =
         0.07421    0.01578    0.02225   -0.00834
O45   3    0.488998    0.355549   -0.143827   -21.00000    0.13991    0.09816 =
         0.15767   -0.02592   -0.00321    0.06076
O46   3    0.661003    0.297232   -0.100653   -21.00000    0.12291    0.18414 =
         0.09243    0.03097    0.01641    0.07085
O47   3    0.657492    0.320218   -0.196877   -21.00000    0.27306    0.13777 =
         0.12944   -0.01053    0.13561   -0.02301
O48   3    0.491199    0.282370   -0.207214   -21.00000    0.21387    0.12519 =
         0.10514   -0.05463    0.04540    0.00637
PART 0
OW    3    0.439728    0.164899    0.146118    11.00000    0.09794    0.09930 =
         0.08890    0.01933    0.01502   -0.01113
HW1   6    0.474854    0.165087    0.189699    11.00000   -1.50000
HW2   6    0.353679    0.152336    0.134394    11.00000   -1.50000
REM  There was a clear electronic storage error for the 27L reflections
REM  as all the Fsq values were zero.
REM we also suspect an electronic storage error with 6 21 -6
OMIT  2 7 3
OMIT  2 7 4
OMIT  2 7 5
OMIT  2 7 6
OMIT  2 7 7
OMIT  2 7 8
OMIT  2 7 9
OMIT  2 7 10
OMIT  2 7 11
OMIT  2 7 12
OMIT  -6 21 6
HKLF 4
REM  MACDEL  final relabeling
REM R1 =  0.0441 for    4897 Fo > 4sig(Fo)  and  0.0737 for all    6870 data
REM    662 parameters refined using    184 restraints
END
WGHT      0.0204      2.0316
REM Highest difference peak  0.301,  deepest hole -0.305,  1-sigma level  0.048
Q1    1   0.0665  0.1196  0.0584  11.00000  0.05   -0.30
Q2    1   0.0388  0.1628  0.2367  11.00000  0.05   -0.30
Q3    1  -0.0753  0.1759  0.2345  11.00000  0.05    0.30
Q4    1  -0.0498  0.1275  0.0009  11.00000  0.05   -0.28
Q5    1   0.1684  0.1827  0.2372  11.00000  0.05   -0.28
Q6    1   0.4404  0.2828 -0.1386  11.00000  0.05    0.26
Q7    1   0.1139  0.1801  0.1997  11.00000  0.05   -0.25
Q8    1  -0.0012  0.1909  0.2000  11.00000  0.05   -0.24
Q9    1   0.7319  0.3198 -0.1799  11.00000  0.05    0.24
Q10   1   0.6045  0.3423 -0.2112  11.00000  0.05    0.23
Q11   1   0.0616  0.1822  0.1824  11.00000  0.05   -0.23
Q12   1   0.0151  0.2105  0.1627  11.00000  0.05    0.23
Q13   1   0.3919  0.3405 -0.1422  11.00000  0.05    0.22
Q14   1   0.0554  0.1001  0.0156  11.00000  0.05   -0.21
Q15   1  -0.1412 -0.0502  0.3635  11.00000  0.05    0.21
Q16   1   0.0212  0.0839  0.0593  11.00000  0.05    0.21
Q17   1   0.0647  0.1992  0.2391  11.00000  0.05   -0.20
Q18   1   0.0281  0.1736  0.0323  11.00000  0.05    0.20
Q19   1   0.0533  0.2291  0.2390  11.00000  0.05    0.20
Q20   1   0.0953  0.1289  0.0037  11.00000  0.05   -0.19
Q21   1   0.0627  0.1786  0.0543  11.00000  0.05    0.19
Q22   1   0.1631  0.1609  0.0290  11.00000  0.05    0.19
Q23   1   0.1087  0.0580  0.3456  11.00000  0.05   -0.19
Q24   1   0.2841  0.1492 -0.1332  11.00000  0.05    0.18
Q25   1  -0.0750  0.0909  0.1391  11.00000  0.05   -0.18
Q26   1   0.5226  0.1200 -0.0129  11.00000  0.05    0.18
Q27   1   0.4094  0.3141 -0.1375  11.00000  0.05   -0.17
Q28   1  -0.1975 -0.0808  0.3056  11.00000  0.05    0.17
Q29   1  -0.0719  0.1767  0.0186  11.00000  0.05   -0.17
Q30   1  -0.0264  0.1794  0.0569  11.00000  0.05   -0.17
;
_shelx_res_checksum     98858
data_II
_audit_creation_method     'SHELXL-2017/1'
_chemical_name_systematic
;
(5,7,7,12,12,14-Hexamethyl-1,4,8,11-tetraazacyclotetradecane)nickel(II)
dibromide trihydrate
;
_chemical_name_common     ?
_chemical_formula_moiety     'C16 H36 N4 Ni 2+, 2(Br -), 3(H2 O)'
_chemical_formula_sum     'C16 H42 Br2 N4 Ni O3'
_chemical_formula_iupac     '[Ni (C16 H36 N4)] Br2, 3H2 O'
_chemical_formula_weight     557.06
_chemical_melting_point     ?
_chemical_absolute_configuration     ?
_space_group_crystal_system     orthorhombic
_space_group_name_H-M_alt     'F d d 2'
_space_group_name_Hall     'F 2 -2d'
loop_
    _space_group_symop_operation_xyz
    'x, y, z'
    '-x, -y, z'
    '-x+1/4, y+1/4, z+1/4'
    'x+1/4, -y+1/4, z+1/4'
    'x, y+1/2, z+1/2'
    '-x, -y+1/2, z+1/2'
    '-x+1/4, y+3/4, z+3/4'
    'x+1/4, -y+3/4, z+3/4'
    'x+1/2, y, z+1/2'
    '-x+1/2, -y, z+1/2'
    '-x+3/4, y+1/4, z+3/4'
    'x+3/4, -y+1/4, z+3/4'
    'x+1/2, y+1/2, z'
    '-x+1/2, -y+1/2, z'
    '-x+3/4, y+3/4, z+1/4'
    'x+3/4, -y+3/4, z+1/4'
_cell_length_a     60.3649(18)
_cell_length_b     19.8364(9)
_cell_length_c     7.9773(3)
_cell_angle_alpha     90
_cell_angle_beta     90
_cell_angle_gamma     90
_cell_volume     9552.2(6)
_cell_formula_units_Z     16
_cell_measurement_reflns_used     6096
_cell_measurement_theta_min     0.41
_cell_measurement_theta_max     27.48
_cell_measurement_temperature     295(2)
_exptl_crystal_description     rod
_exptl_crystal_colour     yellow
_exptl_crystal_size_max     0.37
_exptl_crystal_size_mid     0.15
_exptl_crystal_size_min     0.10
_exptl_crystal_density_diffrn     1.549
_exptl_crystal_density_meas     1.530(3)
_exptl_crystal_density_method
                         'Flotation in chloroform/carbon tetrachloride mixtures'
_exptl_crystal_F_000     4608
_exptl_absorpt_coefficient_mu     4.170
_exptl_absorpt_correction_type     refdelf
_exptl_absorpt_process_details
;
(SCALEPACK; Otwinowski & Minor, 1997)
;
_exptl_absorpt_correction_T_min     0.34
_exptl_absorpt_correction_T_max     0.67
_diffrn_ambient_temperature     295(2)
_diffrn_source     'fine-focus sealed tube'
_diffrn_radiation_type     MoK\a
_diffrn_radiation_wavelength     0.7107
_diffrn_radiation_monochromator     graphite
_diffrn_measurement_device_type     'Enraf--Nonius KappaCCD'
_diffrn_measurement_device     '95mm CCD camera on \k-goniostat'
_diffrn_measurement_method     'combination of \w and \f scans'
_diffrn_detector_area_resol_mean     9
_diffrn_reflns_number     41142
_diffrn_reflns_av_R_equivalents     0.096
_diffrn_reflns_av_unetI/netI     0.0169
_diffrn_reflns_theta_min     2.161
_diffrn_reflns_theta_max     27.478
_diffrn_reflns_theta_full     25.241
_diffrn_measured_fraction_theta_max     0.999
_diffrn_measured_fraction_theta_full     0.999
_diffrn_reflns_limit_h_min     -78
_diffrn_reflns_limit_h_max      78
_diffrn_reflns_limit_k_min     -25
_diffrn_reflns_limit_k_max      25
_diffrn_reflns_limit_l_min     -10
_diffrn_reflns_limit_l_max      10
_refine_special_details
;
 Refined as a 2-component perfect inversion twin.
;
_reflns_number_total     5382
_reflns_number_gt     4897
_reflns_threshold_expression     'I > 2\s(I)'
_refine_ls_structure_factor_coef     Fsqd
_refine_ls_matrix_type     full
_refine_ls_R_factor_all     0.0404
_refine_ls_R_factor_gt     0.0346
_refine_ls_wR_factor_gt     0.0819
_refine_ls_wR_factor_ref     0.0849
_refine_ls_goodness_of_fit_ref     1.041
_refine_ls_restrained_S_all     1.049
_refine_ls_number_reflns     5382
_refine_ls_number_parameters     253
_refine_ls_number_restraints     4
_refine_ls_hydrogen_treatment     mixed
_refine_ls_weighting_scheme     calc
_refine_ls_weighting_details
             'w=1/[\s^2^(Fo^2^)+(0.0400P)^2^+35.0000P] where P=(Fo^2^+2Fc^2^)/3'
_atom_sites_solution_hydrogens     mixed
_atom_sites_solution_primary     heavy
_atom_sites_solution_secondary     difmap
_refine_ls_shift/su_max     0.000
_refine_ls_shift/su_mean     0.000
_refine_diff_density_max     0.881
_refine_diff_density_min     -0.557
_refine_ls_extinction_method     none
_refine_ls_extinction_coef     ?
_refine_ls_abs_structure_details
;
Twinning involves inversion,with Flack parameter corresponding to twin-fraction
occupancies
;
loop_
    _atom_type_symbol
    _atom_type_description
    _atom_type_scat_dispersion_real
    _atom_type_scat_dispersion_imag
    _atom_type_scat_source
    'Br' 'Br' -0.2901 2.4595
                         'International Tables Vol C Tables 4.2.6.8 and 6.1.1.4'
    'Ni' 'Ni' 0.3393 1.1124
                         'International Tables Vol C Tables 4.2.6.8 and 6.1.1.4'
    'O' 'O' 0.0106 0.0060
                         'International Tables Vol C Tables 4.2.6.8 and 6.1.1.4'
    'N' 'N' 0.0061 0.0033
                         'International Tables Vol C Tables 4.2.6.8 and 6.1.1.4'
    'C' 'C' 0.0033 0.0016
                         'International Tables Vol C Tables 4.2.6.8 and 6.1.1.4'
    'H' 'H' 0.0000 0.0000
                         'International Tables Vol C Tables 4.2.6.8 and 6.1.1.4'
_computing_data_collection
;
KappaCCD Server Software (Nonius, 1997)
;
_computing_cell_refinement
;
SCALEPACK (Otwinowski & Minor, 1997)
;
_computing_data_reduction
;
DENZO and SCALEPACK (Otwinowski & Minor, 1997)
;
_computing_structure_solution
;
Corfield & Gainsford (1972)
;
_computing_structure_refinement
;
SHELXL2017 (Sheldrick, 2015)
;
_computing_molecular_graphics
;
ORTEPIII (Burnett & Johnson, 1996) and ORTEP-3 for Windows (Farrugia,
2012)
;
_computing_publication_material
;
publCIF (Westrip, 2010)
;
loop_
    _atom_site_type_symbol
    _atom_site_label
    _atom_site_fract_x
    _atom_site_fract_y
    _atom_site_fract_z
    _atom_site_U_iso_or_equiv
    _atom_site_adp_type
    _atom_site_calc_flag
    _atom_site_occupancy
    _atom_site_disorder_assembly
    _atom_site_disorder_group
    Br Br1 0.15971(2) 0.23829(3) 0.64516(9) 0.0645(2) Uani d 1 . .
    Br Br2 0.20453(2) 0.49097(4) 0.45452(7) 0.05935(18) Uani d 1 . .
    Ni Ni 0.18885(2) 0.41205(3) 0.92870(8) 0.03245(13) Uani d 1 . .
    N N1 0.21367(7) 0.4693(2) 0.8794(6) 0.0407(10) Uani d 1 . .
    H H1 0.2135(10) 0.476(3) 0.779(8) 0.041 Uiso d 1 . .
    C C2 0.23414(8) 0.4296(3) 0.9187(10) 0.0532(14) Uani d 1 . .
    H H2A 0.237732 0.400071 0.825597 0.064 Uiso calc 1 . .
    H H2B 0.246536 0.459778 0.936969 0.064 Uiso calc 1 . .
    C C3 0.22999(9) 0.3892(3) 1.0713(9) 0.0547(15) Uani d 1 . .
    H H3A 0.228730 0.418374 1.168391 0.066 Uiso calc 1 . .
    H H3B 0.242077 0.357842 1.090118 0.066 Uiso calc 1 . .
    N N4 0.20894(8) 0.3519(2) 1.0439(7) 0.0457(11) Uani d 1 . .
    H H4 0.2107(10) 0.322(3) 0.979(8) 0.046 Uiso d 1 . .
    C C5 0.20145(9) 0.3155(3) 1.1970(9) 0.0554(14) Uani d 1 . .
    H H5 0.198881 0.348705 1.285962 0.067 Uiso calc 1 . .
    C C6 0.17993(9) 0.2782(3) 1.1644(9) 0.0497(13) Uani d 1 . .
    H H6A 0.176834 0.250079 1.261144 0.060 Uiso calc 1 . .
    H H6B 0.182237 0.248293 1.069725 0.060 Uiso calc 1 . .
    C C7 0.15935(9) 0.3206(3) 1.1287(7) 0.0405(11) Uani d 1 . .
    N N8 0.16302(6) 0.3557(2) 0.9622(6) 0.0359(9) Uani d 1 . .
    H H8 0.1650(9) 0.328(3) 0.884(8) 0.036 Uiso d 1 . .
    C C9 0.14319(7) 0.3923(2) 0.8992(7) 0.0397(11) Uani d 1 . .
    H H9A 0.136777 0.419087 0.988532 0.048 Uiso calc 1 . .
    H H9B 0.132137 0.360243 0.861173 0.048 Uiso calc 1 . .
    C C10 0.15002(9) 0.4369(3) 0.7573(7) 0.0434(12) Uani d 1 . .
    H H10A 0.152516 0.410081 0.657488 0.052 Uiso calc 1 . .
    H H10B 0.138332 0.469111 0.733394 0.052 Uiso calc 1 . .
    N N11 0.17079(7) 0.4736(2) 0.8034(6) 0.0353(8) Uani d 1 . .
    H H11 0.1758(9) 0.480(2) 0.700(8) 0.035 Uiso d 1 . .
    C C12 0.16868(8) 0.5426(2) 0.8824(7) 0.0405(11) Uani d 1 . .
    C C13 0.19218(9) 0.5742(3) 0.8846(7) 0.0442(12) Uani d 1 . .
    H H13A 0.196503 0.582262 0.769260 0.053 Uiso calc 1 . .
    H H13B 0.191057 0.617843 0.938697 0.053 Uiso calc 1 . .
    C C14 0.21089(8) 0.5358(3) 0.9689(7) 0.0426(11) Uani d 1 . .
    H H14 0.206878 0.527186 1.085942 0.051 Uiso calc 1 . .
    C C5A 0.21918(13) 0.2649(4) 1.2584(14) 0.098(4) Uani d 1 . .
    H H5A1 0.231669 0.289119 1.302265 0.147 Uiso calc 1 . .
    H H5A2 0.223883 0.237223 1.166271 0.147 Uiso calc 1 . .
    H H5A3 0.213000 0.236900 1.344699 0.147 Uiso calc 1 . .
    C C7A 0.13939(11) 0.2730(3) 1.1164(9) 0.0587(16) Uani d 1 . .
    H H7A1 0.140979 0.244693 1.019498 0.088 Uiso calc 1 . .
    H H7A2 0.126039 0.299016 1.106629 0.088 Uiso calc 1 . .
    H H7A3 0.138659 0.245500 1.215218 0.088 Uiso calc 1 . .
    C C7B 0.15541(11) 0.3721(3) 1.2670(8) 0.0520(14) Uani d 1 . .
    H H7B1 0.141211 0.392963 1.251117 0.078 Uiso calc 1 . .
    H H7B2 0.166781 0.405897 1.263101 0.078 Uiso calc 1 . .
    H H7B3 0.155744 0.349927 1.373886 0.078 Uiso calc 1 . .
    C C12A 0.15366(12) 0.5887(3) 0.7761(10) 0.0657(19) Uani d 1 . .
    H H12A 0.158590 0.588079 0.661714 0.098 Uiso calc 1 . .
    H H12B 0.154366 0.633877 0.818647 0.098 Uiso calc 1 . .
    H H12C 0.138661 0.572708 0.781776 0.098 Uiso calc 1 . .
    C C12B 0.15975(10) 0.5374(3) 1.0602(8) 0.0493(13) Uani d 1 . .
    H H12D 0.169109 0.508202 1.124882 0.074 Uiso calc 1 . .
    H H12E 0.144991 0.519431 1.057561 0.074 Uiso calc 1 . .
    H H12F 0.159513 0.581408 1.110415 0.074 Uiso calc 1 . .
    C C14A 0.23179(10) 0.5796(4) 0.9644(12) 0.072(2) Uani d 1 . .
    H H14A 0.243228 0.558536 1.029552 0.109 Uiso calc 1 . .
    H H14B 0.228530 0.623221 1.010142 0.109 Uiso calc 1 . .
    H H14C 0.236705 0.584401 0.850538 0.109 Uiso calc 1 . .
    O O1 0.20252(16) 0.3394(5) 0.6365(12) 0.148(3) Uani d 1 . .
    O O2 0.19992(17) 0.1516(4) 0.8373(16) 0.167(4) Uani d 1 . .
    O O3 0.22816(10) 0.2518(5) 0.801(2) 0.248(9) Uani d 1 . .
loop_
    _atom_site_aniso_label
    _atom_site_aniso_U_11
    _atom_site_aniso_U_22
    _atom_site_aniso_U_33
    _atom_site_aniso_U_12
    _atom_site_aniso_U_13
    _atom_site_aniso_U_23
    Br1 0.0804(4) 0.0507(3) 0.0625(4) -0.0051(3) -0.0021(3) -0.0088(3)
    Br2 0.0611(3) 0.0760(4) 0.0409(3) -0.0070(3) 0.0056(3) 0.0004(3)
    Ni 0.0272(2) 0.0338(3) 0.0364(3) -0.0001(2) -0.0010(2) -0.0003(2)
    N1 0.032(2) 0.046(2) 0.044(3) -0.0035(17) 0.0034(18) 0.001(2)
    C2 0.027(2) 0.060(3) 0.072(4) 0.000(2) 0.003(3) -0.002(3)
    C3 0.030(2) 0.060(3) 0.075(4) 0.007(2) -0.010(3) 0.001(3)
    N4 0.033(2) 0.044(3) 0.060(3) 0.0056(19) -0.002(2) -0.004(2)
    C5 0.050(3) 0.058(3) 0.059(4) 0.009(2) -0.008(3) 0.018(3)
    C6 0.049(3) 0.037(3) 0.063(4) 0.005(2) -0.002(3) 0.010(3)
    C7 0.040(3) 0.042(3) 0.040(3) -0.003(2) -0.002(2) 0.004(2)
    N8 0.0347(19) 0.033(2) 0.040(2) -0.0016(15) -0.0019(18) -0.0017(17)
    C9 0.030(2) 0.041(2) 0.048(3) -0.0043(18) -0.007(2) 0.003(2)
    C10 0.044(3) 0.043(3) 0.044(3) -0.001(2) -0.014(2) 0.002(2)
    N11 0.033(2) 0.039(2) 0.035(2) -0.0016(16) -0.0002(17) 0.0037(17)
    C12 0.037(2) 0.033(2) 0.052(3) 0.0020(19) -0.003(2) 0.000(2)
    C13 0.046(3) 0.036(2) 0.051(3) -0.006(2) 0.003(2) 0.006(2)
    C14 0.039(2) 0.045(3) 0.043(3) -0.006(2) 0.003(2) -0.005(2)
    C5A 0.067(5) 0.088(6) 0.140(10) 0.017(4) -0.015(5) 0.063(6)
    C7A 0.055(3) 0.057(4) 0.064(4) -0.018(3) 0.002(3) 0.012(3)
    C7B 0.059(4) 0.058(4) 0.040(3) 0.006(3) 0.004(3) 0.002(3)
    C12A 0.063(4) 0.045(3) 0.089(5) 0.005(3) -0.013(4) 0.014(3)
    C12B 0.046(3) 0.043(3) 0.060(4) -0.003(2) 0.016(3) -0.010(3)
    C14A 0.050(3) 0.064(4) 0.104(6) -0.017(3) -0.001(4) -0.015(4)
    O1 0.173(8) 0.150(8) 0.121(8) -0.029(6) 0.007(6) -0.015(6)
    O2 0.192(9) 0.094(5) 0.216(12) 0.025(6) -0.060(8) -0.008(7)
    O3 0.246(15) 0.156(9) 0.34(2) -0.014(10) 0.074(15) -0.093(12)
_geom_special_details
;
 All esds (except the esd in the dihedral angle between two l.s. planes)
 are estimated using the full covariance matrix.  The cell esds are taken
 into account individually in the estimation of esds in distances, angles
 and torsion angles; correlations between esds in cell parameters are only
 used when they are defined by crystal symmetry.  An approximate (isotropic)
 treatment of cell esds is used for estimating esds involving l.s. planes.
;
loop_
    _geom_bond_atom_site_label_1
    _geom_bond_atom_site_label_2
    _geom_bond_site_symmetry_2
    _geom_bond_distance
    _geom_bond_publ_flag
    Br1 O2 . 3.346(9) ?
    Br2 O1 . 3.341(9) ?
    Ni N11 . 1.918(4) ?
    Ni N1 . 1.921(4) ?
    Ni N4 . 1.934(5) ?
    Ni N8 . 1.937(4) ?
    Ni O1 . 2.863(10) ?
    N1 C2 . 1.499(7) ?
    N1 C14 . 1.509(7) ?
    N1 H1 . 0.81(6) ?
    C2 C3 . 1.479(10) ?
    C2 H2A . 0.9700 ?
    C2 H2B . 0.9700 ?
    C3 N4 . 1.486(7) ?
    C3 H3A . 0.9700 ?
    C3 H3B . 0.9700 ?
    N4 C5 . 1.489(8) ?
    N4 H4 . 0.80(6) ?
    C5 C6 . 1.518(8) ?
    C5 C5A . 1.548(8) ?
    C5 H5 . 0.9800 ?
    C6 C7 . 1.528(7) ?
    C6 H6A . 0.9700 ?
    C6 H6B . 0.9700 ?
    C7 N8 . 1.515(7) ?
    C7 C7B . 1.522(8) ?
    C7 C7A . 1.535(7) ?
    N8 C9 . 1.487(6) ?
    N8 H8 . 0.83(6) ?
    C9 C10 . 1.496(7) ?
    C9 H9A . 0.9700 ?
    C9 H9B . 0.9700 ?
    C10 N11 . 1.495(6) ?
    C10 H10A . 0.9700 ?
    C10 H10B . 0.9700 ?
    N11 C12 . 1.512(6) ?
    N11 H11 . 0.89(6) ?
    C12 C12B . 1.521(8) ?
    C12 C12A . 1.541(8) ?
    C12 C13 . 1.551(7) ?
    C13 C14 . 1.519(7) ?
    C13 H13A . 0.9700 ?
    C13 H13B . 0.9700 ?
    C14 C14A . 1.531(7) ?
    C14 H14 . 0.9800 ?
    C5A H5A1 . 0.9600 ?
    C5A H5A2 . 0.9600 ?
    C5A H5A3 . 0.9600 ?
    C7A H7A1 . 0.9600 ?
    C7A H7A2 . 0.9600 ?
    C7A H7A3 . 0.9600 ?
    C7B H7B1 . 0.9600 ?
    C7B H7B2 . 0.9600 ?
    C7B H7B3 . 0.9600 ?
    C12A H12A . 0.9600 ?
    C12A H12B . 0.9600 ?
    C12A H12C . 0.9600 ?
    C12B H12D . 0.9600 ?
    C12B H12E . 0.9600 ?
    C12B H12F . 0.9600 ?
    C14A H14A . 0.9600 ?
    C14A H14B . 0.9600 ?
    C14A H14C . 0.9600 ?
    O1 O3 . 2.671(11) ?
    O2 O3 . 2.635(10) ?
    O3 O3 14 2.637(12) ?
loop_
    _geom_angle_atom_site_label_1
    _geom_angle_atom_site_label_2
    _geom_angle_atom_site_label_3
    _geom_angle_site_symmetry_1
    _geom_angle_site_symmetry_3
    _geom_angle
    _geom_angle_publ_flag
    N11 Ni N1 . . 87.73(19) ?
    N11 Ni N4 . . 175.6(2) ?
    N1 Ni N4 . . 88.5(2) ?
    N11 Ni N8 . . 88.93(18) ?
    N1 Ni N8 . . 175.8(2) ?
    N4 Ni N8 . . 94.79(19) ?
    N11 Ni O1 . . 93.4(2) ?
    N1 Ni O1 . . 84.6(2) ?
    N4 Ni O1 . . 84.0(2) ?
    N8 Ni O1 . . 93.1(2) ?
    C2 N1 C14 . . 116.9(5) ?
    C2 N1 Ni . . 106.8(3) ?
    C14 N1 Ni . . 109.5(3) ?
    C2 N1 H1 . . 108(4) ?
    C14 N1 H1 . . 108(4) ?
    Ni N1 H1 . . 107(4) ?
    C3 C2 N1 . . 108.5(5) ?
    C3 C2 H2A . . 110.0 ?
    N1 C2 H2A . . 110.0 ?
    C3 C2 H2B . . 110.0 ?
    N1 C2 H2B . . 110.0 ?
    H2A C2 H2B . . 108.4 ?
    C2 C3 N4 . . 107.0(5) ?
    C2 C3 H3A . . 110.3 ?
    N4 C3 H3A . . 110.3 ?
    C2 C3 H3B . . 110.3 ?
    N4 C3 H3B . . 110.3 ?
    H3A C3 H3B . . 108.6 ?
    C5 N4 C3 . . 112.3(5) ?
    C5 N4 Ni . . 119.9(3) ?
    C3 N4 Ni . . 107.4(4) ?
    C5 N4 H4 . . 102(5) ?
    C3 N4 H4 . . 111(4) ?
    Ni N4 H4 . . 104(5) ?
    N4 C5 C6 . . 110.9(5) ?
    N4 C5 C5A . . 111.4(6) ?
    C6 C5 C5A . . 109.2(5) ?
    N4 C5 H5 . . 108.4 ?
    C6 C5 H5 . . 108.4 ?
    C5A C5 H5 . . 108.4 ?
    C5 C6 C7 . . 117.3(4) ?
    C5 C6 H6A . . 108.0 ?
    C7 C6 H6A . . 108.0 ?
    C5 C6 H6B . . 108.0 ?
    C7 C6 H6B . . 108.0 ?
    H6A C6 H6B . . 107.2 ?
    N8 C7 C7B . . 110.5(4) ?
    N8 C7 C6 . . 107.3(4) ?
    C7B C7 C6 . . 111.2(5) ?
    N8 C7 C7A . . 110.0(4) ?
    C7B C7 C7A . . 109.7(5) ?
    C6 C7 C7A . . 108.1(4) ?
    C9 N8 C7 . . 113.7(4) ?
    C9 N8 Ni . . 108.7(3) ?
    C7 N8 Ni . . 120.2(3) ?
    C9 N8 H8 . . 101(4) ?
    C7 N8 H8 . . 112(4) ?
    Ni N8 H8 . . 99(4) ?
    N8 C9 C10 . . 108.9(4) ?
    N8 C9 H9A . . 109.9 ?
    C10 C9 H9A . . 109.9 ?
    N8 C9 H9B . . 109.9 ?
    C10 C9 H9B . . 109.9 ?
    H9A C9 H9B . . 108.3 ?
    N11 C10 C9 . . 109.4(4) ?
    N11 C10 H10A . . 109.8 ?
    C9 C10 H10A . . 109.8 ?
    N11 C10 H10B . . 109.8 ?
    C9 C10 H10B . . 109.8 ?
    H10A C10 H10B . . 108.2 ?
    C10 N11 C12 . . 118.1(4) ?
    C10 N11 Ni . . 107.2(3) ?
    C12 N11 Ni . . 114.0(3) ?
    C10 N11 H11 . . 97(3) ?
    C12 N11 H11 . . 107(3) ?
    Ni N11 H11 . . 112(3) ?
    N11 C12 C12B . . 110.9(4) ?
    N11 C12 C12A . . 110.9(5) ?
    C12B C12 C12A . . 110.1(5) ?
    N11 C12 C13 . . 107.1(4) ?
    C12B C12 C13 . . 109.9(4) ?
    C12A C12 C13 . . 107.7(4) ?
    C14 C13 C12 . . 118.9(4) ?
    C14 C13 H13A . . 107.6 ?
    C12 C13 H13A . . 107.6 ?
[truncated: 170,108 more chars]
