# Supplementary material for: Crystal structures of two nickel(II) macrocyclic salts: (5,7,7,12,12,14-hexa­methyl-1,4,8,11-tetra­aza­cyclo­tetra­deca­ne)nickel(II) bis­(perchlorate) monohydrate and (5,7,7,12,12,14-hexa­methyl-1,4,8,11-tetra­aza­cyclo­tetra­deca­ne)nickel(II) dibromide trihydrate
Source: Acta Crystallogr E Crystallogr Commun. 2019 Feb 8;75(Pt 3):332–7. doi: 10.1107/S2056989019002056 (PMC6399696; doi:10.1107/S2056989019002056)
Supplement: Supplementary file 2 [file e-75-00332-Isup2.hkl]

#
# h,k,l, Fc-squared, Fo-squared, sigma(Fo-squared), status flag
#
data_I
_shelx_title ' MACDEL  final relabeling'
_shelx_refln_list_code          4
_shelx_F_calc_maximum      391.96
_exptl_crystal_F_000      2328.00
_reflns_d_resolution_high  0.9054

loop_
 _space_group_symop_operation_xyz
 'x, y, z'
 'x, -y+1/2, z+1/2'
 '-x, -y, -z'
 '-x, y-1/2, -z-1/2'

_cell_length_a     8.9060
_cell_length_b    29.4120
_cell_length_c    19.5050
_cell_angle_alpha  90.000
_cell_angle_beta  107.030
_cell_angle_gamma  90.000

_shelx_F_squared_multiplier     1.000

loop_
 _refln_index_h
 _refln_index_k
 _refln_index_l
 _refln_F_squared_calc
 _refln_F_squared_meas
 _refln_F_squared_sigma
 _refln_observed_status
   1   0   0      15409.85      15725.01       787.24 o
   2   0   0      36675.61      35866.62      1795.62 o
   3   0   0       5730.38       5641.44       285.78 o
   4   0   0        278.25        244.07        26.08 o
   5   0   0       5219.07       5243.59       270.50 o
   6   0   0       2395.98       2657.58       146.92 o
   7   0   0       2352.65       2132.57       127.01 o
   8   0   0       1265.12       1325.98        90.00 o
   9   0   0        597.18        670.88        59.72 o
   1   1   0      78978.66      75909.15      3796.48 o
   2   1   0      16789.29      18193.26       912.00 o
   3   1   0       4758.03       4836.54       245.61 o
   4   1   0       5692.92       5226.13       266.92 o
   5   1   0        104.07         71.99        28.88 o
   6   1   0        624.56        670.39        55.16 o
   7   1   0       6071.98       6432.96       337.51 o
   8   1   0        154.04         86.92        48.51 o
   9   1   0         17.52         74.37        37.85 o
   0   2   0      12817.74      12881.12       644.94 o
   1   2   0      44457.30      41975.18      2100.04 o
   2   2   0      55456.32      54593.94      2731.74 o
   3   2   0        309.34        358.54        25.58 o
   4   2   0          9.73          0.00        26.99 o
   5   2   0        255.53        243.58        33.37 o
   6   2   0       6891.37       6905.89       357.13 o
   7   2   0        399.79        356.50        52.78 o
   8   2   0          2.42          0.42        45.21 o
   9   2   0        256.56        337.79        47.03 o
   1   3   0       1121.67       1520.92        77.95 o
   2   3   0      15229.42      15276.05       766.21 o
   3   3   0       2721.18       2604.58       134.72 o
   4   3   0         38.08         99.25        20.96 o
   5   3   0       4545.26       4297.94       223.60 o
   6   3   0        646.44        657.42        55.30 o
   7   3   0         31.53         41.50        42.76 o
   8   3   0        406.63        446.43        54.53 o
   9   3   0         32.83          0.00        35.47 o
   0   4   0      28987.81      29332.31      1468.28 o
   1   4   0      11076.67      10032.68       503.77 o
   2   4   0      28949.03      27390.83      1372.32 o
   3   4   0       2516.33       2720.80       140.82 o
   4   4   0       1080.67       1163.01        66.45 o
   5   4   0         43.29         73.60        28.53 o
   6   4   0       4835.23       4830.59       254.65 o
   7   4   0         43.06        112.85        42.34 o
   8   4   0          0.80         53.69        43.25 o
   9   4   0         47.06         14.93        39.60 o
   1   5   0      28315.25      26851.94      1344.98 o
   2   5   0      20343.88      20964.32      1051.56 o
   3   5   0        530.67        471.53        31.47 o
   4   5   0       2279.47       1964.97       105.84 o
   5   5   0        607.12        554.73        45.49 o
   6   5   0         43.11         53.83        37.36 o
   7   5   0       1107.80       1173.81        82.01 o
   8   5   0          2.40          0.00        37.99 o
   9   5   0         88.33         66.87        40.23 o
   0   6   0       1135.47        954.97        51.73 o
   1   6   0       6236.51       6149.63       310.59 o
   2   6   0      14740.93      14191.82       713.43 o
   3   6   0       1821.62       1824.08        97.36 o
   4   6   0        129.32         76.26        23.20 o
   5   6   0        602.17        599.17        47.31 o
   6   6   0        151.10        182.46        39.74 o
   7   6   0          3.00          0.42        43.74 o
   8   6   0         41.84         40.37        44.72 o
   9   6   0          1.28          9.46        37.22 o
   1   7   0        693.32        529.43        32.38 o
   2   7   0       1714.08       1673.23        89.23 o
   3   7   0       1695.69       1699.52        91.54 o
   4   7   0       3613.57       3593.69       187.78 o
   5   7   0       3052.03       3060.41       164.51 o
   6   7   0       1084.52       1059.27        74.16 o
   7   7   0        344.85        325.45        51.31 o
   8   7   0        110.07         90.00        44.86 o
   9   7   0         63.94         45.63        39.53 o
   0   8   0      94337.41      94328.11      4720.33 o
   1   8   0        143.70        231.73        20.61 o
   2   8   0       4367.08       4241.44       217.43 o
   3   8   0         83.43        119.09        22.36 o
   4   8   0         72.33         26.15        26.78 o
   5   8   0       1119.58       1169.11        74.58 o
   6   8   0       3486.74       3647.04       198.44 o
   7   8   0        274.26        302.11        50.89 o
   8   8   0        260.10        239.58        50.54 o
   9   8   0        545.01        555.57        55.94 o
   1   9   0       2363.02       2310.26       120.84 o
   2   9   0       2605.65       2526.43       132.76 o
   3   9   0       1010.65        990.02        58.81 o
   4   9   0        286.11        257.04        32.66 o
   5   9   0          1.75         30.07        31.89 o
   6   9   0         66.61          8.69        41.36 o
   7   9   0         37.18         64.49        46.05 o
   8   9   0         72.32         82.43        44.65 o
   9   9   0        106.79         75.84        39.74 o
   0  10   0       5042.10       5264.96       269.02 o
   1  10   0       1515.34       1394.82        76.19 o
   2  10   0        364.76        322.23        27.76 o
   3  10   0       1342.14       1262.27        73.11 o
   4  10   0        356.38        367.79        36.38 o
   5  10   0        831.65        842.26        62.59 o
   6  10   0         28.34         81.17        41.29 o
   7  10   0          0.01          0.00        37.15 o
   8  10   0         30.31         30.07        46.47 o
   1  11   0       6358.19       6710.46       341.08 o
   2  11   0         18.21         18.58        19.49 o
   3  11   0       1127.19       1068.60        64.98 o
   4  11   0        836.00        784.22        55.37 o
   5  11   0         56.17          0.00        34.42 o
   6  11   0        453.75        473.49        55.23 o
   7  11   0        194.99        251.57        49.07 o
   8  11   0         12.17          0.00        37.36 o
   0  12   0       1053.47       1091.59        63.86 o
   1  12   0        106.85        171.38        23.97 o
   2  12   0          2.84         50.12        23.20 o
   3  12   0       1064.54        994.44        62.45 o
   4  12   0         13.28          0.00        30.28 o
   5  12   0        164.34        207.13        41.22 o
   6  12   0          8.75          6.94        44.44 o
   7  12   0          0.73         26.92        45.42 o
   8  12   0          6.62         77.10        42.97 o
   1  13   0       8237.89       8707.88       442.30 o
   2  13   0         22.74         40.73        24.04 o
   3  13   0        108.03         98.69        29.30 o
   4  13   0       2142.21       1996.86       114.39 o
   5  13   0       1094.61       1260.80        83.48 o
   6  13   0          8.84          0.00        37.64 o
   7  13   0        124.54         94.21        52.22 o
   8  13   0          3.01          0.00        36.17 o
   0  14   0       1295.67       1188.32        69.46 o
   1  14   0         29.91         32.24        26.71 o
   2  14   0       3119.41       2935.22       156.17 o
   3  14   0        406.10        389.03        40.02 o
   4  14   0        135.21        160.73        36.80 o
   5  14   0        194.73        172.43        44.51 o
   6  14   0          4.06         20.47        52.64 o
   7  14   0        131.19         31.96        50.47 o
   8  14   0         11.11         12.34        41.85 o
   1  15   0       4596.10       4687.87       243.37 o
   2  15   0       1507.43       1476.62        85.38 o
   3  15   0       1403.48       1376.87        83.97 o
   4  15   0       7281.95       7175.40       371.85 o
   5  15   0       4282.97       4002.21       217.85 o
   6  15   0       2834.05       3010.50       174.40 o
   7  15   0         43.56          0.00        39.46 o
   8  15   0        177.82        131.64        44.09 o
   0  16   0      15499.63      15453.04       781.21 o
   1  16   0      10778.73      11504.67       583.96 o
   2  16   0       7966.42       7576.27       388.82 o
   3  16   0       3113.15       3151.74       171.17 o
   4  16   0       1662.39       1797.65       108.37 o
   5  16   0        545.85        565.46        59.72 o
   6  16   0       1111.55       1086.96        86.99 o
   7  16   0         90.57        174.54        48.58 o
   8  16   0        187.87        307.37        44.09 o
   1  17   0       8645.62       8963.45       458.28 o
   2  17   0       1384.28       1279.44        79.28 o
   3  17   0         32.36         43.60        36.24 o
   4  17   0        131.11        197.04        45.00 o
   5  17   0         34.17          0.00        37.71 o
   6  17   0          1.84          8.41        52.43 o
   7  17   0        196.32        165.28        47.80 o
   8  17   0        107.07         85.17        37.99 o
   0  18   0      26160.21      27368.40      1376.94 o
   1  18   0       3275.40       3442.64       184.28 o
   2  18   0        370.77        302.60        41.50 o
   3  18   0       3791.76       3618.44       196.90 o
   4  18   0          0.29          0.00        38.34 o
   5  18   0        644.45        579.89        68.13 o
   6  18   0         32.09         57.48        52.64 o
   7  18   0         32.48          0.00        38.62 o
   1  19   0       2231.00       2146.72       122.18 o
   2  19   0          1.78         15.63        35.40 o
   3  19   0       2128.94       2183.52       127.99 o
   4  19   0       6567.29       6552.47       344.10 o
   5  19   0       1711.88       1650.66       111.80 o
   6  19   0        125.68         49.00        54.53 o
   7  19   0        609.07        645.15        62.03 o
   0  20   0       2745.39       2562.25       144.89 o
   1  20   0        662.08        590.90        53.27 o
   2  20   0        679.31        695.27        59.16 o
   3  20   0       1823.69       1793.10       110.96 o
   4  20   0         51.79         79.21        46.82 o
   5  20   0         12.83          0.00        45.14 o
   6  20   0         89.18        112.29        52.22 o
   7  20   0         25.44         66.73        40.44 o
   1  21   0        187.07        205.17        41.22 o
   2  21   0        135.67         89.02        41.36 o
   3  21   0         45.63         52.36        43.53 o
   4  21   0          0.34          0.00        43.95 o
   5  21   0       2655.00       2730.55       161.57 o
   6  21   0         70.84         43.81        47.38 o
   7  21   0         53.48         37.01        39.81 o
   0  22   0       2773.02       2535.19       144.68 o
   1  22   0         32.93         84.74        38.34 o
   2  22   0         21.18          0.00        37.92 o
   3  22   0        144.96        166.97        46.82 o
   4  22   0        425.48        429.26        60.00 o
   5  22   0          0.10          0.00        44.79 o
   6  22   0        208.07        259.00        50.33 o
   1  23   0       1162.31       1272.85        85.10 o
   2  23   0          0.09         39.39        40.94 o
   3  23   0        139.26         77.24        52.29 o
   4  23   0       4099.64       4478.29       246.38 o
   5  23   0        101.11          8.34        52.08 o
   6  23   0        319.31        284.94        48.44 o
   0  24   0       3430.83       3383.20       187.15 o
   1  24   0         39.25        102.48        42.13 o
   2  24   0        104.19         72.06        51.03 o
   3  24   0       1281.59       1392.50        97.71 o
   4  24   0          9.48          0.00        45.00 o
   5  24   0        560.31        687.56        69.18 o
   6  24   0          5.27          0.00        37.36 o
   1  25   0        162.53        193.32        50.61 o
   2  25   0         27.60         18.79        49.98 o
   3  25   0        156.87        108.79        53.27 o
   4  25   0        131.44         83.06        53.41 o
   5  25   0        825.15        811.14        72.69 o
   6  25   0         87.48         61.26        35.89 o
   0  26   0         17.87         33.08        44.58 o
   1  26   0        556.24        595.39        62.59 o
   2  26   0          2.04         43.74        49.21 o
   3  26   0         45.88         20.33        49.98 o
   4  26   0        198.67        124.14        50.75 o
   5  26   0        124.48        123.30        45.35 o
   1  27   0        228.91         64.56        52.50 o
   2  27   0        528.50        558.24        61.96 o
   3  27   0          5.10          0.00        43.32 o
   4  27   0          3.17          0.00        40.16 o
   5  27   0         25.21          8.27        38.97 o
   0  28   0        392.46        413.00        53.55 o
   1  28   0         11.18         63.09        47.31 o
   2  28   0          7.62         20.96        46.40 o
   3  28   0       1114.93       1115.70        82.50 o
   4  28   0          0.70          0.00        39.81 o
   1  29   0        844.45        881.93        74.09 o
   2  29   0        212.93        291.38        51.24 o
   3  29   0         11.84          6.80        42.34 o
   4  29   0        593.05        514.85        53.62 o
   0  30   0         20.68         43.25        44.51 o
   1  30   0        128.06        136.19        46.26 o
   2  30   0        376.49        381.60        50.54 o
   3  30   0        353.40        345.92        46.68 o
   1  31   0         29.05         15.49        39.67 o
   2  31   0        786.06        742.37        63.16 o
   0  32   0        122.40         81.94        39.18 o
   1  32   0         90.24         66.38        37.64 o
  -9   1   1          2.26          7.15        39.81 o
  -8   1   1         23.10          0.00        38.90 o
  -7   1   1        355.68        248.07        49.28 o
  -6   1   1       4388.01       4724.60       248.07 o
  -5   1   1       1341.36       1288.97        75.21 o
  -4   1   1        733.95        771.25        47.24 o
  -3   1   1       7543.61       7635.29       385.17 o
  -2   1   1      25761.49      25723.83      1288.48 o
  -1   1   1       8938.63       8654.12       433.75 o
   0   1   1       2167.87       2161.80        76.82 o
   1   1   1      23697.96      24769.07      1239.70 o
   2   1   1        737.35        789.48        42.97 o
   3   1   1       4025.08       4094.80       208.88 o
   4   1   1       1456.49       1423.07        79.07 o
   5   1   1        177.23        105.07        28.74 o
   6   1   1        937.69        927.14        66.17 o
   7   1   1         66.29         22.08        44.44 o
   8   1   1        111.91        105.56        45.84 o
   9   1   1          0.47          6.38        37.71 o
  -9   2   1        241.05        323.84        47.38 o
  -8   2   1         50.04         84.74        44.30 o
  -7   2   1       5196.03       5369.13       284.02 o
  -6   2   1       4615.19       4798.97       251.85 o
  -5   2   1       2347.27       2355.82       127.01 o
  -4   2   1         82.96         95.40        21.31 o
  -3   2   1      11185.94      10977.06       552.56 o
  -2   2   1       5762.20       5495.23       277.58 o
  -1   2   1      32806.17      29854.45      1494.00 o
   0   2   1      55003.07      51638.39      1826.25 o
   1   2   1      19738.32      20724.11      1037.75 o
   2   2   1      23491.91      23899.33      1197.36 o
   3   2   1        761.13        752.26        43.95 o
   4   2   1        114.62        127.64        23.48 o
   5   2   1          3.18          0.00        32.73 o
   6   2   1        973.24       1023.10        71.78 o
   7   2   1         30.24         31.19        42.69 o
   8   2   1        136.89         94.07        45.63 o
   9   2   1        117.24        117.55        39.39 o
  -9   3   1         47.65        100.45        42.06 o
  -8   3   1        166.43        150.56        46.82 o
  -7   3   1        361.11        289.35        48.93 o
  -6   3   1        175.53        144.19        38.90 o
  -5   3   1        145.72         84.60        29.09 o
  -4   3   1        264.94        269.37        26.15 o
  -3   3   1       5796.59       5937.03       300.92 o
  -2   3   1        200.56        164.93        15.84 o
  -1   3   1        355.05        344.45        20.26 o
   0   3   1      12292.98      12817.97       454.07 o
   1   3   1       8923.91       9556.38       479.45 o
   2   3   1          3.16         25.65        11.43 o
   3   3   1       1752.94       1591.64        84.88 o
   4   3   1        107.15          0.00        28.32 o
   5   3   1          1.36          0.00        31.75 o
   6   3   1         49.12          0.00        37.22 o
   7   3   1          4.17         90.91        41.36 o
   8   3   1        192.55        245.40        46.96 o
   9   3   1         11.79         24.60        38.55 o
  -9   4   1        237.58        246.45        46.12 o
  -8   4   1        135.79        119.93        45.49 o
  -7   4   1        644.14        627.00        59.86 o
  -6   4   1       2830.93       2746.60       151.12 o
  -5   4   1        760.45        707.96        50.54 o
  -4   4   1        294.14        280.17        27.69 o
  -3   4   1        976.25        976.56        54.81 o
  -2   4   1      14288.38      14439.96       724.99 o
  -1   4   1      65032.62      60536.65      3029.08 o
   0   4   1       5062.35       3926.36       140.12 o
   1   4   1        823.50        891.61        47.31 o
   2   4   1       1092.92       1128.25        60.98 o
   3   4   1       1379.60       1453.42        78.23 o
   4   4   1         15.42         44.16        23.76 o
   5   4   1        500.60        477.98        41.71 o
   6   4   1       1276.23       1226.17        81.59 o
   7   4   1       1625.96       1687.04       106.54 o
   8   4   1          8.57         30.77        42.69 o
   9   4   1        232.77        254.23        43.18 o
  -9   5   1         53.51         70.66        40.51 o
  -8   5   1         10.30          0.00        37.99 o
  -7   5   1       1057.38       1164.00        82.36 o
  -6   5   1       1289.95       1315.89        83.62 o
  -5   5   1         40.51         40.09        27.69 o
  -4   5   1       1555.35       1454.40        81.24 o
  -3   5   1        485.55        508.47        33.44 o
  -2   5   1       2266.12       2195.86       114.04 o
  -1   5   1        130.78        154.91        14.09 o
   0   5   1         23.27         80.40         7.29 o
   1   5   1       2832.01       2534.91       129.47 o
   2   5   1      13130.57      12509.69       628.82 o
   3   5   1          1.75          0.00        24.81 o
   4   5   1       1477.36       1510.82        84.53 o
   5   5   1       2223.31       2074.18       115.73 o
   6   5   1        467.32        434.17        49.77 o
   7   5   1        786.00        624.48        62.45 o
   8   5   1          1.72          0.00        38.48 o
   9   5   1         13.49          0.00        34.77 o
  -9   6   1         39.18         62.31        39.32 o
  -8   6   1         42.01          0.00        39.11 o
  -7   6   1       1548.90       1551.90       100.52 o
  -6   6   1        981.60       1101.33        74.58 o
  -5   6   1       2590.94       2586.92       140.40 o
  -4   6   1         10.02         27.20        22.71 o
  -3   6   1       2417.95       2409.16       126.59 o
  -2   6   1      23090.41      21816.18      1094.39 o
  -1   6   1      21964.68      22267.45      1116.40 o
   0   6   1       8575.17       9223.50       328.18 o
   1   6   1        939.21       1032.99        55.52 o
   2   6   1       3081.49       2922.89       150.91 o
   3   6   1         27.54          8.20        17.52 o
   4   6   1         14.94         33.44        23.27 o
   5   6   1        838.79        823.61        57.13 o
   6   6   1       2701.73       2824.96       157.29 o
   7   6   1        575.09        672.21        63.30 o
   8   6   1        838.11        966.40        76.89 o
   9   6   1        436.51        502.65        51.73 o
  -9   7   1         62.54          7.15        39.46 o
  -8   7   1        137.71        111.94        46.96 o
  -7   7   1        154.05        220.17        33.58 o
  -6   7   1       4077.07       4181.02       223.25 o
  -5   7   1        147.02        244.21        35.54 o
  -4   7   1         77.99         88.53        24.60 o
  -3   7   1       2081.03       2040.46       108.93 o
  -2   7   1       1349.94       1291.29        70.09 o
  -1   7   1      28076.05      27499.68      1378.49 o
   0   7   1      37882.89      37869.30      1341.19 o
   1   7   1          4.58          4.21        12.90 o
   2   7   1      11954.97      11250.15       566.72 o
   3   7   1       2642.55       2345.65       123.72 o
   4   7   1       1994.69       1999.46       108.93 o
   5   7   1       2584.51       2594.63       142.64 o
   6   7   1         63.95         57.20        39.39 o
   7   7   1        831.90        781.21        69.25 o
   8   7   1          2.05         51.24        44.65 o
   9   7   1        164.79        201.94        40.16 o
  -9   8   1         69.43         70.45        40.51 o
  -8   8   1        179.27        133.53        50.19 o
  -7   8   1          2.45          0.00        37.85 o
  -6   8   1        460.48        419.59        50.33 o
  -5   8   1        528.79        479.45        45.28 o
  -4   8   1        908.88        891.75        56.78 o
  -3   8   1        215.40        287.39        28.04 o
  -2   8   1         34.16         83.97        17.73 o
  -1   8   1       1481.55       1531.57        81.52 o
   0   8   1       1086.07       1191.12        45.77 o
   1   8   1       9217.50       9340.63       471.04 o
   2   8   1       8293.62       8254.02       416.92 o
   3   8   1       1260.79       1106.10        64.00 o
   4   8   1       1369.81       1259.25        74.58 o
   5   8   1       1511.65       1453.28        88.53 o
   6   8   1        152.50          0.00        45.56 o
   7   8   1        208.52        233.56        49.28 o
   8   8   1         38.75         57.20        42.76 o
  -9   9   1         39.12         75.35        38.62 o
  -8   9   1        265.64        253.46        50.47 o
  -7   9   1        683.25        661.34        63.79 o
  -6   9   1        689.40        689.45        60.35 o
  -5   9   1       4557.86       4323.59       228.23 o
  -4   9   1       1833.45       1884.92       104.51 o
  -3   9   1         74.94        162.20        23.41 o
  -2   9   1        367.69        301.27        26.01 o
  -1   9   1       1008.57       1187.06        65.40 o
   0   9   1      44503.58      45346.39      1606.43 o
   1   9   1        562.27        557.32        35.05 o
   2   9   1       3512.46       3125.81       162.55 o
   3   9   1      21652.24      20328.70      1022.75 o
   4   9   1       5840.38       5580.04       288.23 o
   5   9   1        248.40        264.40        39.04 o
   6   9   1       5708.46       6258.21       327.76 o
   7   9   1        166.41         66.17        50.12 o
   8   9   1         64.59         19.42        43.60 o
  -9  10   1         37.48         22.08        37.57 o
  -8  10   1         20.10         51.10        44.58 o
  -7  10   1         38.25         45.63        46.61 o
  -6  10   1       1075.67       1195.47        82.78 o
  -5  10   1        772.63        799.57        59.23 o
  -4  10   1       4702.80       4459.50       233.07 o
  -3  10   1       2778.19       2659.89       141.17 o
  -2  10   1       1618.59       1485.17        81.59 o
  -1  10   1      14110.67      14117.80       710.97 o
   0  10   1      31310.42      31362.82      1112.27 o
   1  10   1       1875.27       1866.00        99.53 o
   2  10   1       5844.87       5732.99       293.00 o
   3  10   1        924.25       1040.49        62.66 o
   4  10   1        724.97        696.25        52.08 o
   5  10   1          6.86         42.55        35.40 o
   6  10   1       2004.03       1946.18       119.02 o
   7  10   1        781.98        771.25        69.60 o
   8  10   1         55.53          3.08        45.77 o
  -8  11   1         30.35         28.95        43.46 o
  -7  11   1          1.68         23.76        46.47 o
  -6  11   1       2514.72       2421.43       141.45 o
  -5  11   1        169.81        178.32        38.83 o
  -4  11   1        595.75        574.36        46.82 o
  -3  11   1       6088.65       5697.38       292.86 o
  -2  11   1        951.30       1003.13        58.88 o
  -1  11   1       1031.84       1083.46        62.45 o
   0  11   1       4454.65       4565.14       165.49 o
   1  11   1       9626.30      10051.32       508.33 o
   2  11   1       1677.65       1810.48        99.04 o
   3  11   1         99.87         68.90        26.01 o
   4  11   1         87.33         22.99        31.96 o
   5  11   1        992.27        959.88        68.76 o
   6  11   1        275.00        225.92        49.77 o
   7  11   1        216.41        213.02        52.01 o
   8  11   1         42.96        119.02        43.46 o
  -8  12   1        446.23        318.23        55.45 o
  -7  12   1        651.95        687.84        66.59 o
  -6  12   1       1207.04       1116.26        81.73 o
  -5  12   1       1442.97       1403.93        89.51 o
  -4  12   1        651.06        649.50        51.24 o
  -3  12   1        186.52        171.45        30.00 o
  -2  12   1       2100.13       2235.82       119.51 o
  -1  12   1       1309.73       1500.03        82.78 o
   0  12   1       1093.33       1152.71        46.40 o
   1  12   1       9676.46       9987.25       505.59 o
   2  12   1        182.81        127.71        25.58 o
   3  12   1       1786.04       1576.43        90.49 o
   4  12   1       2912.10       2608.30       142.92 o
   5  12   1       1484.67       1419.14        90.00 o
   6  12   1        244.45        152.46        50.05 o
   7  12   1         30.37         41.71        43.74 o
   8  12   1         70.66        106.47        43.18 o
  -8  13   1         24.88         63.58        45.00 o
  -7  13   1        130.23         29.86        52.08 o
  -6  13   1         49.97         43.95        46.68 o
  -5  13   1        328.26        337.86        45.84 o
  -4  13   1       3498.16       3444.32       184.56 o
  -3  13   1       2744.78       2886.58       154.56 o
  -2  13   1       6383.55       6404.71       327.90 o
  -1  13   1      15095.24      15404.26       776.86 o
   0  13   1        948.37        999.41        41.92 o
   1  13   1       4909.88       4512.08       232.93 o
   2  13   1       2371.13       2444.77       131.50 o
   3  13   1        865.31        724.50        52.92 o
   4  13   1          8.70         17.03        35.75 o
   5  13   1        414.13        457.09        52.43 o
   6  13   1       2432.48       2622.32       154.00 o
   7  13   1        137.19         85.59        48.86 o
   8  13   1          9.99          0.00        35.40 o
  -8  14   1        399.20        343.75        53.20 o
  -7  14   1        425.14        375.29        57.97 o
  -6  14   1       1234.01       1273.20        89.30 o
  -5  14   1       1191.12       1274.25        85.80 o
  -4  14   1        346.29        355.38        42.97 o
  -3  14   1        382.30        397.44        40.51 o
  -2  14   1          9.10         49.63        25.16 o
  -1  14   1      14150.26      15087.15       761.65 o
   0  14   1       3959.05       4263.31       156.31 o
   1  14   1        321.38        413.14        36.24 o
   2  14   1       6230.55       6079.68       312.69 o
   3  14   1       2166.62       1999.32       113.20 o
   4  14   1        312.01        293.63        43.88 o
   5  14   1        883.44        835.53        66.73 o
   6  14   1          3.55          0.00        42.13 o
   7  14   1        933.58       1024.09        79.63 o
   8  14   1          1.13          0.00        35.05 o
  -8  15   1        121.17        139.35        42.90 o
  -7  15   1         44.19        132.76        46.47 o
  -6  15   1          1.23          0.00        41.85 o
  -5  15   1        759.49        681.11        61.82 o
  -4  15   1       1618.16       1799.97       107.10 o
  -3  15   1        326.30        288.23        39.81 o
  -2  15   1       2722.12       2759.21       148.60 o
  -1  15   1        455.21        523.68        42.62 o
   0  15   1      11538.82      11608.34       416.15 o
   1  15   1        605.01        601.90        44.93 o
   2  15   1        664.34        721.07        52.43 o
   3  15   1       1973.68       1861.23       107.60 o
   4  15   1        185.49        214.70        41.43 o
   5  15   1         26.62         27.76        42.41 o
   6  15   1        748.36        834.06        77.67 o
   7  15   1         44.21          0.00        37.29 o
   8  15   1        270.93        248.56        44.30 o
  -8  16   1         52.03         42.13        39.81 o
  -7  16   1       1714.89       1841.95       116.36 o
  -6  16   1        258.27        396.81        59.02 o
  -5  16   1        189.37        244.42        47.24 o
  -4  16   1        369.63        360.50        46.82 o
  -3  16   1         72.80        123.44        33.93 o
  -2  16   1       6954.42       7011.87       360.71 o
  -1  16   1       1846.33       2020.06       112.01 o
   0  16   1        175.23        199.70        22.78 o
   1  16   1       6471.48       6411.65       330.01 o
   2  16   1        220.98        223.67        34.56 o
   3  16   1        394.97        301.97        42.20 o
   4  16   1        525.15        576.88        55.37 o
   5  16   1        267.64        325.94        50.68 o
   6  16   1        228.02        256.62        55.80 o
   7  16   1        213.81        220.38        50.47 o
   8  16   1        207.36        178.18        41.99 o
  -8  17   1        166.08        222.13        41.22 o
  -7  17   1        138.67        112.50        49.21 o
  -6  17   1       2820.27       3158.54       181.13 o
  -5  17   1       2363.59       2376.22       139.42 o
  -4  17   1        620.45        570.29        55.09 o
  -3  17   1      10477.12       9957.46       510.15 o
  -2  17   1       6756.18       6584.99       340.45 o
  -1  17   1        769.18        659.10        50.26 o
   0  17   1       6053.75       5724.79       209.51 o
   1  17   1       2912.59       2850.97       154.49 o
   2  17   1        759.39        672.91        52.43 o
   3  17   1        100.45         84.11        39.18 o
   4  17   1       4902.98       4824.42       257.88 o
   5  17   1       4759.68       4439.39       241.13 o
   6  17   1        170.54        182.95        56.78 o
   7  17   1         72.15         79.35        45.63 o
  -7  18   1       1049.81       1144.93        83.06 o
  -6  18   1       1363.45       1274.89        95.75 o
  -5  18   1        757.99        778.96        69.04 o
  -4  18   1        957.50        944.32        71.29 o
  -3  18   1        454.01        446.29        49.84 o
  -2  18   1       8608.16       8662.46       444.89 o
  -1  18   1         33.76          6.94        31.47 o
   0  18   1       3708.82       3601.26       135.77 o
   1  18   1       3435.63       3233.20       173.77 o
   2  18   1        468.98        486.32        47.52 o
   3  18   1        604.11        563.91        54.81 o
   4  18   1       2398.94       2583.28       148.04 o
   5  18   1        128.34         36.45        54.25 o
   6  18   1        122.22         80.40        54.11 o
   7  18   1         62.67        137.39        42.55 o
  -7  19   1         86.50         74.23        42.62 o
  -6  19   1         12.40         43.39        51.45 o
  -5  19   1        385.86        491.36        62.10 o
  -4  19   1        123.05        151.62        45.42 o
  -3  19   1       1540.58       1559.54        98.20 o
  -2  19   1       1626.40       1614.78        98.97 o
  -1  19   1       1658.63       1752.58       103.25 o
   0  19   1        387.62        352.44        29.65 o
   1  19   1          0.21          0.00        34.21 o
   2  19   1       1576.51       1613.86        97.78 o
   3  19   1       4404.35       4531.07       242.74 o
   4  19   1         89.97          8.55        44.79 o
   5  19   1        219.52        274.98        56.99 o
   6  19   1        338.91        292.44        58.95 o
   7  19   1         29.54          0.00        37.01 o
  -7  20   1         27.44          2.45        41.22 o
  -6  20   1       1141.95       1272.01        92.39 o
  -5  20   1         66.92          0.00        45.21 o
  -4  20   1         30.77          0.00        38.76 o
  -3  20   1         27.69          8.76        40.80 o
  -2  20   1        484.30        466.20        49.21 o
  -1  20   1       6950.44       7077.41       366.74 o
   0  20   1       1130.01       1064.11        50.68 o
   1  20   1         33.34          0.00        35.54 o
   2  20   1       1202.66       1169.46        79.00 o
   3  20   1        299.27        258.65        49.07 o
   4  20   1        306.57        305.54        54.67 o
   5  20   1        547.75        594.97        68.90 o
   6  20   1         51.16         42.76        49.84 o
   7  20   1        208.79        191.01        43.53 o
  -7  21   1          3.91          0.00        35.54 o
  -6  21   1        537.33        530.76        59.44 o
  -5  21   1        317.47        270.22        59.30 o
  -4  21   1         53.58        108.44        50.82 o
  -3  21   1        207.37        206.36        48.23 o
  -2  21   1         38.92         48.86        40.23 o
  -1  21   1         70.79        139.07        39.60 o
   0  21   1        204.49        237.55        28.67 o
   1  21   1       2237.42       2351.75       133.81 o
   2  21   1       1944.35       1864.66       112.99 o
   3  21   1        231.28        190.87        49.70 o
   4  21   1        888.98        974.74        81.80 o
   5  21   1         60.15        122.81        54.25 o
   6  21   1        139.55         43.46        46.82 o
   7  21   1         39.64         51.24        36.10 o
  -7  22   1        122.40         50.26        39.53 o
  -6  22   1         26.92         73.39        42.34 o
  -5  22   1         69.03        109.77        52.92 o
  -4  22   1         88.73        117.34        53.48 o
  -3  22   1         36.56          0.00        41.15 o
  -2  22   1       4419.64       4335.02       233.35 o
  -1  22   1       1547.23       1665.80       103.11 o
   0  22   1        465.97        404.73        34.07 o
   1  22   1        102.35        127.01        40.87 o
   2  22   1         37.61         28.53        40.87 o
   3  22   1        739.97        778.96        68.97 o
   4  22   1         66.71        114.82        51.38 o
   5  22   1        300.30        381.67        58.74 o
   6  22   1        119.54        144.33        43.46 o
  -6  23   1        128.51        158.13        44.51 o
  -5  23   1          3.42          0.14        51.24 o
  -4  23   1         20.78          0.00        44.30 o
  -3  23   1          5.83          0.00        43.88 o
  -2  23   1        141.52        181.20        46.19 o
  -1  23   1       3096.42       3148.24       174.89 o
   0  23   1         14.24         61.68        28.46 o
   1  23   1        347.00        358.39        47.45 o
   2  23   1         36.42          0.00        37.08 o
   3  23   1         18.33          0.00        44.93 o
   4  23   1         40.36         87.13        51.73 o
   5  23   1        737.73        819.06        73.88 o
   6  23   1         87.98        101.01        41.78 o
  -6  24   1        120.49        121.12        43.46 o
  -5  24   1          8.04          0.00        43.60 o
  -4  24   1        269.44        355.17        56.50 o
  -3  24   1        236.65        211.55        55.30 o
  -2  24   1        451.27        455.83        61.33 o
  -1  24   1        604.34        571.48        58.95 o
   0  24   1        893.82        954.48        51.24 o
   1  24   1        370.96        464.73        51.87 o
   2  24   1       1950.65       2037.10       125.33 o
   3  24   1         33.53        119.65        50.61 o
   4  24   1        274.14        244.35        55.45 o
   5  24   1        411.38        365.54        57.69 o
   6  24   1          9.19         38.97        36.87 o
  -6  25   1        424.11        471.81        49.42 o
  -5  25   1       2914.81       2781.92       161.85 o
  -4  25   1        142.63        206.29        52.29 o
  -3  25   1        231.81        244.07        55.66 o
  -2  25   1          4.99          8.41        49.56 o
  -1  25   1        413.97        437.60        60.70 o
   0  25   1       1584.52       1600.69        74.02 o
   1  25   1        813.25        820.88        73.18 o
   2  25   1       4182.26       4310.48       235.94 o
   3  25   1       2699.77       3000.48       172.08 o
   4  25   1       2340.04       2466.92       148.32 o
   5  25   1        463.32        539.87        59.79 o
  -5  26   1         58.95         16.82        44.51 o
  -4  26   1        430.60        335.05        57.69 o
  -3  26   1         27.50         24.39        48.30 o
  -2  26   1        631.91        746.72        70.66 o
  -1  26   1        145.22        164.23        53.48 o
   0  26   1        993.63        908.43        52.78 o
   1  26   1        443.73        479.17        61.82 o
   2  26   1       1143.92       1076.66        86.64 o
   3  26   1        542.95        578.35        64.14 o
   4  26   1        246.61        270.29        49.98 o
   5  26   1        284.09        286.34        49.07 o
  -5  27   1        481.02        420.71        52.29 o
  -4  27   1        201.36        245.54        48.44 o
  -3  27   1         53.71         41.22        48.58 o
  -2  27   1        364.94        366.60        58.46 o
  -1  27   1        637.09        671.02        66.03 o
   0  27   1         20.67         16.82        32.31 o
   1  27   1         37.84          0.00        42.62 o
   2  27   1        370.54        338.70        56.43 o
   3  27   1        262.49        194.23        52.22 o
   4  27   1          7.11          7.01        44.58 o
   5  27   1        669.67        567.63        55.45 o
  -4  28   1          1.21         18.72        41.78 o
  -3  28   1          0.32         24.04        43.53 o
  -2  28   1        127.91        156.59        48.51 o
  -1  28   1       1692.28       1779.43       113.20 o
   0  28   1        165.84        218.77        33.51 o
   1  28   1         24.34          8.34        47.45 o
   2  28   1        140.80        141.10        49.63 o
   3  28   1         26.83         37.36        45.35 o
   4  28   1         72.35        121.97        40.51 o
  -4  29   1        232.72        192.90        42.27 o
  -3  29   1         78.02        148.04        45.49 o
  -2  29   1          4.30          0.00        39.53 o
  -1  29   1         96.87         60.42        49.28 o
   0  29   1        461.70        405.78        37.99 o
   1  29   1         82.43         18.36        45.56 o
   2  29   1         78.04         65.89        45.07 o
   3  29   1         19.08          0.00        39.32 o
   4  29   1        249.84        179.72        42.13 o
  -3  30   1        120.38        179.51        41.85 o
  -2  30   1        160.45        121.61        45.35 o
  -1  30   1         73.51        114.39        43.74 o
   0  30   1         60.67         30.98        32.94 o
   1  30   1        627.74        585.08        60.07 o
   2  30   1        542.58        519.68        55.37 o
   3  30   1         26.14         91.68        38.48 o
  -2  31   1         12.40          6.31        37.99 o
  -1  31   1         22.33         32.80        39.95 o
   0  31   1         49.36         81.38        28.67 o
   1  31   1          2.42          0.00        39.81 o
   2  31   1         14.84         27.69        38.83 o
  -1  32   1        852.13        703.47        62.88 o
   0  32   1        435.22        317.46        34.07 o
   1  32   1         81.48        115.80        37.01 o
  -9   0   2        507.59        517.65        58.11 o
  -8   0   2        139.42        174.26        49.00 o
  -7   0   2       1070.10       1129.79        80.68 o
  -6   0   2       3780.33       4190.27       221.01 o
  -5   0   2       1270.20       1123.55        67.57 o
  -4   0   2         46.40         82.50        20.40 o
  -3   0   2       1838.65       1642.60        87.55 o
  -2   0   2          6.17         17.24         9.39 o
  -1   0   2       7615.71       7505.97       376.41 o
   0   0   2       9397.60       9688.72       343.32 o
   1   0   2      22868.69      24872.74      1245.24 o
   2   0   2          2.82         24.25        12.06 o
   3   0   2        144.89        109.00        17.45 o
   4   0   2        570.04        585.71        41.29 o
   5   0   2        217.62        205.87        35.05 o
   6   0   2      10497.77      10811.43       552.77 o
   7   0   2          5.66         46.12        42.83 o
   8   0   2        271.63        332.88        50.05 o
   9   0   2        849.14        965.21        69.95 o
  -9   1   2         53.79         51.45        41.36 o
  -8   1   2         29.92          2.73        44.44 o
  -7   1   2        509.19        503.56        53.76 o
  -6   1   2        111.58         80.68        34.98 o
  -5   1   2         11.87         59.16        25.02 o
  -4   1   2         10.34          0.00        26.57 o
  -3   1   2        281.20        295.03        22.29 o
  -2   1   2        250.81        281.08        18.51 o
  -1   1   2       2033.39       1850.01        93.86 o
   0   1   2      13451.23      13763.12       487.30 o
   1   1   2       9000.90      10255.02       514.43 o
   2   1   2       8196.73       7892.82       397.51 o
   3   1   2       1464.49       1414.86        76.19 o
   4   1   2       1842.59       1970.09       106.75 o
   5   1   2       1056.20        960.23        62.17 o
   6   1   2       2143.33       2071.93       119.93 o
   7   1   2        364.23        317.88        51.94 o
   8   1   2         31.05         50.75        43.74 o
   9   1   2          0.45          0.00        34.28 o
  -9   2   2          1.95         41.71        39.74 o
  -8   2   2        166.55        120.07        48.72 o
  -7   2   2       1656.12       1804.10       110.54 o
  -6   2   2       1316.93       1678.28        98.55 o
  -5   2   2         96.01         91.40        26.78 o
  -4   2   2       3697.66       3360.56       173.98 o
  -3   2   2      12090.23      10879.91       548.35 o
  -2   2   2       8141.09       8302.32       417.63 o
  -1   2   2       9575.07      10155.34       509.17 o
   0   2   2      71666.52      68477.55      2422.48 o
   1   2   2         15.98         13.04         7.99 o
   2   2   2       1708.60       1780.41        92.74 o
   3   2   2       1567.82       1631.67        87.06 o
   4   2   2         27.54         28.04        22.99 o
   5   2   2       5465.97       5406.21       279.82 o
   6   2   2       2707.17       2775.83       154.00 o
   7   2   2        271.23        258.02        49.00 o
   8   2   2         37.47         77.67        41.99 o
   9   2   2        136.44         69.81        38.69 o
  -9   3   2          6.82         17.80        40.30 o
  -8   3   2        547.06        541.90        58.95 o
  -7   3   2       2431.63       2331.85       135.84 o
  -6   3   2       1764.27       1834.17       106.68 o
  -5   3   2       1115.05       1056.89        64.77 o
  -4   3   2       3519.09       3134.36       163.18 o
  -3   3   2       2450.56       2425.49       126.59 o
  -2   3   2      22371.06      22222.94      1113.88 o
  -1   3   2       8699.69       8698.21       436.69 o
   0   3   2       1902.93       2031.63        73.04 o
   1   3   2       9678.35      10030.57       503.56 o
   2   3   2         77.33         97.43        14.37 o
   3   3   2        358.57        462.49        31.54 o
   4   3   2       8563.34       9121.23       462.49 o
   5   3   2        145.18        208.60        35.05 o
   6   3   2       1046.80       1152.08        78.86 o
   7   3   2        614.02        638.21        61.40 o
   8   3   2         41.42         84.04        44.23 o
   9   3   2        223.10        203.42        41.29 o
  -9   4   2        204.64        188.77        44.58 o
  -8   4   2        102.66         92.10        47.03 o
  -7   4   2        877.52       1035.65        76.05 o
  -6   4   2         51.89         92.10        35.40 o
  -5   4   2        582.73        564.05        45.00 o
  -4   4   2        145.43        150.70        22.99 o
  -3   4   2        322.43        347.04        26.01 o
  -2   4   2       6291.66       6138.70       310.24 o
  -1   4   2      42398.15      41107.34      2057.21 o
   0   4   2       1033.13        959.53        35.61 o
   1   4   2       1171.03       1187.20        62.31 o
   2   4   2       9890.55      10271.84       517.02 o
   3   4   2       4635.03       4968.39       253.32 o
   4   4   2        754.43        815.83        52.22 o
   5   4   2       1727.38       1736.81        99.82 o
   6   4   2       3774.80       3608.13       195.63 o
   7   4   2         33.65          0.00        40.51 o
   8   4   2         22.63         77.74        41.99 o
   9   4   2        133.04        197.18        39.18 o
  -9   5   2         34.43          7.36        40.44 o
  -8   5   2        126.62        179.58        47.45 o
  -7   5   2         92.73        179.51        45.84 o
  -6   5   2       6008.64       6167.44       321.03 o
  -5   5   2       1483.92       1367.34        80.96 o
  -4   5   2        463.45        443.00        35.68 o
  -3   5   2        466.41        480.99        32.66 o
  -2   5   2       2070.97       2008.29       104.58 o
  -1   5   2      36202.50      35316.66      1768.42 o
   0   5   2       1418.75       1759.10        64.07 o
   1   5   2      16973.83      18126.81       908.78 o
   2   5   2       1451.89       1288.62        69.81 o
   3   5   2       4678.50       5260.97       268.25 o
   4   5   2       2541.66       2718.35       144.19 o
   5   5   2       6469.32       6724.48       346.13 o
   6   5   2         70.60        182.25        42.76 o
   7   5   2          1.26          0.00        39.32 o
   8   5   2         69.20         25.44        44.37 o
  -9   6   2          3.01         66.80        39.46 o
  -8   6   2          2.79         15.14        46.26 o
  -7   6   2        435.51        405.01        53.55 o
  -6   6   2       3836.44       3638.97       196.27 o
  -5   6   2        162.21        150.21        33.51 o
  -4   6   2       2427.11       2460.47       131.43 o
  -3   6   2       1131.73       1244.46        69.60 o
  -2   6   2      10840.39      10071.86       507.63 o
  -1   6   2        409.18        523.47        31.05 o
   0   6   2      12200.96      12876.92       457.09 o
   1   6   2       1279.03       1248.74        66.38 o
   2   6   2          4.18         31.54        15.21 o
   3   6   2        261.89        184.77        24.25 o
   4   6   2       3069.18       3739.77       195.00 o
   5   6   2          6.19          0.00        34.28 o
   6   6   2       1351.49       1326.55        86.92 o
   7   6   2          6.53         11.43        45.00 o
   8   6   2         40.44         25.87        44.37 o
  -9   7   2         25.36         20.54        39.95 o
  -8   7   2        168.73        145.38        50.40 o
  -7   7   2       4492.92       4469.32       241.69 o
  -6   7   2       5419.65       5091.41       269.09 o
  -5   7   2        254.29        229.77        35.89 o
  -4   7   2       5975.87       4911.69       253.88 o
  -3   7   2      11530.84      10583.27       534.82 o
  -2   7   2        182.65        187.99        20.26 o
  -1   7   2      75726.45      71815.61      3593.97 o
   0   7   2        196.57        243.93        13.74 o
   1   7   2       2880.06       2965.08       152.18 o
   2   7   2        318.38        380.05        27.97 o
   3   7   2        769.81        690.71        44.51 o
   4   7   2      13011.17      12615.81       638.42 o
   5   7   2        614.19        634.85        51.03 o
   6   7   2       1596.09       1649.54       101.50 o
   7   7   2        989.14        911.58        75.14 o
   8   7   2        366.54        355.73        50.68 o
  -9   8   2        105.30        124.77        39.95 o
  -8   8   2       1315.13       1303.90        92.24 o
  -7   8   2       7632.44       7324.07       271.55 o
  -6   8   2        476.96        378.51        50.12 o
  -5   8   2       2278.02       2318.67       129.18 o
  -4   8   2        179.14        240.92        31.61 o
  -3   8   2      11024.21      10672.99       539.73 o
  -2   8   2      14879.54      13790.74       694.29 o
  -1   8   2      11459.12      11288.71       568.40 o
   0   8   2     151091.25     142943.25      5056.50 o
   1   8   2      52735.81      51193.98      2563.44 o
   2   8   2        172.34        178.25        20.75 o
   3   8   2      16380.76      16708.23       841.35 o
   4   8   2       1460.14       1714.24        96.80 o
   5   8   2        875.25        756.60        58.11 o
   6   8   2         74.56        101.50        42.48 o
   7   8   2         16.78          5.26        44.16 o
   8   8   2       1171.15       1254.35        86.50 o
  -9   9   2         32.81         23.62        39.39 o
  -8   9   2         30.05         89.86        45.91 o
  -7   9   2        488.96        396.25        56.36 o
  -6   9   2         19.54          0.00        34.91 o
  -5   9   2        454.16        406.27        43.53 o
  -4   9   2       5835.68       5483.80       283.25 o
  -3   9   2       5038.24       5362.96       275.12 o
  -2   9   2         96.86        151.19        21.59 o
  -1   9   2       1445.70       1343.86        73.18 o
   0   9   2        361.35        400.66        20.19 o
   1   9   2        805.48        847.03        49.21 o
   2   9   2        175.39        155.82        21.17 o
   3   9   2         82.85         28.25        23.48 o
   4   9   2       3042.17       2950.15       157.71 o
   5   9   2         13.38         24.53        34.70 o
   6   9   2        258.63        274.42        46.96 o
   7   9   2        379.23        472.37        57.69 o
   8   9   2          0.19          0.00        36.10 o
  -9  10   2         64.45         91.96        39.60 o
  -8  10   2        391.11        276.73        54.39 o
  -7  10   2        499.72        329.03        58.11 o
  -6  10   2        325.80        341.29        48.01 o
  -5  10   2         13.90          4.98        34.35 o
  -4  10   2        103.63         12.83        28.60 o
  -3  10   2          8.20         16.47        22.92 o
  -2  10   2        184.21        186.59        23.27 o
  -1  10   2       6781.73       6843.99       347.46 o
   0  10   2      29803.15      30146.26      1069.16 o
   1  10   2       6320.28       6379.33       324.40 o
   2  10   2        481.16        510.43        36.80 o
   3  10   2         10.40         18.58        25.30 o
   4  10   2         17.95         22.78        31.47 o
   5  10   2        154.55        146.43        39.32 o
   6  10   2         37.96         74.30        43.32 o
   7  10   2        162.32         99.32        48.37 o
   8  10   2          3.29          0.00        37.15 o
  -9  11   2          2.72          0.00        33.22 o
  -8  11   2        508.12        575.06        60.63 o
  -7  11   2       1213.87       1237.24        88.32 o
  -6  11   2        748.37        602.61        60.00 o
  -5  11   2       2088.37       1951.44       113.48 o
  -4  11   2       3429.15       3252.82       173.62 o
  -3  11   2         76.19         11.64        24.81 o
  -2  11   2       3915.27       3845.26       199.14 o
  -1  11   2       2178.09       2483.60       130.94 o
   0  11   2       1451.52       1687.88        64.77 o
   1  11   2       2232.55       2270.58       120.35 o
   2  11   2        117.82        102.34        23.41 o
   3  11   2       4198.66       4116.60       214.84 o
   4  11   2       3469.88       3229.55       173.48 o
   5  11   2       4654.20       4260.37       227.88 o
   6  11   2        780.22        752.40        65.82 o
   7  11   2        147.07        164.16        49.42 o
   8  11   2         14.61         32.24        41.43 o
  -8  12   2         13.43          0.00        37.15 o
  -7  12   2        156.26         78.79        49.35 o
  -6  12   2        310.09        350.89        52.01 o
  -5  12   2        209.97        231.24        40.23 o
  -4  12   2       5039.19       4509.55       236.57 o
  -3  12   2         99.83        155.61        27.48 o
  -2  12   2       5225.86       4992.93       257.04 o
  -1  12   2       7809.79       7162.08       364.63 o
   0  12   2        105.35        160.10        16.19 o
   1  12   2          6.31          0.00        26.64 o
   2  12   2       2023.30       1922.63       105.42 o
   3  12   2       4622.04       4641.05       241.62 o
   4  12   2        924.98        958.41        67.15 o
   5  12   2        354.76        426.46        47.59 o
   6  12   2        488.84        492.98        63.30 o
   7  12   2        409.37        335.96        56.15 o
   8  12   2          3.85          0.00        35.61 o
  -8  13   2          7.87         29.37        43.81 o
  -7  13   2        365.91        432.84        58.81 o
  -6  13   2        257.12        187.64        48.44 o
  -5  13   2         81.91         17.17        39.18 o
  -4  13   2         13.60         64.28        33.08 o
  -3  13   2        444.94        525.15        41.92 o
  -2  13   2        159.30        310.31        31.82 o
  -1  13   2       1682.25       1891.65       103.18 o
   0  13   2          7.71         51.52        20.82 o
   1  13   2       1044.44       1071.47        63.65 o
   2  13   2       1895.70       1877.56       104.58 o
   3  13   2         69.35         73.18        30.35 o
   4  13   2       1930.45       1824.29       107.53 o
   5  13   2        333.15        342.27        48.79 o
   6  13   2         98.71         67.92        51.73 o
   7  13   2          0.36         63.79        45.14 o
   8  13   2          0.61          0.00        34.91 o
  -8  14   2         21.07          0.00        38.55 o
  -7  14   2         15.18          0.00        40.87 o
  -6  14   2        126.33        151.12        47.24 o
  -5  14   2         25.62          0.00        35.89 o
  -4  14   2        302.12        364.91        41.22 o
  -3  14   2       1208.60       1278.25        78.23 o
  -2  14   2        113.35        155.47        27.76 o
  -1  14   2       1425.24       1577.06        88.88 o
   0  14   2       1347.84       1477.32        59.02 o
   1  14   2         67.33         80.75        25.94 o
   2  14   2          1.67          0.00        30.07 o
   3  14   2        263.72        235.59        36.31 o
   4  14   2        775.59        773.08        60.98 o
   5  14   2        836.35        863.78        71.85 o
   6  14   2        146.28         40.16        54.81 o
   7  14   2         73.22         43.18        48.65 o
   8  14   2          0.12         35.33        37.43 o
  -8  15   2         32.57         42.20        43.74 o
  -7  15   2          0.49         55.30        44.58 o
  -6  15   2        530.40        496.76        61.75 o
  -5  15   2         17.56         38.20        40.30 o
  -4  15   2       2322.28       2165.86       123.72 o
  -3  15   2        648.71        541.69        46.61 o
  -2  15   2         16.02          0.00        29.79 o
  -1  15   2       9498.83       9217.82       469.21 o
   0  15   2         39.63         22.99        24.32 o
   1  15   2         55.55         51.17        25.94 o
   2  15   2         93.46        103.18        30.77 o
   3  15   2         98.91        102.62        35.89 o
   4  15   2       4071.08       4231.98       227.04 o
   5  15   2        906.74        932.61        74.02 o
   6  15   2        488.50        450.64        64.49 o
   7  15   2        137.56        201.87        47.87 o
   8  15   2          0.11          0.00        33.22 o
  -8  16   2        345.93        323.84        48.72 o
  -7  16   2        957.68       1099.93        83.69 o
  -6  16   2        174.78        142.85        53.34 o
  -5  16   2       2571.65       2668.23       152.67 o
  -4  16   2        535.63        459.33        48.30 o
  -3  16   2        520.99        510.78        48.37 o
  -2  16   2        667.54        693.73        52.64 o
  -1  16   2       4929.58       5445.81       281.78 o
   0  16   2       1950.75       1826.67        72.62 o
   1  16   2       1094.02       1047.99        66.66 o
   2  16   2        567.55        667.86        51.10 o
   3  16   2       1628.95       1580.29        96.10 o
   4  16   2        260.63        265.73        47.66 o
   5  16   2        947.95        950.21        76.47 o
   6  16   2        488.07        460.03        63.37 o
   7  16   2          6.10          0.00        37.15 o
  -8  17   2         71.47         31.26        41.64 o
  -7  17   2          1.09          0.00        39.04 o
  -6  17   2         11.22         30.14        52.64 o
  -5  17   2         65.10         87.97        44.86 o
  -4  17   2        343.31        350.05        46.89 o
  -3  17   2        141.26        115.17        37.01 o
  -2  17   2       1542.66       1760.01       101.99 o
  -1  17   2         17.23         49.77        28.95 o
   0  17   2         92.16        118.88        21.45 o
   1  17   2        521.46        544.15        45.70 o
   2  17   2         29.52          5.82        33.01 o
   3  17   2       1178.02       1152.01        79.98 o
   4  17   2        702.92        835.67        65.33 o
   5  17   2         41.86          0.00        42.97 o
   6  17   2        180.52        164.58        54.60 o
   7  17   2          3.51          5.54        44.65 o
  -8  18   2         24.76          0.00        36.17 o
  -7  18   2         38.39         26.57        46.12 o
  -6  18   2         63.02         95.75        51.38 o
  -5  18   2         75.21         42.76        45.07 o
  -4  18   2        126.68        174.75        43.32 o
  -3  18   2         40.55         47.10        39.11 o
  -2  18   2        605.60        605.48        52.01 o
  -1  18   2       4298.78       4265.62       225.14 o
   0  18   2        832.77        769.64        39.53 o
   1  18   2        100.20         90.56        34.28 o
   2  18   2         76.11         62.66        37.22 o
   3  18   2        365.50        364.49        47.80 o
   4  18   2          6.25          0.00        37.92 o
   5  18   2        209.49        290.05        57.83 o
   6  18   2         88.63        149.93        52.08 o
   7  18   2        136.24         69.25        44.09 o
  -7  19   2          2.80          0.00        37.64 o
  -6  19   2         86.66        114.25        53.20 o
  -5  19   2          6.64          0.00        43.81 o
  -4  19   2         29.76         94.00        42.34 o
  -3  19   2          7.16         86.78        39.67 o
  -2  19   2       1745.02       1672.46       100.94 o
  -1  19   2       1159.61       1255.89        81.66 o
   0  19   2        253.92        288.37        27.06 o
   1  19   2        486.32        457.23        48.01 o
   2  19   2        573.55        503.91        52.85 o
   3  19   2          8.06         27.13        40.37 o
   4  19   2         93.44        136.33        46.19 o
   5  19   2       1891.65       1901.81       121.82 o
   6  19   2         28.72         22.01        49.70 o
   7  19   2          0.46         15.21        39.74 o
  -7  20   2         53.79         88.18        43.04 o
  -6  20   2        363.08        514.99        62.73 o
  -5  20   2        639.41        683.35        67.36 o
  -4  20   2          0.09          0.00        37.64 o
  -3  20   2       2615.90       2515.70       145.45 o
  -2  20   2        136.79         56.29        38.76 o
  -1  20   2        412.61        419.17        44.72 o
   0  20   2        863.41        812.19        43.25 o
   1  20   2        642.56        490.94        50.96 o
   2  20   2          4.62         84.74        37.78 o
   3  20   2       1013.97       1138.97        81.87 o
   4  20   2        329.46        446.50        59.93 o
   5  20   2       1555.48       1587.72       108.93 o
   6  20   2         22.92         16.19        49.77 o
   7  20   2         52.97         19.35        38.76 o
  -7  21   2        343.47        368.70        49.70 o
  -6  21   2        751.61        786.53        68.48 o
  -5  21   2         13.30         50.61        52.29 o
  -4  21   2       2380.30       2417.57       101.64 o
  -3  21   2         26.20         72.90        42.48 o
  -2  21   2       1840.71       1921.37       114.25 o
  -1  21   2        440.01        482.74        50.54 o
   0  21   2       2257.92       2300.37        92.95 o
   1  21   2       1825.96       1882.19       111.24 o
   2  21   2          1.13          0.00        36.52 o
   3  21   2         65.49          0.00        39.67 o
   4  21   2       4110.76       4682.90       253.60 o
   5  21   2        560.48        666.46        65.96 o
   6  21   2        149.25        200.40        47.87 o
  -7  22   2         12.02         90.49        36.17 o
  -6  22   2         39.80         45.42        45.07 o
  -5  22   2          5.70          1.33        51.38 o
  -4  22   2        337.48        298.74        58.53 o
  -3  22   2       3073.98       2817.81       161.64 o
  -2  22   2        846.27        852.42        68.06 o
  -1  22   2       3519.67       3607.22       196.48 o
   0  22   2       1448.82       1376.80        63.23 o
   1  22   2        173.13        178.25        41.99 o
   2  22   2       3474.41       3481.54       191.99 o
   3  22   2         48.73         26.92        54.18 o
   4  22   2        584.72        509.52        66.31 o
   5  22   2         30.81         20.19        53.27 o
   6  22   2        239.04        264.54        46.05 o
  -6  23   2        282.87        269.58        49.98 o
  -5  23   2       2034.72       2029.32       129.25 o
  -4  23   2        455.59        587.82        65.05 o
  -3  23   2       2283.08       2349.86       140.68 o
  -2  23   2       2487.99       2481.01       144.19 o
  -1  23   2       1949.22       1890.04       114.61 o
   0  23   2        403.68        385.73        34.56 o
   1  23   2          1.68          0.00        35.96 o
   2  23   2       5614.61       5620.00       299.02 o
   3  23   2       1373.71       1338.39        97.57 o
   4  23   2       1751.40       1927.54       123.86 o
   5  23   2       2066.20       2042.00       128.20 o
   6  23   2        510.05        546.74        55.30 o
  -6  24   2        131.58         97.78        41.92 o
  -5  24   2        565.83        528.73        64.07 o
  -4  24   2        763.94        760.95        75.84 o
  -3  24   2          1.63          0.00        43.18 o
  -2  24   2       3673.83       4122.00       225.78 o
  -1  24   2       2029.93       2072.14       123.79 o
   0  24   2       1584.47       1454.40        67.36 o
   1  24   2       2489.97       2506.03       145.38 o
   2  24   2        729.70        758.36        71.85 o
   3  24   2        477.03        368.35        61.96 o
   4  24   2        387.01        354.47        59.44 o
   5  24   2         18.18          0.00        41.85 o
   6  24   2        411.54        356.43        46.75 o
  -6  25   2        131.95        126.80        39.39 o
  -5  25   2          0.54        102.62        46.12 o
  -4  25   2        754.32        834.20        75.63 o
  -3  25   2          1.44         71.99        48.72 o
  -2  25   2        208.92        179.16        53.90 o
  -1  25   2          5.01         75.56        48.58 o
   0  25   2       1264.83       1244.95        61.68 o
   1  25   2       1262.37       1318.41        92.81 o
   2  25   2       1478.73       1462.39        99.82 o
   3  25   2          1.95         36.31        49.56 o
   4  25   2         79.24        130.45        51.59 o
   5  25   2         30.87         67.50        45.91 o
  -5  26   2        311.93        384.33        53.20 o
  -4  26   2        326.89        358.89        57.76 o
  -3  26   2       3071.08       3052.77       174.75 o
  -2  26   2        781.88        821.44        73.88 o
  -1  26   2        198.00        158.34        51.94 o
   0  26   2       3726.00       3521.50       139.49 o
   1  26   2       2093.92       2163.76       133.32 o
   2  26   2         85.74         96.73        51.03 o
   3  26   2       1018.78       1089.34        85.38 o
   4  26   2        149.28        264.96        49.21 o
   5  26   2        220.56        204.19        45.70 o
  -5  27   2          2.86          0.00        38.90 o
  -4  27   2       1351.60       1236.54        90.77 o
  -3  27   2       1271.43       1443.04        96.45 o
  -2  27   2        392.71        394.70        57.06 o
  -1  27   2        972.06       1058.57        80.82 o
   0  27   2        963.52        904.71        51.80 o
   1  27   2       2542.07       2605.64       153.72 o
   2  27   2        118.80        123.44        51.03 o
   3  27   2        163.22        258.23        48.44 o
   4  27   2       1589.43       1563.47       102.90 o
  -4  28   2         39.38         86.85        42.34 o
  -3  28   2        104.35        119.58        47.31 o
  -2  28   2         33.89         18.43        47.17 o
  -1  28   2         13.75          0.00        43.74 o
   0  28   2       1515.71       1447.46        69.46 o
   1  28   2         68.02          3.22        48.86 o
   2  28   2         73.75         84.67        45.84 o
   3  28   2        313.38        353.21        53.76 o
   4  28   2          2.23         36.45        38.76 o
  -4  29   2          0.12          0.00        39.95 o
  -3  29   2         32.90        166.83        42.27 o
  -2  29   2        110.05        186.10        47.52 o
  -1  29   2         43.19         64.07        47.80 o
   0  29   2         35.30         54.67        29.30 o
   1  29   2         68.14         82.15        44.58 o
   2  29   2        112.96        111.73        45.98 o
   3  29   2         59.71        148.88        40.87 o
  -3  30   2         14.61         15.49        39.04 o
  -2  30   2         50.86        114.75        41.01 o
  -1  30   2          5.78          0.00        38.97 o
   0  30   2        747.88        661.84        45.56 o
   1  30   2          6.96          0.00        40.44 o
   2  30   2         20.34         35.40        40.02 o
   3  30   2        272.06        267.97        44.58 o
  -2  31   2         16.45         31.19        38.27 o
  -1  31   2        707.86        563.42        59.09 o
   0  31   2         49.38         91.75        31.68 o
   1  31   2         82.20         65.61        40.16 o
   2  31   2         68.21         76.75        38.13 o
  -1  32   2        158.83        119.72        38.90 o
   0  32   2        425.94        346.90        33.93 o
   1  32   2         37.10         18.51        36.03 o
  -9   1   3         26.02         92.88        39.74 o
  -8   1   3         94.92          0.00        39.39 o
  -7   1   3       3553.91       3600.63       196.83 o
  -6   1   3       2178.37       2097.52       118.95 o
  -5   1   3       2333.77       2407.62       129.61 o
  -4   1   3       1167.56       1163.36        66.31 o
  -3   1   3         84.81        146.15        17.03 o
  -2   1   3        846.66        854.81        46.05 o
  -1   1   3       7077.40       7421.01       372.48 o
   0   1   3      12042.49      13221.29       468.65 o
   1   1   3        407.45        490.10        28.11 o
   2   1   3       6329.68       6093.14       308.07 o
   3   1   3      54107.63      55531.18      2781.01 o
   4   1   3      23485.24      25064.17      1259.46 o
   5   1   3        201.89        290.19        37.50 o
   6   1   3        184.15        136.12        43.39 o
   7   1   3        499.12        501.74        58.25 o
   8   1   3         37.21         74.02        42.48 o
  -9   2   3         33.91        157.08        40.44 o
  -8   2   3         17.80          3.15        43.95 o
  -7   2   3       2368.95       2278.92       132.34 o
  -6   2   3        110.16         72.62        34.77 o
  -5   2   3        156.48        157.92        28.74 o
  -4   2   3      21572.82      20583.77      1035.02 o
  -3   2   3        533.24        553.40        33.86 o
  -2   2   3       6364.41       7004.86       352.72 o
  -1   2   3       7067.99       8030.14       403.05 o
   0   2   3      13007.44      13238.53       469.29 o
   1   2   3       2178.32       2098.08       107.53 o
   2   2   3       2032.43       1728.75        90.56 o
   3   2   3       3216.15       3286.26       169.98 o
   4   2   3       1126.68       1090.26        65.68 o
   5   2   3        240.60        210.92        36.10 o
   6   2   3         94.84        115.10        41.43 o
   7   2   3        490.94        615.99        61.19 o
   8   2   3        388.08        425.48        52.92 o
  -9   3   3          6.64          0.00        35.54 o
  -8   3   3        348.52        437.04        54.95 o
  -7   3   3         13.40         11.29        41.99 o
  -6   3   3       2217.47       2134.46       121.26 o
  -5   3   3          4.08          5.33        26.43 o
  -4   3   3       2249.05       2335.07       125.05 o
  -3   3   3        601.93        568.89        35.12 o
  -2   3   3       6140.14       6514.97       328.53 o
  -1   3   3      10478.42      11245.81       564.05 o
   0   3   3       6013.11       6853.73       243.65 o
   1   3   3       1134.93        965.98        51.66 o
   2   3   3       6713.84       6386.69       323.07 o
   3   3   3       2890.79       3371.98       174.26 o
   4   3   3        869.28       1113.67        66.31 o
   5   3   3         26.09          0.00        34.91 o
   6   3   3          4.08         18.29        38.97 o
   7   3   3         57.33         44.37        44.93 o
   8   3   3         52.55         22.36        44.58 o
  -9   4   3          6.98         67.15        39.67 o
  -8   4   3          1.52         85.94        45.07 o
  -7   4   3       1097.49       1040.14        77.17 o
  -6   4   3       6661.43       6678.08       345.92 o
  -5   4   3        934.22        871.21        58.04 o
  -4   4   3       2406.41       2515.42       134.23 o
  -3   4   3       6855.02       6618.43       335.47 o
  -2   4   3       1749.77       2061.07       106.47 o
  -1   4   3      41673.61      43146.75      2159.62 o
   0   4   3      13081.65      14006.49       496.69 o
   1   4   3      32780.36      33733.92      1689.43 o
   2   4   3        456.91        418.26        28.04 o
   3   4   3       7164.85       7911.19       400.94 o
   4   4   3       1551.86       1507.67        85.45 o
   5   4   3         18.42         24.32        32.52 o
   6   4   3        313.96        253.67        45.35 o
   7   4   3        879.73        834.34        69.53 o
   8   4   3        485.71        534.96        56.36 o
  -9   5   3        232.40        266.50        49.35 o
  -8   5   3        506.70        428.84        54.39 o
  -7   5   3       1245.83       1115.00        81.52 o
  -6   5   3        110.11        143.48        36.59 o
  -5   5   3        152.98        148.04        33.08 o
  -4   5   3       1521.30       1435.26        81.52 o
  -3   5   3       1096.83       1373.23        75.07 o
  -2   5   3         12.09         24.46        13.11 o
  -1   5   3     153632.05     142897.27      7146.94 o
   0   5   3      12536.52      13360.22       474.12 o
   1   5   3      17549.70      18320.13       918.66 o
   2   5   3        679.28        713.29        42.13 o
   3   5   3        915.54       1129.37        64.35 o
   4   5   3          4.27         19.07        25.51 o
   5   5   3       1523.57       1451.38        87.62 o
   6   5   3        117.47         41.78        42.48 o
   7   5   3        829.37        935.14        75.56 o
   8   5   3        148.56         55.80        44.86 o
  -9   6   3        193.53        210.78        49.35 o
  -8   6   3       1555.58       1622.07       105.07 o
  -7   6   3       4359.52       3859.14       212.39 o
  -6   6   3       2096.86       2185.91       125.75 o
  -5   6   3       4892.41       4599.06       241.13 o
  -4   6   3       5508.26       5681.96       291.95 o
  -3   6   3       1697.34       1742.14        93.65 o
  -2   6   3        151.55        113.27        17.10 o
  -1   6   3      27703.90      26968.08      1351.57 o
   0   6   3      24633.50      23892.32       846.82 o
   1   6   3       4951.23       5334.57       270.22 o
   2   6   3       2466.98       2348.46       123.09 o
   3   6   3       3448.56       3167.03       164.93 o
   4   6   3       2144.37       2185.28       119.09 o
   5   6   3         87.43         98.20        35.54 o
   6   6   3       1939.75       2185.00       127.85 o
   7   6   3        657.23        667.86        63.44 o
   8   6   3        168.66        112.85        44.72 o
  -9   7   3         33.87         55.23        41.78 o
  -8   7   3          2.10          0.00        37.57 o
  -7   7   3       1212.28       1203.67        84.25 o
  -6   7   3        721.74        838.54        66.94 o
  -5   7   3       2469.59       2247.17       125.54 o
  -4   7   3       6585.46       6428.40       329.66 o
  -3   7   3         68.91        106.47        21.10 o
  -2   7   3       6576.86       6603.00       334.42 o
  -1   7   3      49895.09      48206.61      2413.58 o
   0   7   3      31745.76      31763.62      1125.37 o
   1   7   3       4020.07       4238.64       216.10 o
   3   7   3       9604.23       9808.51       496.48 o
   4   7   3       3043.07       2970.20       158.34 o
   5   7   3        362.72        347.46        43.74 o
   6   7   3       1918.70       2055.74       121.82 o
   7   7   3        211.79        204.19        50.33 o
   8   7   3        194.11        273.23        45.49 o
  -9   8   3         38.21          0.00        35.68 o
  -8   8   3        258.54        414.96        53.69 o
  -7   8   3       1449.85       1136.94        84.88 o
  -6   8   3         43.23         37.78        40.30 o
  -5   8   3         96.49         73.95        33.30 o
  -4   8   3        838.07        882.98        56.71 o
  -3   8   3          4.00         71.85        21.59 o
  -2   8   3       8776.05       8831.32       446.29 o
  -1   8   3       1096.79       1153.13        62.95 o
   0   8   3        406.39        361.76        18.51 o
   1   8   3       3094.31       2921.62       150.70 o
   2   8   3       1586.82       1685.50        91.19 o
   3   8   3       2741.27       2713.09       143.48 o
   4   8   3         41.93         85.10        31.05 o
   5   8   3         94.52        120.07        35.54 o
   6   8   3        875.74        922.94        71.99 o
   7   8   3        256.46        281.36        50.75 o
   8   8   3         93.25         97.85        41.22 o
  -9   9   3        170.03        196.41        45.77 o
  -8   9   3         55.85         67.43        47.45 o
  -7   9   3        224.55        213.09        51.45 o
  -6   9   3       4255.26       3903.51       211.90 o
  -5   9   3       3577.71       3372.82       181.69 o
  -4   9   3        108.01        104.02        29.65 o
  -3   9   3       7240.09       6785.74       346.13 o
  -2   9   3      26190.80      25463.36      1278.32 o
  -1   9   3      16107.56      17564.16       882.70 o
   0   9   3      10702.66      10066.60       359.24 o
   1   9   3        151.91         96.38        18.65 o
   2   9   3       2810.77       2646.50       139.42 o
   3   9   3         15.03          0.00        30.14 o
   4   9   3       5494.97       5462.42       283.04 o
   5   9   3       4721.29       4645.40       245.89 o
   6   9   3        489.23        413.84        53.69 o
   7   9   3        555.44        480.71        58.74 o
   8   9   3        129.13         68.69        43.60 o
  -9  10   3        360.49        292.16        47.10 o
  -8  10   3         12.08         30.84        46.19 o
  -7  10   3       4291.88       4083.38       226.20 o
  -6  10   3       4681.96       4519.16       242.46 o
  -5  10   3        998.86       1088.29        72.41 o
  -4  10   3        113.08        105.63        28.32 o
  -3  10   3        984.17        932.61        57.41 o
  -2  10   3      23016.56      23522.36      1181.66 o
  -1  10   3       1825.75       1974.36       104.93 o
   0  10   3       3481.36       3800.54       138.23 o
   1  10   3      11930.20      11205.71       565.60 o
   2  10   3         64.48         82.29        22.50 o
   3  10   3       2664.92       2778.91       147.83 o
   4  10   3       2252.38       2359.67       130.03 o
   5  10   3         89.73        160.24        40.16 o
   6  10   3        859.70        976.98        75.42 o
   7  10   3         13.80          0.00        36.45 o
   8  10   3        255.26        235.94        45.00 o
  -9  11   3         20.37          0.00        34.63 o
  -8  11   3         24.92          0.00        38.83 o
  -7  11   3        566.59        529.01        64.70 o
  -6  11   3          5.66         49.91        41.22 o
  -5  11   3          3.04         86.92        34.07 o
  -4  11   3         70.98         23.13        31.75 o
  -3  11   3       8836.89       7998.31       407.60 o
  -2  11   3       1246.44       1711.79        93.51 o
  -1  11   3      14966.64      16957.98       853.62 o
   0  11   3       6056.55       5919.65       213.51 o
   1  11   3       2248.43       2297.92       121.82 o
   2  11   3        250.05        200.89        26.08 o
   3  11   3       6381.38       6585.76       338.00 o
   4  11   3        183.10        205.17        36.73 o
   5  11   3       3983.75       3914.31       211.20 o
   6  11   3        495.92        580.88        63.44 o
   7  11   3          9.65         59.02        44.51 o
   8  11   3        132.41        117.62        41.08 o
  -9  12   3         22.03          3.64        37.36 o
  -8  12   3       1019.20       1048.34        80.68 o
  -7  12   3         40.40         79.63        47.52 o
  -6  12   3        239.44        333.09        50.75 o
  -5  12   3        769.98        629.59        55.16 o
  -4  12   3        150.51        157.29        33.01 o
  -3  12   3          0.47          0.00        28.74 o
  -2  12   3       7821.21       8197.73       416.92 o
  -1  12   3       5123.03       5480.02       280.80 o
   0  12   3       5125.88       4979.40       180.91 o
   1  12   3       1703.29       1713.47        94.49 o
   2  12   3       3796.57       3768.65       197.53 o
   3  12   3        330.08        240.43        35.26 o
   4  12   3       6301.35       6178.09       320.89 o
   5  12   3        250.27        262.72        47.52 o
   6  12   3       1078.87       1108.13        87.48 o
   7  12   3        918.09        763.05        70.45 o
   8  12   3         78.52        126.87        40.80 o
  -8  13   3        317.89        306.10        51.10 o
  -7  13   3        805.52        900.65        75.91 o
  -6  13   3        392.68        386.15        53.55 o
  -5  13   3          7.45         26.22        38.06 o
  -4  13   3        908.22        912.64        62.59 o
  -3  13   3       2398.45       2315.02       126.52 o
  -2  13   3        585.82        547.30        41.29 o
  -1  13   3        534.00        620.13        43.04 o
   0  13   3       2055.34       1999.81        77.03 o
   1  13   3       1083.92       1153.13        67.92 o
   2  13   3       7315.59       7314.75       374.94 o
   3  13   3        191.26        155.19        33.44 o
   4  13   3        191.34        178.39        41.50 o
   5  13   3       2173.27       2125.84       127.22 o
   6  13   3        269.60        235.38        56.92 o
   7  13   3         17.61         48.01        45.00 o
   8  13   3        108.57        134.58        40.23 o
  -8  14   3         44.29         89.58        43.04 o
  -7  14   3        527.11        469.00        59.58 o
  -6  14   3        112.82         58.11        48.30 o
  -5  14   3       1371.81       1439.05        92.39 o
  -4  14   3         90.21        146.01        35.75 o
  -3  14   3         69.94        149.16        32.17 o
  -2  14   3      16879.40      17572.50       886.77 o
  -1  14   3       5234.89       5351.60       275.89 o
   0  14   3        405.98        392.95        24.95 o
   1  14   3       6974.43       6885.98       352.79 o
   2  14   3        547.17        574.99        44.44 o
   3  14   3        623.78        642.28        53.06 o
   4  14   3        255.96        277.58        45.63 o
   5  14   3       1212.90       1280.84        88.88 o
   6  14   3        227.59        207.62        55.59 o
   7  14   3        264.62        265.94        50.68 o
  -8  15   3        181.26        194.02        46.75 o
  -7  15   3         14.13          0.00        37.92 o
  -6  15   3        566.20        701.23        69.32 o
  -5  15   3        672.85        754.99        63.44 o
  -4  15   3       1863.11       1802.14       106.19 o
  -3  15   3       3144.69       3100.16       167.39 o
  -2  15   3        552.22        540.01        44.37 o
  -1  15   3       1034.05       1013.99        63.44 o
   0  15   3        143.47        144.33        20.75 o
   1  15   3       1214.29       1523.09        87.97 o
   2  15   3       3086.17       3040.93       164.51 o
   3  15   3        174.43        233.77        40.58 o
   4  15   3       2925.74       2843.19       159.89 o
   5  15   3       2302.25       2362.48       139.42 o
   6  15   3         72.66        101.43        52.36 o
   7  15   3        146.11        197.32        45.28 o
  -8  16   3        669.91        555.99        56.92 o
  -7  16   3         15.69          0.00        38.41 o
  -6  16   3        329.34        205.52        56.85 o
  -5  16   3        164.74        192.27        43.95 o
  -4  16   3       1010.11       1037.82        73.04 o
  -3  16   3       2776.64       3002.51       163.18 o
  -2  16   3          1.79         21.03        30.42 o
  -1  16   3       1665.43       1594.66        92.24 o
   0  16   3         31.89         54.60        21.45 o
   1  16   3        100.09         65.89        29.79 o
   2  16   3        997.19       1081.49        71.29 o
   3  16   3       1358.98       1314.49        85.87 o
   4  16   3       4717.51       4442.54       239.02 o
   5  16   3          3.29          0.00        42.76 o
   6  16   3        143.58         94.98        55.94 o
   7  16   3         54.99         43.25        44.58 o
  -8  17   3         19.59          0.00        35.82 o
  -7  17   3        498.16        434.17        58.60 o
  -6  17   3        521.32        396.04        63.09 o
  -5  17   3       2000.21       2115.67       127.85 o
  -4  17   3       2158.07       1959.08       116.64 o
  -3  17   3          2.32         78.16        35.82 o
  -2  17   3       1606.25       1545.24        92.39 o
  -1  17   3       1084.79       1057.31        68.20 o
   0  17   3       4651.59       4313.15       160.31 o
   1  17   3         67.30         31.19        32.80 o
   2  17   3         92.32        139.91        36.24 o
   3  17   3      10884.45      10744.77       551.02 o
   4  17   3       5897.55       6002.92       317.18 o
   5  17   3         77.84         86.08        52.50 o
   6  17   3        706.22        811.42        73.32 o
   7  17   3        127.52        120.35        43.95 o
  -8  18   3        137.12        129.54        40.23 o
  -7  18   3         42.38         40.30        45.28 o
  -6  18   3        933.03        747.28        74.09 o
  -5  18   3        546.86        515.27        57.27 o
  -4  18   3       1116.47       1247.06        84.53 o
  -3  18   3        317.86        372.27        47.38 o
  -2  18   3         86.71         84.53        34.28 o
  -1  18   3       6773.89       7195.10       370.73 o
   0  18   3        363.67        382.37        29.23 o
   1  18   3        183.32        178.81        36.94 o
   2  18   3         45.51         45.00        37.64 o
   3  18   3       1008.59       1203.18        82.64 o
   4  18   3       1546.93       1660.27       107.18 o
   5  18   3         20.35          0.00        43.88 o
   6  18   3        261.82        270.78        55.37 o
   7  18   3        246.82        356.01        47.31 o
  -7  19   3          2.91         16.19        43.25 o
  -6  19   3       1031.22       1111.35        87.62 o
  -5  19   3        479.24        357.76        60.07 o
  -4  19   3         60.54         51.24        42.69 o
  -3  19   3        452.61        442.44        51.31 o
  -2  19   3       4697.38       4607.05       244.35 o
  -1  19   3       2547.44       2200.63       126.52 o
   0  19   3        554.86        561.88        35.47 o
   1  19   3       1061.39        937.94        71.36 o
   2  19   3         57.40         86.43        39.60 o
   3  19   3        123.21        193.04        44.65 o
   4  19   3        279.99        232.01        36.52 o
   5  19   3        253.52        240.00        58.11 o
   6  19   3         22.86          0.00        42.34 o
   7  19   3         79.24        136.83        38.13 o
  -7  20   3          5.96         45.49        42.62 o
  -6  20   3        179.33        256.90        53.97 o
  -5  20   3        213.83        350.82        56.15 o
  -4  20   3       1115.03       1017.50        76.75 o
  -3  20   3        201.82        222.83        48.37 o
  -2  20   3       4957.48       5007.93       264.89 o
  -1  20   3        969.00       1002.36        71.01 o
   0  20   3        574.00        611.93        37.64 o
   1  20   3       1298.12       1340.70        86.99 o
   2  20   3         39.92          0.00        37.15 o
   3  20   3       1401.37       1316.94        90.63 o
   4  20   3        106.33         42.90        55.94 o
   5  20   3        211.52        207.06        58.74 o
   6  20   3          2.16          0.00        41.71 o
  -7  21   3        106.47        104.58        41.22 o
  -6  21   3          0.18          0.00        39.39 o
  -5  21   3          4.43         34.91        52.85 o
  -4  21   3        892.10        880.95        53.13 o
  -3  21   3       1241.30       1187.55        83.69 o
  -2  21   3       1097.70        982.73        73.18 o
  -1  21   3       8991.17       8725.62       450.29 o
   0  21   3          9.79          0.00        24.25 o
   1  21   3       3355.84       3194.15       176.78 o
   2  21   3         20.67          0.00        38.83 o
   3  21   3        251.99        184.28        49.28 o
   4  21   3        629.91        749.52        73.60 o
   5  21   3          6.50         94.49        50.61 o
   6  21   3        322.61        388.96        51.52 o
  -7  22   3         84.66        135.42        39.11 o
  -6  22   3        703.49        830.41        70.02 o
  -5  22   3        632.56        625.60        70.09 o
  -4  22   3          3.53          0.00        44.16 o
  -3  22   3         21.02          0.00        39.81 o
  -2  22   3        308.34        367.02        51.31 o
  -1  22   3       8093.76       7682.82       399.33 o
   0  22   3        331.67        349.07        33.58 o
   1  22   3        177.32        222.76        42.55 o
   2  22   3       1164.04       1178.72        83.06 o
   3  22   3       2226.07       2426.82       145.52 o
   4  22   3        147.46        204.89        56.64 o
   5  22   3        128.36        167.95        52.08 o
   6  22   3          0.15          2.24        39.32 o
  -6  23   3          1.72          4.70        40.58 o
  -5  23   3       1291.29       1349.61        96.73 o
  -4  23   3        494.81        584.10        65.68 o
  -3  23   3          9.52         95.26        49.21 o
  -2  23   3        667.94        681.46        63.65 o
  -1  23   3        206.12        188.98        46.75 o
   0  23   3       1707.11       1744.31        76.19 o
   1  23   3         50.19          7.71        41.78 o
   2  23   3        501.01        473.07        40.80 o
   3  23   3        341.42        306.03        60.63 o
   4  23   3        473.07        517.93        65.12 o
   5  23   3          0.70         62.38        47.10 o
   6  23   3        165.19        278.98        42.76 o
  -6  24   3        308.18        337.65        47.80 o
  -5  24   3        178.58        157.22        52.15 o
  -4  24   3        337.41        371.78        57.27 o
  -3  24   3         40.37         31.47        51.24 o
  -2  24   3       1104.48       1182.29        87.48 o
  -1  24   3       1698.01       1668.19       105.77 o
   0  24   3        367.69        420.78        37.29 o
   1  24   3       1081.99       1191.54        88.53 o
   2  24   3        150.90        232.01        55.30 o
   3  24   3        204.42        240.71        56.01 o
   4  24   3         30.05         38.90        49.28 o
   5  24   3          0.62         12.41        45.42 o
  -6  25   3         89.65         99.74        39.25 o
  -5  25   3       1213.69       1355.84        94.77 o
  -4  25   3        274.25        217.29        55.59 o
  -3  25   3       1318.04       1405.54        99.46 o
  -2  25   3       4002.47       4210.18       230.89 o
  -1  25   3       2935.30       2921.06       167.81 o
   0  25   3         22.10         43.60        37.01 o
   1  25   3        149.54        160.73        52.64 o
   2  25   3        200.37        111.31        55.37 o
   3  25   3        596.93        684.83        67.99 o
   4  25   3       1721.31       1840.41       118.18 o
   5  25   3        322.03        300.64        47.59 o
  -5  26   3        170.03        237.62        48.01 o
  -4  26   3         12.38         42.97        48.09 o
  -3  26   3        521.30        327.97        59.37 o
  -2  26   3        779.67        774.48        70.52 o
  -1  26   3        350.54        390.29        60.21 o
   0  26   3        705.26        728.36        46.75 o
   1  26   3       1209.51       1143.60        87.48 o
   2  26   3        399.49        421.13        60.35 o
   3  26   3        530.46        506.30        63.93 o
   4  26   3         72.71         69.32        46.61 o
   5  26   3         11.02          5.96        39.25 o
  -5  27   3         69.42         45.91        40.73 o
  -4  27   3         28.34          0.00        41.92 o
  -3  27   3        246.51        277.72        55.66 o
  -2  27   3        162.56        131.50        52.78 o
  -1  27   3        894.96        773.85        71.36 o
   0  27   3         15.80         24.53        33.86 o
   1  27   3        325.92        305.26        55.59 o
   2  27   3        113.86         83.41        49.14 o
   3  27   3        106.80        129.40        49.00 o
   4  27   3        139.18        100.31        43.60 o
  -4  28   3         56.13         28.81        45.00 o
  -3  28   3         52.91         58.53        46.26 o
  -2  28   3         10.59         28.53        47.17 o
  -1  28   3        237.10        247.65        52.15 o
   0  28   3          3.39         50.19        42.06 o
   1  28   3         20.68         31.33        46.40 o
   2  28   3         83.48         88.95        47.03 o
   3  28   3          0.48         30.28        42.06 o
   4  28   3          6.91          0.00        38.27 o
  -4  29   3          3.32          0.00        37.57 o
  -3  29   3          7.68          0.00        39.11 o
  -2  29   3        141.38        131.57        47.80 o
  -1  29   3          0.03          0.00        41.22 o
   0  29   3        376.31        348.51        35.12 o
   1  29   3         92.44         72.90        46.96 o
   2  29   3         62.07         85.38        43.25 o
   3  29   3         31.65          0.00        38.55 o
  -3  30   3          7.40         10.02        37.50 o
  -2  30   3        189.30        185.40        42.90 o
  -1  30   3       1099.57       1024.23        79.56 o
   0  30   3        266.96        257.95        35.05 o
   1  30   3        218.81        264.26        46.82 o
   2  30   3          0.39         43.18        39.18 o
  -2  31   3        265.10        285.36        44.72 o
  -1  31   3          1.70         21.80        39.81 o
   0  31   3        398.58        375.22        35.68 o
   1  31   3         14.52          0.00        37.36 o
   2  31   3        290.66        217.85        41.85 o
  -1  32   3        377.48        280.17        44.37 o
   0  32   3        127.59         99.39        27.55 o
  -9   0   4         31.52          0.00        35.61 o
  -8   0   4        861.82        924.06        72.90 o
  -7   0   4       9288.11       9292.19       479.80 o
  -6   0   4         42.24         34.21        36.52 o
  -5   0   4         39.97         38.90        26.85 o
  -4   0   4      14717.31      15168.60       763.68 o
  -3   0   4       4295.25       3817.86       194.86 o
  -2   0   4      37451.53      38743.18      1939.66 o
  -1   0   4      13836.34      14479.28       726.04 o
   0   0   4         19.67         25.02         6.38 o
   1   0   4     127297.09     121053.81      6055.21 o
   2   0   4        533.30        556.27        34.35 o
   3   0   4      19344.31      19424.34       976.35 o
   4   0   4        412.52        514.99        41.71 o
   5   0   4        822.76        835.25        60.63 o
   6   0   4       2066.63       2185.77       126.66 o
   7   0   4        330.13        422.95        55.80 o
   8   0   4       1249.79       1372.04        91.19 o
  -9   1   4         99.65         53.83        43.46 o
  -8   1   4         57.91         71.29        47.87 o
  -7   1   4       2395.16       2375.44       137.81 o
  -6   1   4       1462.48       1483.77        91.89 o
  -5   1   4         33.93         50.05        26.15 o
  -4   1   4       1411.77       1380.45        76.54 o
  -3   1   4      35066.08      33712.19      1689.15 o
  -2   1   4          2.66         19.98        10.86 o
  -1   1   4       7453.99       7680.29       386.15 o
   0   1   4        650.82        668.77        25.87 o
   1   1   4       1639.38       1469.82        76.96 o
   2   1   4      15144.28      14398.18       723.52 o
   3   1   4        575.97        527.74        36.94 o
   4   1   4      13155.24      12666.07       640.53 o
   5   1   4       1129.65       1074.48        70.80 o
   6   1   4         46.73          0.21        40.73 o
   7   1   4        198.21        306.31        49.91 o
   8   1   4          3.28         24.81        42.55 o
  -9   2   4         29.80          0.00        37.43 o
  -8   2   4        347.02        299.23        53.62 o
  -7   2   4        314.25        385.94        49.49 o
  -6   2   4        433.69        395.19        44.23 o
  -5   2   4        252.36        153.30        28.81 o
  -4   2   4       1675.93       1789.31        96.45 o
  -3   2   4        772.01        821.37        46.82 o
  -2   2   4      10052.86       9631.66       484.36 o
  -1   2   4      23955.33      23602.62      1182.43 o
   0   2   4       1425.40       1366.71        50.33 o
   1   2   4        257.74        239.65        18.51 o
   2   2   4      26613.19      27664.69      1386.90 o
   3   2   4       1486.85       1371.06        76.26 o
   4   2   4          0.77          7.50        26.29 o
   5   2   4        607.26        600.92        51.03 o
   6   2   4       1490.52       1419.14        92.53 o
   7   2   4        145.24         63.09        47.66 o
   8   2   4          2.28          0.00        36.03 o
  -9   3   4          0.01         18.22        41.08 o
  -8   3   4       1102.86       1038.24        79.00 o
  -7   3   4       3558.94       3509.30       192.27 o
  -6   3   4       6695.53       6324.03       329.17 o
  -5   3   4       4006.04       3684.61       193.88 o
  -4   3   4       3365.17       3171.09       164.93 o
  -3   3   4        806.44        777.70        45.21 o
  -2   3   4       2053.96       2172.59       112.01 o
  -1   3   4      16048.82      15993.40       802.10 o
   0   3   4       6726.36       6536.06       232.93 o
   1   3   4        839.13       1001.45        54.18 o
   2   3   4       4059.26       4199.03       214.49 o
   3   3   4      27735.58      31706.57      1590.24 o
   4   3   4        206.92        255.71        32.10 o
   5   3   4       1630.21       1530.87        91.96 o
   6   3   4       1762.58       1813.28       110.89 o
   7   3   4        314.76        307.30        50.12 o
   8   3   4          0.12         28.74        40.51 o
  -9   4   4         39.61         63.37        42.27 o
  -8   4   4          0.04          0.00        38.55 o
  -7   4   4        716.34        664.64        63.23 o
  -6   4   4        246.72        264.05        42.34 o
  -5   4   4        657.26        691.28        50.12 o
  -4   4   4      17911.92      18110.27       911.51 o
  -3   4   4       1156.17       1118.57        61.89 o
  -2   4   4       3066.74       3245.11       165.70 o
  -1   4   4      71419.01      68642.34      3434.79 o
   0   4   4       6128.05       6357.60       226.76 o
   1   4   4       4016.93       4014.96       204.12 o
   2   4   4       1660.74       1590.38        85.10 o
   3   4   4       2007.15       1888.22       102.13 o
   4   4   4        107.19        109.70        29.09 o
   5   4   4       2127.76       2036.96       116.50 o
   6   4   4        587.08        598.68        56.92 o
   7   4   4        218.85        252.13        48.86 o
   8   4   4         21.43          0.00        36.03 o
  -9   5   4          4.16          0.00        35.96 o
  -8   5   4        566.93        455.20        60.00 o
  -7   5   4       2223.73       1934.06       119.16 o
  -6   5   4       3605.94       3517.78       191.50 o
  -5   5   4       1497.11       1441.78        86.01 o
  -4   5   4        177.19        207.69        28.18 o
  -3   5   4      14028.59      13479.38       678.45 o
  -2   5   4       7003.95       7034.51       355.24 o
  -1   5   4       1192.97       1110.02        59.51 o
   0   5   4      25807.76      26796.07       949.50 o
   1   5   4        875.57        827.12        46.40 o
   2   5   4        307.16        336.88        26.92 o
   3   5   4        634.35        780.09        49.00 o
   4   5   4        662.66        744.20        51.10 o
   5   5   4          2.33          0.00        34.49 o
   6   5   4        249.12        296.64        46.89 o
   7   5   4          0.15          0.00        39.25 o
   8   5   4          6.17         18.01        39.95 o
  -9   6   4        175.35        212.04        43.74 o
  -8   6   4        113.40         59.44        47.87 o
  -7   6   4       1614.13       1577.27       103.60 o
  -6   6   4          4.32          0.00        32.31 o
  -5   6   4        473.22        514.92        44.79 o
  -4   6   4      12793.10      13209.16       667.44 o
  -3   6   4       1069.29       1175.56        65.82 o
  -2   6   4         32.82          1.54        14.65 o
  -1   6   4      26124.27      25457.54      1276.01 o
   0   6   4      29858.82      29696.67      1052.40 o
   1   6   4        764.84        843.80        47.59 o
   2   6   4       1239.11       1189.51        66.66 o
   3   6   4         84.48        100.94        24.95 o
   4   6   4       1728.53       1867.89       104.93 o
   5   6   4       2413.77       2413.65       135.42 o
   6   6   4        185.42        219.75        46.89 o
   7   6   4          1.11        101.43        42.97 o
   8   6   4        301.85        296.64        49.14 o
  -9   7   4        266.25        109.70        48.01 o
  -8   7   4        138.97        223.25        51.87 o
  -7   7   4         49.30         42.83        45.91 o
  -6   7   4        158.07        147.41        43.25 o
  -5   7   4       1203.27       1273.27        78.58 o
  -4   7   4        594.33        658.82        46.26 o
  -3   7   4        329.28        278.21        26.85 o
  -2   7   4       2928.33       2869.96       148.25 o
  -1   7   4       1042.82        940.81        52.36 o
   0   7   4       1954.74       2094.64        77.24 o
   1   7   4        570.32        548.07        34.42 o
   3   7   4      10624.52      11505.37       581.86 o
   4   7   4        106.86         57.97        30.56 o
   5   7   4       3481.98       3532.85       190.52 o
   6   7   4       1130.35       1217.13        84.32 o
   7   7   4         95.48        140.33        47.17 o
   8   7   4          6.01          0.00        35.33 o
  -9   8   4         95.78         98.62        44.37 o
  -8   8   4        668.63        655.32        65.26 o
  -7   8   4       1703.99       1588.35       105.42 o
  -6   8   4        891.49        916.00        69.67 o
  -5   8   4        279.11        267.06        37.64 o
  -4   8   4       2545.23       2655.89       142.01 o
  -3   8   4        981.22       1006.28        59.30 o
  -2   8   4       3610.13       4092.21       209.72 o
  -1   8   4      26068.59      27048.69      1356.48 o
   0   8   4       1434.89       1482.16        56.43 o
   1   8   4       4254.87       4319.46       220.94 o
   2   8   4        276.29        232.50        25.72 o
   3   8   4        144.74        169.07        27.76 o
   4   8   4        768.93        868.05        58.88 o
   5   8   4       1710.36       1713.89       103.32 o
   6   8   4       1928.41       2004.71       120.07 o
   7   8   4        398.41        461.43        57.41 o
   8   8   4         30.95         59.72        39.95 o
  -9   9   4         51.68         77.38        43.11 o
  -8   9   4        378.28        364.28        55.37 o
  -7   9   4          8.53         29.16        45.14 o
  -6   9   4        296.90        219.26        47.24 o
  -5   9   4        455.03        470.69        45.00 o
  -4   9   4         32.91          0.00        29.86 o
  -3   9   4        587.29        453.23        35.54 o
  -2   9   4       3504.81       3447.34       178.25 o
  -1   9   4      15232.21      16788.77       844.08 o
   0   9   4          4.49         10.93        15.56 o
   1   9   4        357.62        357.55        28.25 o
   2   9   4         86.95        199.42        24.67 o
   3   9   4        788.08        760.11        51.38 o
   4   9   4         45.85         91.89        32.17 o
   5   9   4       3539.45       3732.20       201.59 o
   6   9   4          0.08         40.37        46.89 o
   7   9   4         33.64         40.37        45.07 o
   8   9   4        162.69        106.75        42.41 o
  -9  10   4          9.54         57.76        39.95 o
  -8  10   4        777.41        785.83        74.02 o
  -7  10   4       1222.64       1148.64        87.41 o
  -6  10   4        310.61        308.98        47.94 o
  -5  10   4       1314.70       1268.79        80.75 o
  -4  10   4        170.62        109.70        30.35 o
  -3  10   4       2394.60       2218.92       119.93 o
  -2  10   4        771.00        773.22        48.16 o
  -1  10   4       2188.96       2093.45       110.89 o
   0  10   4      16615.28      17546.91       623.84 o
   1  10   4       9170.56       9696.99       490.52 o
   2  10   4         85.78         65.82        23.34 o
   3  10   4        753.17        771.39        52.29 o
   4  10   4       1037.83       1185.93        76.12 o
   5  10   4       1156.67       1027.31        74.16 o
   6  10   4          0.47         70.87        50.40 o
   7  10   4          0.10          0.00        37.15 o
   8  10   4        151.04        141.24        40.80 o
  -9  11   4          7.56          3.57        39.81 o
  -8  11   4         11.58          0.00        40.02 o
  -7  11   4       1165.54       1111.00        84.32 o
  -6  11   4        790.81        689.87        61.12 o
  -5  11   4        209.78        260.96        40.37 o
  -4  11   4        312.93        247.22        35.54 o
  -3  11   4       5734.68       5940.96       305.33 o
  -2  11   4        541.08        643.26        43.25 o
  -1  11   4       1149.61       1295.70        72.69 o
   0  11   4        366.95        283.18        19.21 o
   1  11   4          0.24          0.00        25.87 o
   2  11   4       3883.05       3987.21       207.97 o
   3  11   4        676.37        703.12        52.15 o
   4  11   4       4937.29       4772.97       251.64 o
   5  11   4         30.47         89.93        41.22 o
   6  11   4         30.08          0.00        43.25 o
   7  11   4        102.42         87.97        46.47 o
   8  11   4         37.34         51.73        36.66 o
  -9  12   4         10.75         12.13        38.83 o
  -8  12   4         69.16         92.03        47.17 o
  -7  12   4          3.95         24.88        47.17 o
  -6  12   4        367.68        402.13        52.64 o
  -5  12   4       1011.75       1007.82        72.34 o
  -4  12   4         55.13         61.75        31.40 o
  -3  12   4       1570.92       1584.63        90.42 o
  -2  12   4        102.96        100.73        25.02 o
  -1  12   4         30.66         20.33        21.59 o
   0  12   4       4184.45       4117.02       150.84 o
   1  12   4       1329.90       1442.76        81.45 o
   2  12   4       4157.97       4022.53       210.28 o
   3  12   4        716.23        669.06        51.03 o
   4  12   4        454.73        395.19        47.52 o
   5  12   4         62.00          0.00        37.43 o
   6  12   4        294.59        278.00        56.85 o
   7  12   4         43.93         43.81        44.79 o
   8  12   4          2.58          0.00        33.51 o
  -8  13   4         21.52          0.00        38.97 o
  -7  13   4        344.16        417.56        58.04 o
  -6  13   4       2986.76       3072.12       173.98 o
  -5  13   4          0.55          0.00        34.84 o
  -4  13   4        263.68        251.64        37.78 o
  -3  13   4       3017.86       3189.32       169.84 o
  -2  13   4         10.06          4.00        24.25 o
  -1  13   4        370.04        401.22        34.28 o
   0  13   4       9131.44       9601.52       344.80 o
   1  13   4         57.40         22.64        23.90 o
   2  13   4        466.20        385.38        38.06 o
   3  13   4       2687.41       2735.94       149.58 o
   4  13   4       2195.21       2266.17       128.48 o
   5  13   4       1882.78       1913.24       117.27 o
   6  13   4         32.30         19.49        51.31 o
   7  13   4         13.56          0.00        35.61 o
  -8  14   4          3.04         46.47        44.37 o
  -7  14   4          7.77          0.00        38.06 o
  -6  14   4         50.37        123.02        43.25 o
  -5  14   4        337.36        321.53        47.94 o
  -4  14   4         10.16         24.11        34.42 o
  -3  14   4        166.76        228.86        34.42 o
  -2  14   4       2052.86       2472.32       134.02 o
  -1  14   4       5438.39       5356.30       276.52 o
   0  14   4       3823.80       4306.00       158.83 o
   1  14   4       1305.62       1356.55        80.19 o
   2  14   4        153.71        136.90        33.15 o
   3  14   4        765.13        789.83        59.93 o
   4  14   4        475.31        479.59        51.66 o
   5  14   4        270.40        313.39        51.38 o
   6  14   4        160.94        120.28        53.69 o
   7  14   4          1.19          0.00        35.82 o
  -8  15   4         54.39        102.97        43.53 o
  -7  15   4       1214.37       1186.64        87.97 o
  -6  15   4        630.57        674.80        46.19 o
  -5  15   4       3138.11       3246.86       179.72 o
  -4  15   4       2425.13       2309.63       131.92 o
  -3  15   4      10473.19      10087.84       515.13 o
  -2  15   4        654.55        616.62        48.37 o
  -1  15   4         66.93         67.71        27.69 o
   0  15   4          9.64         11.07        26.01 o
   1  15   4        173.03        163.39        32.31 o
   2  15   4       1767.16       1665.10        97.78 o
   3  15   4       3017.70       2939.92       161.99 o
   4  15   4       1359.56       1481.10        94.84 o
   5  15   4       3524.72       3498.99       197.25 o
   6  15   4        483.80        588.45        66.10 o
   7  15   4        448.14        346.55        54.25 o
  -8  16   4        328.69        322.58        49.70 o
  -7  16   4        547.40        545.69        61.05 o
  -6  16   4         35.19        127.36        48.37 o
  -5  16   4         15.76          0.00        36.94 o
  -4  16   4        400.68        407.81        47.59 o
  -3  16   4       1622.70       1584.28        95.54 o
  -2  16   4       8286.31       8658.33       443.35 o
  -1  16   4       2595.97       2477.22       135.42 o
   0  16   4       4718.39       4918.77       181.20 o
   1  16   4       6089.35       5514.22       286.97 o
   2  16   4        452.71        467.39        46.05 o
   3  16   4        388.93        387.48        47.73 o
   4  16   4          2.58         64.77        44.37 o
   5  16   4        112.75        222.90        54.81 o
   6  16   4        612.64        711.95        71.92 o
   7  16   4        648.06        664.64        63.02 o
  -8  17   4        127.74        117.90        42.69 o
  -7  17   4        197.74        145.24        50.33 o
  -6  17   4        289.75        307.79        58.39 o
  -5  17   4        347.80        473.63        54.67 o
  -4  17   4       1202.93       1124.74        79.35 o
  -3  17   4         22.95         97.43        36.03 o
  -2  17   4       1872.18       2042.28       116.64 o
  -1  17   4       1255.48       1385.35        84.39 o
   0  17   4        418.70        411.46        29.93 o
   1  17   4         16.38          0.00        34.42 o
   2  17   4        525.98        488.56        50.40 o
   3  17   4        916.96        990.02        72.90 o
   4  17   4         78.16         11.07        48.01 o
   5  17   4        319.06        321.95        61.05 o
   6  17   4          8.18          0.00        41.64 o
   7  17   4         94.16        116.71        40.66 o
  -8  18   4        520.65        476.36        52.78 o
  -7  18   4        980.37        965.14        76.96 o
  -6  18   4         88.77         41.78        52.36 o
  -5  18   4        150.80        151.55        52.15 o
  -4  18   4        345.83        410.48        50.05 o
  -3  18   4       4477.87       4360.67       233.35 o
  -2  18   4       7311.05       7149.53       370.17 o
  -1  18   4         39.89         97.29        32.38 o
   0  18   4       1310.36       1180.54        54.11 o
   1  18   4       4325.54       4185.08       222.69 o
   2  18   4          5.07         14.93        36.59 o
   3  18   4         39.28         40.58        43.32 o
   4  18   4         93.13         83.27        49.14 o
   5  18   4        293.80        174.26        59.58 o
   6  18   4        471.25        344.66        58.04 o
   7  18   4        169.01        132.41        41.01 o
  -7  19   4        524.21        539.52        58.74 o
  -6  19   4       1208.50       1259.46        94.14 o
  -5  19   4        531.27        493.05        63.30 o
  -4  19   4       2492.91       2570.31       148.04 o
  -3  19   4       5357.12       5319.15       281.43 o
  -2  19   4        807.70        851.93        64.28 o
  -1  19   4          5.15         41.85        35.05 o
   0  19   4        232.02        233.07        27.41 o
   1  19   4       2494.30       2473.79       140.47 o
   2  19   4       1275.83       1336.78        88.18 o
   3  19   4        352.54        392.74        52.01 o
   4  19   4       3191.05       3348.50       189.26 o
   5  19   4        557.66        545.13        65.33 o
   6  19   4         49.39         19.21        48.44 o
  -7  20   4         43.32         34.91        42.48 o
  -6  20   4         25.66          0.35        52.57 o
  -5  20   4          3.00         64.70        51.52 o
  -4  20   4         65.30         33.79        46.26 o
  -3  20   4        480.64        510.43        56.15 o
  -2  20   4        161.67        205.59        42.41 o
  -1  20   4        269.16        289.70        42.34 o
   0  20   4        327.72        356.29        32.38 o
   1  20   4        245.86        206.85        43.18 o
   2  20   4         47.18         16.82        39.88 o
   3  20   4       1678.74       1599.21       105.14 o
   4  20   4        111.56         98.62        55.59 o
   5  20   4        158.23         58.32        55.87 o
   6  20   4          4.72         11.07        44.02 o
  -7  21   4         36.29         31.12        41.01 o
  -6  21   4        356.83        297.76        53.97 o
  -5  21   4          0.10          0.00        44.44 o
  -4  21   4          1.86         13.60        50.40 o
  -3  21   4         27.79         22.71        45.42 o
  -2  21   4       3546.93       3718.04       202.85 o
  -1  21   4        868.72        920.77        68.83 o
   0  21   4         46.48         65.19        38.55 o
   1  21   4        249.34        214.07        44.23 o
   2  21   4        797.08        788.50        68.13 o
   3  21   4        185.18        139.42        55.23 o
   4  21   4        278.15        351.25        57.90 o
   5  21   4          0.42          0.00        42.48 o
   6  21   4        147.59        129.68        45.00 o
  -7  22   4        111.78        201.87        40.80 o
  -6  22   4         32.23         47.73        44.44 o
  -5  22   4        142.91         29.58        54.60 o
  -4  22   4       1015.71       1017.57        81.66 o
  -3  22   4        393.05        472.86        57.27 o
  -2  22   4        739.83        690.29        61.47 o
  -1  22   4       1650.29       1566.90        98.83 o
   0  22   4        300.62        289.63        32.66 o
   1  22   4        519.41        475.17        52.29 o
   2  22   4         73.10         96.66        43.95 o
   3  22   4       1555.57       1643.51       108.65 o
   4  22   4         18.61         27.13        52.78 o
   5  22   4         15.31         37.99        49.00 o
   6  22   4         96.49        107.32        38.90 o
  -6  23   4         12.22         15.49        41.01 o
  -5  23   4         85.18        167.39        52.01 o
  -4  23   4          0.33         51.73        50.61 o
  -3  23   4       5178.62       5560.27       297.27 o
  -2  23   4        454.19        460.87        56.36 o
  -1  23   4       3126.49       2993.96       167.74 o
   0  23   4       1440.20       1383.39        64.98 o
   1  23   4         68.69         41.01        43.18 o
   2  23   4         89.75        161.78        51.80 o
   3  23   4         76.01         94.49        53.55 o
   4  23   4        586.65        662.68        70.59 o
   5  23   4        336.19        341.99        54.81 o
  -6  24   4         23.10         43.11        39.81 o
  -5  24   4        175.32        319.77        53.83 o
  -4  24   4       2223.14       2448.13       147.76 o
  -3  24   4         47.82          0.00        44.58 o
  -2  24   4       1269.35       1425.03        98.20 o
  -1  24   4        404.50        407.74        39.39 o
   0  24   4         62.58        114.32        25.09 o
   1  24   4       1781.14       1948.99       121.75 o
   2  24   4        640.99        727.37        69.11 o
   3  24   4        673.83        587.25        68.83 o
   4  24   4        104.52         49.49        52.99 o
   5  24   4        203.40        249.12        49.42 o
  -6  25   4         85.96         65.26        38.06 o
  -5  25   4        150.13        158.98        49.42 o
  -4  25   4         44.96        103.53        49.98 o
  -3  25   4        266.55        296.57        57.41 o
  -2  25   4        754.84        786.18        73.25 o
  -1  25   4        307.35        371.22        56.50 o
   0  25   4       1240.50       1073.71        57.41 o
   1  25   4         47.71         65.96        49.91 o
   2  25   4        473.80        404.52        61.61 o
   3  25   4        425.40        522.84        62.45 o
   4  25   4        102.07        127.15        48.65 o
   5  25   4          2.29         36.03        40.87 o
  -5  26   4          1.39         11.64        43.11 o
  -4  26   4         21.61          0.00        42.55 o
  -3  26   4         58.73         66.17        49.49 o
  -2  26   4       3075.09       3078.43       175.38 o
  -1  26   4       3769.52       3572.38       199.91 o
   0  26   4          0.04         82.43        42.13 o
   1  26   4         13.20         30.14        49.84 o
   2  26   4       1052.97       1111.70        84.32 o
   3  26   4        232.18        230.75        52.78 o
   4  26   4        116.54        137.39        45.49 o
  -5  27   4        386.46        430.17        51.38 o
  -4  27   4        373.38        341.78        52.01 o
  -3  27   4        166.88        201.10        50.12 o
  -2  27   4        858.51        916.28        75.91 o
  -1  27   4          0.53         19.21        48.72 o
   0  27   4         97.80        110.12        33.51 o
   1  27   4       1461.11       1374.00        96.73 o
   2  27   4        139.45         69.04        49.28 o
   3  27   4        204.61        194.65        49.84 o
   4  27   4         21.78          0.00        40.23 o
  -4  28   4         73.28        133.25        42.69 o
  -3  28   4        885.70        837.28        72.20 o
  -2  28   4       2227.49       2155.07       130.73 o
  -1  28   4          1.91         38.62        47.45 o
   0  28   4        579.96        555.50        40.58 o
   1  28   4          4.21          0.00        41.43 o
   2  28   4        726.52        763.40        68.90 o
   3  28   4         64.01        102.27        42.55 o
  -4  29   4        137.42        142.64        40.58 o
  -3  29   4        130.55        130.45        43.25 o
  -2  29   4          1.94          0.00        40.44 o
  -1  29   4        376.18        363.23        55.73 o
   0  29   4        257.58        285.36        33.86 o
   1  29   4        850.10        770.06        68.48 o
   2  29   4         71.53         72.13        42.69 o
   3  29   4          2.23          0.00        37.78 o
  -3  30   4         19.47         16.54        37.85 o
  -2  30   4          0.02         25.09        41.01 o
  -1  30   4        909.81        863.29        72.06 o
   0  30   4          0.32         25.02        41.29 o
   1  30   4        422.44        436.41        53.41 o
   2  30   4        584.60        580.32        57.27 o
  -2  31   4        179.10        159.82        42.97 o
  -1  31   4         60.89         62.73        40.16 o
   0  31   4          0.39          0.00        27.06 o
   1  31   4         68.51         58.46        39.18 o
  -9   1   5          9.88          0.00        36.80 o
  -8   1   5        546.23        605.69        63.37 o
  -7   1   5       2456.35       2502.11       147.20 o
  -6   1   5       1178.15       1299.07        81.52 o
  -5   1   5       1488.82       1309.79        76.12 o
  -4   1   5       1007.31       1044.06        60.63 o
  -3   1   5       2079.85       2042.21       106.75 o
  -2   1   5       8056.24       7941.96       400.24 o
  -1   1   5      44254.74      45201.15      2262.59 o
   0   1   5       2266.29       2122.54        77.31 o
   1   1   5         44.45         41.36        13.53 o
   2   1   5      11152.42      11761.92       592.58 o
   3   1   5       5875.73       6308.82       321.67 o
   4   1   5       5093.59       5097.79       263.91 o
   5   1   5       1411.57       1465.96        89.30 o
   6   1   5         54.46         70.09        41.50 o
   7   1   5        513.10        473.49        56.78 o
   8   1   5          1.97          0.00        35.47 o
  -9   2   5        145.47        144.89        45.00 o
  -8   2   5        646.99        750.23        68.48 o
  -7   2   5       1416.38       1375.19        94.98 o
  -6   2   5       3219.38       3348.01       179.16 o
  -5   2   5        402.92        364.63        35.33 o
  -4   2   5      11247.56      12109.17       610.81 o
  -3   2   5       1122.54       1252.60        68.13 o
  -2   2   5      11847.71      11994.56       602.89 o
  -1   2   5      26802.06      26327.00      1318.90 o
   0   2   5      13105.54      14833.26       526.20 o
   1   2   5      25728.30      24633.79      1235.14 o
   2   2   5        163.09        213.02        21.59 o
   3   2   5       4512.66       4172.75       215.26 o
   4   2   5          4.55         33.79        27.76 o
   5   2   5         56.88          4.00        37.43 o
   6   2   5         75.64         51.45        42.76 o
   7   2   5         15.00         59.58        45.00 o
   8   2   5        280.48        152.25        45.70 o
  -9   3   5          0.13         21.03        40.16 o
  -8   3   5        364.80        330.92        52.08 o
  -7   3   5        704.25        609.83        65.33 o
  -6   3   5        452.84        426.04        43.88 o
  -5   3   5          6.75          0.70        26.36 o
  -4   3   5       3198.27       3125.88       162.83 o
  -3   3   5      11327.35      10431.03       525.71 o
  -2   3   5       8558.88       8070.72       407.04 o
  -1   3   5       2400.80       2441.05       124.84 o
   0   3   5      23428.68      21725.69       770.27 o
   1   3   5       6947.40       7047.62       356.15 o
   2   3   5       1099.77       1057.38        59.86 o
   3   3   5       6706.82       7676.72       390.29 o
   4   3   5          1.87          0.00        31.19 o
   5   3   5        731.66        736.56        57.76 o
   6   3   5         26.37         41.22        42.90 o
   7   3   5        173.64        218.35        48.16 o
   8   3   5         53.73         45.63        40.09 o
  -9   4   5          7.20         43.88        41.71 o
  -8   4   5        206.51        211.20        49.07 o
  -7   4   5        203.74         99.53        49.77 o
  -6   4   5         78.51         51.80        35.54 o
  -5   4   5       2066.88       2024.34       111.80 o
  -4   4   5       8815.36       8738.09       442.86 o
  -3   4   5       2530.24       2500.35       130.24 o
  -2   4   5       4727.54       4570.75       232.15 o
  -1   4   5         49.05         58.74        12.90 o
   0   4   5      34616.72      36175.74      1281.33 o
   1   4   5      20675.96      20761.11      1041.40 o
   2   4   5       4104.39       4364.04       223.60 o
   3   4   5       1868.93       1843.28       100.66 o
   4   4   5        126.29        131.85        31.05 o
   5   4   5       2254.95       2292.94       130.31 o
   6   4   5          0.62          0.00        36.87 o
   7   4   5        347.72        236.57        50.54 o
   8   4   5        925.33        899.11        69.67 o
  -9   5   5         38.75         15.00        40.66 o
  -8   5   5        293.52        257.11        54.11 o
  -7   5   5        681.70        713.07        68.06 o
  -6   5   5        157.08        144.47        39.18 o
  -5   5   5        218.10        293.35        35.61 o
  -4   5   5       3640.56       3584.16       186.38 o
  -3   5   5       2755.67       2620.71       136.47 o
  -2   5   5       1069.44       1168.90        63.72 o
  -1   5   5       5887.16       6342.25       320.61 o
   0   5   5       5470.19       5437.82       194.79 o
   1   5   5          0.56          0.00        23.41 o
   2   5   5       6163.14       6619.34       336.17 o
   3   5   5        864.65       1030.04        61.68 o
   4   5   5        186.45        192.27        33.22 o
   5   5   5       2163.67       2400.40       135.42 o
   6   5   5        141.23         92.39        34.77 o
   7   5   5         47.59         64.84        43.11 o
   8   5   5         72.71         43.46        40.37 o
  -9   6   5         43.24         41.01        43.04 o
  -8   6   5          0.10          0.00        37.99 o
  -7   6   5        249.76        295.17        51.94 o
  -6   6   5        395.46        258.58        45.77 o
  -5   6   5         37.54          0.00        32.17 o
  -4   6   5       1258.21       1216.99        70.73 o
  -3   6   5      11810.87      11992.04       604.71 o
  -2   6   5       5890.70       6465.20       327.48 o
  -1   6   5       1462.29       1536.83        81.52 o
   0   6   5        182.70        206.99        13.60 o
   1   6   5       5076.26       5221.79       265.66 o
   2   6   5        601.48        586.34        39.39 o
   3   6   5        192.47        171.94        27.76 o
   4   6   5          4.70          0.49        30.00 o
   5   6   5         18.39          1.40        38.90 o
   6   6   5        564.60        573.73        63.65 o
   7   6   5         24.15         46.68        45.98 o
   8   6   5        476.07        559.64        53.90 o
  -9   7   5         46.62         80.75        45.07 o
  -8   7   5        458.21        384.19        61.54 o
  -7   7   5         48.96         56.01        46.33 o
  -6   7   5        465.63        459.33        49.91 o
  -5   7   5       1017.12        845.13        59.93 o
  -4   7   5         21.33         16.89        23.97 o
  -3   7   5      17937.49      18728.50       941.86 o
  -2   7   5       3550.05       3577.15       183.72 o
  -1   7   5          1.21         10.79        14.58 o
   0   7   5        260.61        287.25        16.47 o
   1   7   5       3035.84       2897.58       150.21 o
   3   7   5       2511.90       2731.88       145.38 o
   4   7   5        728.16        824.46        57.62 o
   5   7   5       2157.24       2175.25       125.47 o
   6   7   5        455.80        364.49        54.67 o
   7   7   5         58.58        167.95        45.35 o
   8   7   5         13.73         82.22        36.59 o
  -9   8   5         40.12        102.69        41.99 o
  -8   8   5        404.78        400.03        58.88 o
  -7   8   5        170.17          9.04        50.40 o
  -6   8   5         21.32         79.28        38.48 o
  -5   8   5        863.99        863.01        61.33 o
  -4   8   5       1667.12       1720.69        96.45 o
  -3   8   5      22844.23      22962.65      1154.04 o
  -2   8   5       2560.73       2673.07       139.42 o
  -1   8   5       2378.25       2613.98       135.98 o
   0   8   5        135.69        165.98        14.16 o
   1   8   5         18.32          0.00        24.67 o
   2   8   5        113.23        136.61        23.69 o
   3   8   5       2097.10       2102.71       115.52 o
   4   8   5        527.63        640.95        52.43 o
   5   8   5        606.45        619.85        56.50 o
   6   8   5        187.82        190.03        52.22 o
   7   8   5        158.87        163.25        47.45 o
   8   8   5         16.19         28.88        36.31 o
  -9   9   5        176.14        171.17        45.14 o
  -8   9   5         71.51        118.46        47.94 o
  -7   9   5       1466.89       1334.47        66.80 o
  -6   9   5          1.23         48.86        40.37 o
  -5   9   5       1269.89       1269.77        81.17 o
  -4   9   5      12383.91      12342.86       625.46 o
  -3   9   5       3486.02       3894.47       202.22 o
  -2   9   5       1528.76       1696.79        91.54 o
  -1   9   5      14571.00      15343.20       772.23 o
   0   9   5        224.00        194.72        15.56 o
   1   9   5       3724.64       3423.22       177.48 o
   2   9   5         81.25         43.11        22.50 o
   3   9   5      12975.24      12584.13       637.51 o
   4   9   5      10765.62      10439.93       532.79 o
   5   9   5        500.54        479.24        51.80 o
   6   9   5        108.12        107.18        49.84 o
   7   9   5         85.47         37.01        45.35 o
   8   9   5        217.25        138.02        41.43 o
  -9  10   5         23.66         67.01        41.15 o
  -8  10   5        842.98        680.62        69.81 o
  -7  10   5          4.67         40.37        46.47 o
  -6  10   5          7.44        104.23        40.09 o
  -5  10   5        173.33        108.86        37.57 o
  -4  10   5         67.29         27.55        28.81 o
  -3  10   5       1846.19       1728.05        95.82 o
  -2  10   5       6420.35       6394.05       325.94 o
  -1  10   5       9616.71      10114.20       511.34 o
   0  10   5       1601.01       1477.32        57.48 o
   1  10   5       3200.63       3183.71       166.19 o
   2  10   5         20.53          0.00        27.41 o
   3  10   5       3381.58       3426.94       181.83 o
   4  10   5       2623.96       2681.34       148.81 o
   5  10   5        194.89        145.73        44.93 o
   6  10   5        509.35        437.81        60.91 o
   7  10   5        409.71        538.26        56.29 o
   8  10   5        201.93        232.22        42.97 o
  -9  11   5        215.71        165.98        46.61 o
  -8  11   5        137.31        112.43        52.01 o
  -7  11   5         60.58         76.68        48.23 o
  -6  11   5       1240.40       1228.06        85.24 o
  -5  11   5        143.14        169.28        38.76 o
  -4  11   5         97.74        211.69        34.56 o
  -3  11   5       1605.66       1709.12        96.24 o
  -2  11   5       4599.43       4973.16       255.99 o
  -1  11   5        159.39        163.81        24.11 o
   0  11   5         75.53         65.96        14.79 o
   1  11   5       3200.08       3097.77       162.48 o
   2  11   5       6477.45       6496.67       333.51 o
   3  11   5         12.07         37.36        30.98 o
   4  11   5        638.40        577.02        54.25 o
   5  11   5        993.03        840.30        68.48 o
   6  11   5        181.57         94.35        53.41 o
   7  11   5         54.24          3.01        44.93 o
  -9  12   5        738.29        667.30        63.09 o
  -8  12   5         58.74         47.52        48.23 o
  -7  12   5         25.30          8.76        48.16 o
  -6  12   5        109.32        180.07        45.28 o
  -5  12   5       3408.12       3467.45       187.85 o
  -4  12   5       1987.17       1904.97       108.93 o
  -3  12   5       1055.43       1131.54        70.24 o
  -2  12   5      18059.20      18250.74       919.64 o
  -1  12   5        696.43        769.29        49.21 o
   0  12   5       2672.34       2931.65       109.35 o
   1  12   5         63.26          0.00        28.67 o
   2  12   5       1872.58       1972.61       109.98 o
   3  12   5        603.59        653.07        52.50 o
   4  12   5        376.48        356.43        47.59 o
   5  12   5        166.51        276.38        49.00 o
   6  12   5        438.35        353.49        62.17 o
   7  12   5        127.35        111.03        44.51 o
  -9  13   5        155.29        190.66        41.57 o
  -8  13   5        997.44        860.20        72.48 o
  -7  13   5          0.71         81.66        45.21 o
  -6  13   5        234.51        302.39        50.47 o
  -5  13   5          7.81         15.14        37.92 o
  -4  13   5       3315.41       3096.44       167.74 o
  -3  13   5         29.57         21.31        29.58 o
  -2  13   5        747.91        820.04        54.32 o
  -1  13   5       5029.96       4613.22       239.09 o
   0  13   5       5304.87       5818.71       211.69 o
   1  13   5         21.92         31.61        26.22 o
   2  13   5      10430.18       9771.08       498.51 o
   3  13   5         68.80         92.53        34.98 o
   4  13   5        436.27        412.09        48.93 o
   5  13   5        103.03         87.97        44.86 o
   6  13   5          1.26          0.00        42.41 o
   7  13   5        146.72        159.26        44.09 o
  -8  14   5       2441.68       2396.75       143.34 o
  -7  14   5        495.11        572.96        60.63 o
  -6  14   5        665.50        490.52       254.23 o
  -5  14   5       4183.31       4044.19       218.49 o
  -4  14   5        562.83        528.94        50.40 o
  -3  14   5       8128.46       8039.88       412.37 o
  -2  14   5       2251.20       2092.05       116.08 o
  -1  14   5       4774.69       4572.22       238.04 o
   0  14   5         71.05         32.80        18.86 o
   1  14   5       1167.25       1095.86        68.55 o
   2  14   5       1572.93       1463.79        87.83 o
   3  14   5       7235.53       7194.89       372.27 o
   4  14   5        999.57        970.25        73.25 o
   5  14   5          0.78         40.73        51.38 o
   6  14   5          1.66          0.00        42.90 o
   7  14   5        378.22        377.04        51.17 o
  -8  15   5        147.83         92.17        47.31 o
  -7  15   5        852.12        896.86        74.51 o
  -6  15   5          0.62          0.00        41.71 o
  -5  15   5       1173.11       1268.51        85.52 o
  -4  15   5       4660.69       4527.50       240.07 o
  -3  15   5        341.27        370.10        41.43 o
  -2  15   5         11.46         20.54        30.00 o
  -1  15   5       2682.62       2599.54       140.96 o
   0  15   5        591.85        545.48        32.03 o
   1  15   5        921.81        886.70        61.89 o
   2  15   5       3464.27       3462.41       186.45 o
   3  15   5       4255.42       4264.99       228.09 o
   4  15   5       3209.49       3003.63       169.63 o
   5  15   5        362.28        335.33        59.51 o
   6  15   5        100.56         81.38        52.85 o
   7  15   5         92.50        116.78        42.83 o
  -8  16   5          6.96          0.00        37.01 o
  -7  16   5        830.58        701.86        68.90 o
  -6  16   5        840.26       1051.56        81.94 o
  -5  16   5          4.90          0.00        38.20 o
  -4  16   5        225.07        216.31        42.83 o
  -3  16   5         28.42         95.61        35.75 o
  -2  16   5       5120.21       5214.85       272.39 o
  -1  16   5       4629.90       4636.21       242.74 o
   0  16   5        469.20        561.74        33.30 o
   1  16   5       3401.01       3182.94       172.50 o
   2  16   5        119.47        145.31        37.92 o
   3  16   5        342.59        379.98        48.30 o
   4  16   5       2195.29       1964.13       121.12 o
   5  16   5          4.30         22.43        51.66 o
   6  16   5          1.83          0.00        41.36 o
   7  16   5         62.99         47.24        41.08 o
  -8  17   5        175.34        216.03        42.97 o
  -7  17   5         23.42         32.17        45.35 o
  -6  17   5        348.24        404.87        60.91 o
  -5  17   5       3486.40       3818.07       209.51 o
  -4  17   5        616.68        589.85        56.85 o
  -3  17   5       6807.29       6896.91       358.32 o
  -2  17   5      10956.31      10903.67       556.69 o
  -1  17   5       1135.95       1187.06        76.26 o
   0  17   5        170.55        190.66        26.15 o
   1  17   5         52.35          0.00        34.77 o
   2  17   5        773.87        788.78        62.24 o
   3  17   5       1278.77       1262.97        87.20 o
   4  17   5        830.46        787.03        70.52 o
   5  17   5       2798.38       2700.68       162.41 o
   6  17   5        370.41        365.97        56.08 o
   7  17   5        539.97        507.21        52.92 o
  -8  18   5          5.72          0.00        34.77 o
  -7  18   5         93.79        157.85        47.38 o
  -6  18   5       1117.77       1312.53        94.91 o
  -5  18   5          6.55          0.00        37.71 o
  -4  18   5        316.11        394.42        50.12 o
  -3  18   5        474.25        416.43        50.05 o
  -2  18   5        940.63       1067.68        72.41 o
  -1  18   5       3242.14       3285.56       177.97 o
   0  18   5        115.51        174.26        25.79 o
   1  18   5       5068.62       5295.88       279.12 o
   2  18   5        851.62        847.10        66.38 o
   3  18   5        503.03        501.18        57.62 o
   4  18   5       1467.98       1465.12       103.04 o
   5  18   5         16.24         89.51        52.08 o
   6  18   5          8.81          0.00        40.73 o
  -7  19   5         93.27        145.66        43.53 o
  -6  19   5         44.91          0.14        53.27 o
  -5  19   5        123.44        195.00        53.41 o
  -4  19   5       1519.89       1561.57       101.01 o
  -3  19   5       3257.71       3398.83       186.66 o
  -2  19   5       1213.16       1126.70        77.45 o
  -1  19   5       1001.91        977.47        70.24 o
   0  19   5       2085.01       2004.08        82.57 o
   1  19   5        709.30        755.13        62.03 o
   2  19   5          6.35          0.00        38.90 o
   3  19   5        115.02         68.27        47.45 o
   4  19   5       1535.30       1652.07       110.12 o
   5  19   5        393.49        401.43        61.75 o
   6  19   5        113.78         79.28        49.21 o
  -7  20   5         23.96         26.01        41.57 o
  -6  20   5         71.96         49.98        52.15 o
  -5  20   5        712.65        832.17        75.56 o
  -4  20   5        199.09        205.80        49.77 o
  -3  20   5       1608.43       1473.46        96.87 o
  -2  20   5        113.07         79.35        40.94 o
  -1  20   5        402.77        353.21        47.80 o
   0  20   5       4567.33       4419.27       167.18 o
   1  20   5        999.14       1031.87        73.95 o
   2  20   5         15.56          0.00        35.75 o
   3  20   5        548.40        500.20        43.04 o
   4  20   5        559.63        648.52        68.97 o
   5  20   5        544.14        550.03        66.87 o
   6  20   5          7.41          0.00        39.11 o
  -7  21   5         86.73         80.40        42.83 o
  -6  21   5         47.71        103.04        43.60 o
  -5  21   5        512.46        589.99        68.34 o
  -4  21   5       1289.01       1470.38       101.29 o
  -3  21   5         41.03         63.44        43.67 o
  -2  21   5        693.28        679.22        62.66 o
  -1  21   5        560.93        622.79        58.11 o
   0  21   5         57.81         23.83        28.67 o
   1  21   5         33.44        155.05        42.13 o
   2  21   5        789.07        800.62        68.69 o
   3  21   5         41.39         89.23        52.50 o
   4  21   5        173.43        145.24        52.43 o
   5  21   5        491.58        607.16        64.49 o
   6  21   5          4.75         23.69        37.22 o
  -7  22   5          5.37         21.73        37.57 o
  -6  22   5        179.60        268.88        49.70 o
  -5  22   5          2.21         19.28        49.56 o
  -4  22   5        519.33        455.20        63.02 o
  -3  22   5        940.95        903.38        75.42 o
  -2  22   5       2326.36       2179.32       129.47 o
  -1  22   5       1828.54       1759.10       108.30 o
   0  22   5        172.59        187.64        31.96 o
   1  22   5         37.39         71.29        41.50 o
   2  22   5         28.94          0.00        43.32 o
   3  22   5          0.65          0.00        45.21 o
   4  22   5         60.66         66.31        55.87 o
   5  22   5        326.94        471.39        59.37 o
  -6  23   5        101.55         38.27        44.93 o
  -5  23   5        217.26        180.56        55.66 o
  -4  23   5        140.06        150.42        55.16 o
  -3  23   5        398.95        421.41        59.79 o
  -2  23   5         96.75         77.03        45.91 o
  -1  23   5        219.45        214.77        46.26 o
   0  23   5       1640.07       1503.81        69.39 o
   1  23   5        172.82         83.97        52.08 o
   2  23   5        129.71         77.95        53.06 o
   3  23   5         36.77          0.00        45.42 o
   4  23   5        283.23        247.79        57.97 o
   5  23   5         21.90         43.18        45.21 o
  -6  24   5          8.87         76.40        38.41 o
  -5  24   5          2.80          0.00        44.30 o
  -4  24   5         11.27          0.00        44.23 o
  -3  24   5        335.02        356.78        56.43 o
  -2  24   5         85.91        162.62        53.62 o
  -1  24   5       1050.18       1057.17        82.78 o
   0  24   5       1492.27       1356.62        66.24 o
   1  24   5        693.63        866.51        72.83 o
   2  24   5          5.71         24.74        50.12 o
   3  24   5        344.27        431.64        61.89 o
   4  24   5         11.27          0.00        41.71 o
   5  24   5          7.95         48.79        41.78 o
  -6  25   5         12.61          7.01        37.85 o
  -5  25   5         10.15         38.76        44.58 o
  -4  25   5         10.95          0.00        42.83 o
  -3  25   5         44.97          6.24        51.66 o
  -2  25   5       1240.95       1021.42        83.69 o
  -1  25   5       1136.64       1229.11        89.79 o
   0  25   5         60.94        112.85        31.26 o
   1  25   5       1223.37       1168.06        88.74 o
   2  25   5        282.26        372.20        56.92 o
   3  25   5       1091.82       1379.96        95.89 o
   4  25   5        245.99        274.00        50.82 o
  -5  26   5         68.71          0.00        42.69 o
  -4  26   5         44.59        100.59        46.75 o
  -3  26   5         10.23          0.00        42.76 o
  -2  26   5        711.41        769.43        69.88 o
  -1  26   5        165.29        246.31        55.23 o
   0  26   5         68.29         98.06        37.43 o
   1  26   5        300.18        288.93        52.85 o
   2  26   5          2.33         82.85        46.61 o
   3  26   5          0.51          0.00        43.04 o
   4  26   5        225.87        278.07        47.94 o
  -5  27   5        195.50        184.91        44.09 o
  -4  27   5        645.34        557.18        61.54 o
  -3  27   5        279.42        206.57        51.45 o
  -2  27   5        159.55         96.73        48.72 o
  -1  27   5          3.76         44.86        47.24 o
   0  27   5        357.23        294.19        35.68 o
   1  27   5        204.18        313.46        51.31 o
   2  27   5          2.78         51.73        46.54 o
   3  27   5         32.90          0.00        41.85 o
   4  27   5        413.04        389.52        48.65 o
  -4  28   5        594.40        608.42        59.44 o
  -3  28   5        570.52        586.55        60.98 o
  -2  28   5        449.28        446.85        56.22 o
  -1  28   5         54.39          0.00        41.71 o
   0  28   5        510.76        488.28        40.37 o
   1  28   5        454.82        421.20        58.25 o
   2  28   5          5.58         45.63        44.37 o
   3  28   5          4.23         17.59        39.53 o
  -4  29   5          0.16          6.10        37.85 o
  -3  29   5        402.22        460.17        53.90 o
  -2  29   5        405.36        417.84        53.34 o
  -1  29   5        221.54        165.42        49.35 o
   0  29   5         11.05          9.74        39.39 o
   1  29   5          5.68          0.00        38.20 o
   2  29   5        159.08        140.61        42.41 o
  -3  30   5         12.76          0.00        37.43 o
  -2  30   5        147.57        121.75        44.86 o
  -1  30   5        811.96        728.85        63.72 o
   0  30   5        158.39        184.42        32.73 o
   1  30   5        113.76        165.49        41.08 o
   2  30   5        104.69        125.05        38.76 o
  -2  31   5         21.75          0.00        38.34 o
  -1  31   5         10.38          4.21        37.71 o
   0  31   5         97.26        109.21        27.83 o
   1  31   5         33.09          0.00        37.08 o
  -9   0   6        101.45         67.50        50.54 o
  -8   0   6       1618.36       1816.09       116.22 o
  -7   0   6       3096.96       3189.39       176.64 o
  -6   0   6       1919.97       1925.37       111.10 o
  -5   0   6          3.77         47.10        28.39 o
  -4   0   6      23709.81      26532.09      1332.01 o
  -3   0   6       1041.52       1449.70        78.16 o
  -2   0   6      18854.31      18850.61       945.79 o
  -1   0   6      23480.00      23914.12      1198.76 o
   0   0   6         27.17         39.18         9.53 o
   1   0   6       9533.55       9893.89       498.87 o
   2   0   6      80858.69      84190.65      4213.89 o
   3   0   6       1404.70       1392.15        80.12 o
   4   0   6         68.62         93.58        30.70 o
   5   0   6        403.60        355.80        44.72 o
   6   0   6          0.07        151.12        45.49 o
   7   0   6        724.82        810.79        68.27 o
   8   0   6         59.33        118.95        36.80 o
  -9   1   6        317.12        377.88        57.48 o
  -8   1   6         65.24         91.96        48.09 o
  -7   1   6         30.57        130.66        40.58 o
  -6   1   6         66.53         32.66        34.07 o
  -5   1   6      12251.64      12406.86       627.84 o
  -4   1   6          9.13         67.43        24.46 o
  -3   1   6        110.98        131.50        19.49 o
  -2   1   6      11882.28      10663.32       536.72 o
  -1   1   6       5605.52       5442.80       275.47 o
   0   1   6       8509.40       8192.69       292.16 o
   1   1   6       8973.60       8784.15       443.35 o
   2   1   6        247.13        235.38        25.72 o
   3   1   6      23401.71      24431.07      1228.06 o
   4   1   6          5.72          0.00        32.31 o
   5   1   6        474.34        520.17        50.12 o
   6   1   6        813.75        900.65        73.67 o
   7   1   6          6.04          0.00        37.50 o
   8   1   6         34.58          0.00        37.29 o
  -9   2   6          3.60         62.03        42.90 o
  -8   2   6         16.16         45.91        46.68 o
  -7   2   6       3116.82       3024.45       167.18 o
  -6   2   6          5.68          0.00        33.30 o
  -5   2   6       6518.35       6766.19       346.34 o
  -4   2   6       3792.91       4025.97       207.55 o
  -3   2   6       2383.08       2574.44       133.88 o
  -2   2   6      10152.92       9377.15       472.58 o
  -1   2   6       5994.48       6159.38       311.36 o
   0   2   6       5181.42       5246.32       188.20 o
   1   2   6       2081.80       2013.69       105.49 o
   2   2   6      10579.88      11297.54       570.08 o
   3   2   6        430.58        660.71        45.49 o
   4   2   6        105.70        116.92        31.89 o
   5   2   6        856.98        773.50        61.40 o
   6   2   6        537.95        635.76        63.65 o
   7   2   6         24.07          0.00        38.62 o
   8   2   6        717.59        843.80        63.30 o
  -9   3   6         58.75         22.43        44.44 o
  -8   3   6        293.43        220.52        51.52 o
  -7   3   6          7.35         19.63        41.15 o
  -6   3   6       3063.17       2810.45       153.44 o
  -5   3   6       3641.63       3936.81       205.66 o
  -4   3   6        408.13        596.23        41.43 o
  -3   3   6      17488.51      18424.15       925.67 o
  -2   3   6         65.34         54.60        14.51 o
  -1   3   6       1318.58       1289.25        68.83 o
   0   3   6        175.51        160.94        12.62 o
   1   3   6        601.30        542.74        34.84 o
   2   3   6      10600.49      10818.02       546.32 o
   3   3   6        130.38        145.31        28.04 o
   4   3   6        572.36        489.05        44.09 o
   5   3   6        303.66        278.21        43.60 o
   6   3   6        147.85        152.32        50.19 o
   7   3   6         39.96         98.41        43.32 o
   8   3   6          7.86          6.94        36.17 o
  -9   4   6         13.14          0.00        34.56 o
  -8   4   6        431.59        219.61        53.97 o
  -7   4   6         36.79         71.50        41.85 o
  -6   4   6        449.07        394.49        45.14 o
  -5   4   6       1206.49       1150.19        71.08 o
  -4   4   6      21003.82      22572.51      1134.42 o
  -3   4   6       3607.99       3993.93       204.75 o
  -2   4   6        976.94       1043.57        57.76 o
  -1   4   6       4746.83       4742.76       240.92 o
   0   4   6       3337.11       3334.48       120.77 o
   1   4   6       2410.75       2631.71       136.83 o
   2   4   6      11813.96      12609.78       636.18 o
   3   4   6        707.60        853.47        54.25 o
   4   4   6         80.53         98.06        32.52 o
   5   4   6        131.38        114.32        41.57 o
   6   4   6        335.08        252.27        55.73 o
   7   4   6        565.96        713.22        62.45 o
   8   4   6        118.46        153.44        37.78 o
  -9   5   6          0.86         24.25        45.21 o
  -8   5   6        264.02        386.29        57.06 o
  -7   5   6        782.10        812.26        67.71 o
  -6   5   6       1879.94       2064.22       118.67 o
  -5   5   6       7033.61       6786.02       348.23 o
  -4   5   6       6805.13       7341.10       373.61 o
  -3   5   6       4564.06       4522.45       231.52 o
  -2   5   6       1422.71       1454.96        78.23 o
  -1   5   6        522.06        496.55        31.82 o
   0   5   6      10218.38       9823.02       350.19 o
   1   5   6        691.77        687.21        42.34 o
   2   5   6       5298.95       5367.30       274.77 o
   3   5   6       8839.09       8965.90       455.90 o
   4   5   6         64.91        100.24        33.22 o
   5   5   6         29.96         46.96        39.18 o
   6   5   6        438.75        589.92        63.65 o
   7   5   6         64.16         63.51        42.62 o
   8   5   6         50.75          0.00        34.63 o
  -9   6   6         29.16         38.27        45.21 o
  -8   6   6          0.43          0.00        37.01 o
  -7   6   6        292.43        290.33        51.17 o
  -6   6   6        148.45        253.67        40.66 o
  -5   6   6        203.42        257.25        35.68 o
  -4   6   6       1729.20       1688.73        93.58 o
  -3   6   6       1450.44       1409.19        77.81 o
  -2   6   6       5364.17       4752.15       242.46 o
  -1   6   6       2436.29       2577.81       133.60 o
   0   6   6          3.25         26.43        16.05 o
   1   6   6       1348.29       1291.64        71.22 o
   2   6   6       3900.69       3783.65       196.34 o
   3   6   6       5398.89       5595.88       288.23 o
   4   6   6       3435.54       3261.51       175.38 o
   5   6   6        649.84        807.98        64.14 o
   6   6   6        218.23        304.49        52.92 o
   7   6   6        178.12        142.71        44.09 o
   8   6   6          0.10         35.12        35.68 o
  -9   7   6        175.48        222.69        49.07 o
  -8   7   6        128.39        113.62        53.76 o
  -7   7   6         10.95          0.00        34.28 o
  -6   7   6       1997.95       1813.70       109.56 o
  -5   7   6        774.17        717.70        53.06 o
  -4   7   6       4657.65       4947.22       255.22 o
  -3   7   6      12673.37      12083.79       609.97 o
  -2   7   6       1888.45       1906.44       101.43 o
  -1   7   6         16.05         20.19        16.54 o
   0   7   6       3195.31       3207.68       117.13 o
   1   7   6       1684.20       1555.26        84.67 o
   3   7   6       2862.03       2724.45       146.29 o
   4   7   6       2061.16       2080.28       118.53 o
   5   7   6       1648.45       1657.04       103.53 o
   6   7   6         15.22         82.92        48.93 o
   7   7   6         82.48        106.61        44.30 o
   8   7   6         82.86        121.33        35.96 o
  -9   8   6        144.71         81.52        45.49 o
  -8   8   6         63.05          0.00        37.71 o
  -7   8   6       1290.38       1403.44        96.52 o
  -6   8   6        175.44        176.01        42.97 o
  -5   8   6       2065.37       1948.71       110.61 o
  -4   8   6       2067.24       2130.95       116.50 o
  -3   8   6       5986.12       5871.21       300.43 o
  -2   8   6      15776.55      15732.65       791.86 o
  -1   8   6       5181.50       4980.87       254.44 o
   0   8   6       1092.40        992.12        40.37 o
   1   8   6      29306.02      30107.98      1510.19 o
   2   8   6       2097.85       2036.89       111.10 o
   3   8   6          0.73         20.96        28.88 o
   4   8   6        430.07        467.81        47.66 o
   5   8   6       1176.18       1033.20        76.26 o
   6   8   6         30.58          0.00        43.32 o
   7   8   6        679.96        752.40        67.92 o
  -9   9   6          0.43          0.00        36.45 o
  -8   9   6         89.27          0.00        38.62 o
  -7   9   6        309.02        256.20        54.95 o
  -6   9   6        678.32        622.86        56.92 o
  -5   9   6        303.56        220.17        40.66 o
  -4   9   6        188.11        269.23        33.22 o
  -3   9   6       9440.15       9214.53       467.74 o
  -2   9   6        963.78        949.22        55.94 o
  -1   9   6        494.57        524.59        35.82 o
   0   9   6        436.98        349.42        20.33 o
   1   9   6       3953.70       3681.45       191.29 o
   2   9   6       2648.88       2532.46       135.84 o
   3   9   6        837.14        817.24        56.99 o
   4   9   6        592.55        688.33        56.01 o
   5   9   6        143.16        116.64        45.49 o
   6   9   6         77.46         17.87        52.99 o
   7   9   6         50.37         56.08        45.35 o
  -9  10   6        312.75        384.19        49.77 o
  -8  10   6         23.51         71.85        47.17 o
  -7  10   6        425.34        501.18        59.72 o
  -6  10   6          0.57          0.00        35.40 o
  -5  10   6         34.09         41.85        34.63 o
  -4  10   6        447.24        423.79        41.50 o
  -3  10   6       2672.73       2450.45       131.92 o
  -2  10   6       2275.60       2157.87       115.66 o
  -1  10   6       1228.30       1206.75        68.83 o
   0  10   6        578.16        617.04        29.44 o
   1  10   6        703.27        726.11        47.66 o
   2  10   6       5211.78       5080.62       263.28 o
   3  10   6          3.80          0.00        31.82 o
   4  10   6        372.41        396.53        47.24 o
   5  10   6         44.98          0.00        37.71 o
   6  10   6       2494.03       2597.51       152.18 o
   7  10   6        466.87        537.84        56.64 o
  -9  11   6         20.28         62.17        38.55 o
  -8  11   6        320.46        314.10        54.11 o
  -7  11   6        108.60        195.85        51.03 o
  -6  11   6       3639.64       3657.97       201.38 o
  -5  11   6        242.58        323.70        41.85 o
  -4  11   6       5687.69       6142.27       317.32 o
  -3  11   6       3185.22       3317.59       175.31 o
  -2  11   6       5390.83       5622.45       288.58 o
  -1  11   6      10623.94      10700.61       541.90 o
   0  11   6        209.83        157.08        17.87 o
   1  11   6        426.66        385.80        33.79 o
   2  11   6       2396.13       2317.76       127.22 o
   3  11   6       2832.39       2816.97       153.72 o
   4  11   6        687.58        606.39        54.88 o
   5  11   6       1331.17       1163.36        83.97 o
   6  11   6         58.81         54.32        50.12 o
   7  11   6          2.52          0.00        35.68 o
  -9  12   6         11.00         33.15        38.27 o
  -8  12   6        177.02         93.02        51.31 o
  -7  12   6         35.92         89.37        48.51 o
  -6  12   6          0.11          0.00        36.87 o
  -5  12   6        143.72        117.62        40.02 o
  -4  12   6          5.68         47.73        32.45 o
  -3  12   6         32.45        103.88        28.18 o
  -2  12   6        262.99        253.74        31.61 o
  -1  12   6       1931.80       1817.84       100.59 o
   0  12   6       1382.65       1606.78        63.72 o
   1  12   6         83.56         45.98        27.69 o
   2  12   6         69.14         43.74        30.21 o
   3  12   6        505.55        522.35        48.30 o
   4  12   6        405.58        462.70        51.10 o
   5  12   6        431.70        345.29        57.13 o
   6  12   6          2.65         84.18        49.07 o
   7  12   6          3.09          0.00        35.19 o
  -9  13   6          1.75         29.02        37.08 o
  -8  13   6         61.60        110.75        46.82 o
  -7  13   6       1026.11        981.26        79.56 o
  -6  13   6       1432.18       1403.72        95.96 o
  -5  13   6        260.35        227.18        44.51 o
  -4  13   6        503.17        572.75        50.61 o
  -3  13   6       4114.88       3970.17       209.30 o
  -2  13   6       1653.83       1748.45        98.69 o
  -1  13   6       4082.20       4601.03       238.88 o
   0  13   6        485.29        511.76        29.02 o
   1  13   6        149.84        200.12        29.72 o
   2  13   6       3587.29       3656.71       195.00 o
   3  13   6        325.12        375.36        46.75 o
   4  13   6        646.72        572.04        58.04 o
   5  13   6        267.62        306.74        58.39 o
   6  13   6          4.43          0.00        39.95 o
   7  13   6         56.18         67.01        38.97 o
  -8  14   6         18.53          0.00        37.01 o
  -7  14   6         35.24         49.14        46.96 o
  -6  14   6        147.95        139.56        46.82 o
  -5  14   6        439.31        547.51        55.30 o
  -4  14   6        580.95        574.15        52.99 o
  -3  14   6        134.78        206.64        36.94 o
  -2  14   6         64.96         74.51        31.47 o
  -1  14   6         36.03          0.00        29.51 o
   0  14   6        362.56        397.72        26.78 o
   1  14   6        581.74        617.26        49.07 o
   2  14   6         69.37         57.06        33.86 o
   3  14   6        439.96        521.30        52.08 o
   4  14   6        276.15        251.15        47.17 o
   5  14   6         44.76         89.65        52.85 o
   6  14   6          6.38         73.46        49.35 o
   7  14   6         80.23         49.49        40.02 o
  -8  15   6        563.18        577.65        60.21 o
  -7  15   6        317.07        419.10        58.11 o
  -6  15   6        322.86        324.33        56.85 o
  -5  15   6          0.11         27.83        41.15 o
  -4  15   6       1098.67       1143.18        77.31 o
  -3  15   6       3272.21       3261.93       176.71 o
  -2  15   6        797.64        691.35        53.90 o
  -1  15   6        997.53       1207.80        74.58 o
   0  15   6       2880.32       2613.98       101.15 o
   1  15   6         65.26         61.61        31.33 o
   2  15   6       1179.98       1116.68        74.93 o
   3  15   6        498.20        600.22        55.30 o
   4  15   6         56.35         98.62        44.93 o
   5  15   6       2718.03       2652.32       158.34 o
   6  15   6         26.43         22.29        49.49 o
   7  15   6        132.28        132.06        39.32 o
  -8  16   6        260.91        244.98        47.59 o
  -7  16   6       1021.87        979.51        80.47 o
  -6  16   6       2018.77       1876.93       120.28 o
  -5  16   6          0.62         17.59        42.90 o
  -4  16   6       2877.51       2926.11       163.18 o
  -3  16   6       1618.94       1852.47       109.42 o
  -2  16   6       6657.42       6736.68       348.58 o
  -1  16   6        234.53        290.33        38.48 o
   0  16   6         94.90        110.19        23.20 o
   1  16   6       1814.69       1786.02       105.21 o
   2  16   6        118.12        257.11        41.01 o
   3  16   6        365.66        384.54        49.98 o
   4  16   6       2576.90       2548.65       105.91 o
   5  16   6        195.12        279.61        59.30 o
   6  16   6          6.85         36.73        48.09 o
  -8  17   6          4.30          0.00        36.80 o
  -7  17   6          4.25         32.73        45.21 o
  -6  17   6         67.31         12.62        54.25 o
  -5  17   6        268.89        285.36        49.35 o
  -4  17   6         64.76          0.00        37.36 o
  -3  17   6       4380.57       4549.79       242.11 o
  -2  17   6       1235.04       1180.33        77.81 o
  -1  17   6        639.97        603.52        51.10 o
   0  17   6        623.82        544.85        35.54 o
   1  17   6        343.48        416.85        46.96 o
   2  17   6        337.66        333.37        44.72 o
   3  17   6         56.37         62.88        42.69 o
   4  17   6        278.69        246.31        58.46 o
   5  17   6         77.86        126.73        52.57 o
   6  17   6         59.01         36.87        46.96 o
  -8  18   6        355.52        440.06        47.45 o
  -7  18   6        360.59        431.36        56.99 o
  -6  18   6        227.65        261.66        56.43 o
  -5  18   6         64.02         34.77        34.28 o
  -4  18   6       1198.80       1123.55        80.61 o
  -3  18   6        613.45        541.83        55.23 o
  -2  18   6       1992.05       1988.94       116.43 o
  -1  18   6       1291.71       1349.26        85.59 o
   0  18   6        222.62        191.01        28.60 o
   1  18   6        567.56        578.35        53.76 o
   2  18   6       2659.71       2489.91       143.48 o
   3  18   6        245.22        222.48        50.12 o
   4  18   6          5.05         88.95        51.59 o
   5  18   6        183.25        113.34        57.13 o
   6  18   6        219.46        209.44        49.00 o
  -7  19   6         23.04          0.00        41.85 o
  -6  19   6         23.05         73.46        49.28 o
  -5  19   6         46.69          0.00        44.23 o
  -4  19   6         21.43          0.00        37.99 o
  -3  19   6        609.55        565.24        57.62 o
  -2  19   6       6434.55       6753.29       352.23 o
  -1  19   6          2.08         35.33        37.57 o
   0  19   6        257.07        233.98        30.35 o
   1  19   6       2064.26       1975.06       119.23 o
   2  19   6        469.87        477.35        53.69 o
   3  19   6       1269.72       1382.34        67.71 o
   4  19   6        163.13        213.65        58.88 o
   5  19   6          3.94         47.52        50.33 o
   6  19   6        116.58        122.81        45.28 o
  -7  20   6        597.54        583.47        56.85 o
  -6  20   6        335.68        507.07        60.77 o
  -5  20   6        493.69        571.97        67.29 o
  -4  20   6        384.16        402.41        53.34 o
  -3  20   6       1618.87       1530.38       100.10 o
  -2  20   6       3190.67       3155.60       175.31 o
  -1  20   6        393.00        466.55        49.98 o
   0  20   6       1085.72       1150.61        55.94 o
   1  20   6        911.07        904.85        70.16 o
   2  20   6        436.57        472.09        56.64 o
   3  20   6         25.80         92.81        52.15 o
   4  20   6         30.38          0.00        45.28 o
   5  20   6        334.14        321.38        55.80 o
   6  20   6        190.68        120.98        43.11 o
  -7  21   6        147.21        135.98        45.21 o
  -5  21   6        225.44        290.19        57.06 o
  -4  21   6        499.28        487.51        64.63 o
  -3  21   6       4109.32       4132.86       226.62 o
  -2  21   6          4.61         27.83        40.37 o
  -1  21   6        396.35        389.59        50.05 o
   0  21   6         12.51         33.51        28.88 o
   1  21   6        289.97        276.80        50.75 o
   2  21   6       2642.88       2902.77       117.62 o
   3  21   6         13.54         14.23        53.13 o
   4  21   6        285.62        382.72        59.30 o
   5  21   6         85.84         32.94        49.70 o
  -7  22   6         80.31          0.00        37.71 o
  -6  22   6        382.94        411.81        53.34 o
  -5  22   6         83.96         79.63        54.25 o
  -4  22   6         42.71         61.68        52.29 o
  -3  22   6         65.55          0.00        44.16 o
  -2  22   6       3805.59       3290.32       185.33 o
  -1  22   6        808.27        849.55        68.76 o
   0  22   6          1.34         43.60        28.60 o
   1  22   6        735.46        800.41        67.78 o
   2  22   6        628.37        825.51        73.39 o
   3  22   6        659.16        750.79        72.83 o
   4  22   6          5.42          0.00        44.09 o
   5  22   6         40.42         54.11        46.12 o
  -6  23   6        121.72         88.39        46.12 o
  -5  23   6        938.09        893.43        76.89 o
  -4  23   6        221.07        295.59        57.34 o
  -3  23   6        784.99       1062.92        82.22 o
  -2  23   6       4232.64       4386.26       238.46 o
  -1  23   6         84.47         52.85        35.61 o
   0  23   6          0.04         38.90        41.78 o
   1  23   6          0.24          0.00        44.72 o
   2  23   6        503.14        588.80        64.28 o
   3  23   6       3454.46       3770.75       210.85 o
   4  23   6         55.64        142.43        49.28 o
   5  23   6        336.11        474.89        53.48 o
  -6  24   6        132.63        117.55        42.20 o
  -5  24   6        378.38        324.82        58.18 o
  -4  24   6        159.95        178.18        51.87 o
  -3  24   6        723.77        699.34        71.92 o
  -2  24   6        788.61        815.34        74.44 o
  -1  24   6       8097.44       7893.66       413.35 o
   0  24   6         45.22         31.33        44.30 o
   1  24   6        970.85        966.05        80.12 o
   2  24   6       1280.51       1372.32        96.66 o
   3  24   6          2.10         13.67        49.42 o
   4  24   6        375.71        327.20        52.71 o
  -6  25   6        143.78        214.14        38.90 o
  -5  25   6        105.17         60.21        47.80 o
  -4  25   6        300.28        335.40        54.53 o
  -3  25   6        197.65        189.26        53.62 o
  -2  25   6        163.51        145.94        51.87 o
  -1  25   6          3.43         69.04        49.42 o
   0  25   6        118.44        156.73        33.37 o
   1  25   6        259.70        279.96        54.46 o
   2  25   6        217.39        196.06        54.18 o
   3  25   6        598.16        658.19        66.87 o
   4  25   6         78.30         91.40        42.55 o
  -5  26   6        267.09        170.89        46.89 o
  -4  26   6         77.28        160.31        48.23 o
  -3  26   6        240.53        245.47        50.68 o
  -2  26   6       3504.06       3436.61       194.16 o
  -1  26   6         19.88          0.00        42.13 o
   0  26   6        274.54        289.56        35.05 o
   1  26   6        536.38        609.47        63.37 o
   2  26   6         58.29         21.31        47.52 o
   3  26   6          8.19         52.50        44.37 o
   4  26   6          7.40          0.00        38.20 o
  -5  27   6          4.35          0.00        39.18 o
  -4  27   6         14.76          7.36        44.44 o
  -3  27   6        297.12        324.61        55.02 o
  -2  27   6         44.28        119.23        47.87 o
  -1  27   6        198.49        189.75        51.03 o
   0  27   6        262.79        209.72        34.35 o
   1  27   6          5.79         12.34        45.63 o
   2  27   6        264.81        381.95        53.06 o
   3  27   6        200.10        213.16        44.72 o
  -4  28   6         61.65         97.99        42.13 o
  -3  28   6        220.16        220.31        48.30 o
  -2  28   6          4.72         52.36        44.44 o
  -1  28   6        261.78        301.69        52.08 o
   0  28   6         48.76         38.69        28.53 o
   1  28   6        236.11        273.44        50.05 o
   2  28   6        110.95         63.37        42.97 o
   3  28   6         30.78         33.58        37.50 o
  -4  29   6          1.74         16.05        36.31 o
  -3  29   6          5.89          6.87        40.51 o
  -2  29   6        350.34        350.40        51.17 o
  -1  29   6         59.40        114.39        43.88 o
   0  29   6        424.89        381.53        37.50 o
   1  29   6        363.42        344.24        48.72 o
   2  29   6        298.29        347.60        48.30 o
  -3  30   6          2.89          0.00        36.87 o
  -2  30   6        210.76        192.34        43.18 o
  -1  30   6        428.99        410.76        51.17 o
   0  30   6         22.44         70.52        38.41 o
   1  30   6         58.18         21.03        38.34 o
  -1  31   6          7.80          0.00        37.15 o
   0  31   6        499.58        397.44        35.05 o
  -9   1   7         37.43         40.66        46.96 o
  -8   1   7        221.47        326.50        51.94 o
  -7   1   7         39.28         49.14        40.87 o
  -6   1   7        247.14        229.91        38.97 o
  -5   1   7          9.75          0.00        31.61 o
  -4   1   7      10877.33      11831.94       597.56 o
  -3   1   7        483.02        506.08        34.56 o
  -2   1   7        498.26        509.73        32.52 o
  -1   1   7        327.50        339.89        25.09 o
   0   1   7        190.02        210.21        14.44 o
   1   1   7       7809.10       7251.59       367.58 o
   2   1   7       2242.52       2323.36       123.65 o
   3   1   7         40.07         24.18        25.65 o
   4   1   7       2293.71       2367.03       131.71 o
   5   1   7        763.12        831.82        64.84 o
   6   1   7        129.41        135.07        50.12 o
   7   1   7          0.53          0.00        37.15 o
  -9   2   7          3.24          0.00        36.10 o
  -8   2   7        175.46        229.49        48.44 o
  -7   2   7         13.75         58.39        39.74 o
  -6   2   7        325.35        303.16        40.51 o
  -5   2   7       1325.74       1397.13        82.15 o
  -4   2   7        193.57        202.85        27.62 o
  -3   2   7       7196.62       7586.23       384.33 o
  -2   2   7       1797.58       1615.69        86.01 o
  -1   2   7       7513.56       7708.96       389.52 o
   0   2   7       1851.09       2168.31        80.19 o
   1   2   7        783.53        707.89        43.60 o
   2   2   7       1600.89       1862.35       101.08 o
   3   2   7       1678.44       1746.13        97.78 o
   4   2   7        153.78         97.15        35.40 o
   5   2   7        698.85        807.07        64.84 o
   6   2   7        191.76        183.86        50.19 o
   7   2   7        168.51        221.08        47.87 o
  -9   3   7        148.02        228.37        45.35 o
  -8   3   7          1.41         30.28        42.41 o
  -7   3   7         51.39        130.73        42.90 o
  -6   3   7        339.11        381.74        42.97 o
  -5   3   7       5011.21       5337.44       275.68 o
  -4   3   7         28.88         54.95        23.97 o
  -3   3   7       5048.03       5331.06       271.97 o
  -2   3   7        649.84        743.22        44.09 o
  -1   3   7       1824.26       1583.02        84.25 o
   0   3   7        220.23        175.94        14.23 o
   1   3   7         63.35         30.07        17.59 o
   2   3   7       5107.23       4730.84       243.30 o
   3   3   7       2073.24       2075.16       113.90 o
   4   3   7        780.53        764.17        58.04 o
   5   3   7        436.95        474.68        51.24 o
   6   3   7        140.49        179.72        51.94 o
   7   3   7          3.49          0.00        37.50 o
  -9   4   7        212.33        246.38        50.40 o
  -8   4   7        118.09        194.37        48.37 o
  -7   4   7        487.67        550.81        55.16 o
  -6   4   7         24.02         17.03        34.77 o
  -5   4   7       1678.44       1729.03        97.78 o
  -4   4   7      13768.46      14580.71       735.44 o
  -3   4   7       6922.29       7319.37       371.43 o
  -2   4   7      14044.01      13538.61       681.53 o
  -1   4   7       4809.81       4663.13       237.69 o
   0   4   7        189.51        176.29        14.44 o
   1   4   7       5318.54       5525.79       281.85 o
   2   4   7       4313.66       4954.37       254.86 o
   3   4   7         25.22          0.00        29.65 o
   4   4   7         57.24         57.83        34.63 o
   5   4   7        404.99        320.61        48.23 o
   6   4   7        578.55        691.98        67.15 o
   7   4   7          0.02          0.00        36.17 o
  -9   5   7         26.26          0.70        45.91 o
  -8   5   7        220.79        423.93        54.95 o
  -7   5   7         57.19        148.25        43.39 o
  -6   5   7         11.44         25.87        35.54 o
  -5   5   7       4198.48       4214.80       220.59 o
  -4   5   7        955.25       1091.73        65.05 o
  -3   5   7       3457.74       4202.12       216.17 o
  -2   5   7       1146.51        984.83        56.57 o
  -1   5   7         13.32         23.48        16.33 o
   0   5   7         37.06         78.44        13.39 o
   1   5   7        425.04        509.10        35.54 o
   2   5   7       5217.02       5161.08       265.31 o
   3   5   7        343.88        344.59        37.01 o
   4   5   7        181.48        204.26        40.23 o
   5   5   7        215.02        202.43        45.07 o
   6   5   7        136.76        183.72        51.52 o
   7   5   7        109.69        170.96        43.60 o
  -9   6   7         76.97         68.90        48.65 o
  -8   6   7        934.67        937.80        77.81 o
  -7   6   7        674.41        765.65        67.43 o
  -6   6   7        155.29        182.39        38.34 o
  -5   6   7       2201.07       2328.20       127.85 o
  -4   6   7       2458.99       2332.27       125.61 o
  -3   6   7      10947.39      11425.53       577.02 o
  -2   6   7        553.07        560.34        37.36 o
  -1   6   7       4439.14       4352.89       222.90 o
   0   6   7       9338.77       8425.26       301.41 o
   1   6   7       2720.29       2543.11       134.09 o
   2   6   7         86.07         39.81        23.62 o
   3   6   7       2758.93       2582.22       140.33 o
   4   6   7        651.74        533.42        49.91 o
   5   6   7       1354.45       1265.56        85.17 o
   6   6   7         67.25         29.86        47.45 o
   7   6   7        416.45        411.39        53.27 o
  -9   7   7        136.60        225.21        45.98 o
  -8   7   7         25.08        156.45        47.73 o
  -7   7   7       1410.06       1490.71        97.50 o
  -6   7   7         12.87         26.43        37.85 o
  -5   7   7         50.52          7.29        31.54 o
  -4   7   7      17973.34      17766.17       895.67 o
  -3   7   7       2805.27       2798.54       147.41 o
  -2   7   7       1620.99       1814.05        97.43 o
  -1   7   7        465.57        316.34        27.34 o
   0   7   7         20.28         24.81        17.59 o
   1   7   7      15230.15      15539.33       783.03 o
   3   7   7       5960.69       5737.54       296.71 o
   4   7   7       6790.82       6629.22       343.53 o
   5   7   7        102.07        103.46        43.11 o
   6   7   7         27.57         59.30        50.12 o
   7   7   7        408.51        415.10        51.52 o
  -9   8   7        213.88         85.80        49.21 o
  -8   8   7         15.86         43.25        49.28 o
  -7   8   7        102.38         91.12        34.77 o
  -6   8   7       1594.85       1653.54       101.85 o
  -5   8   7         37.91         39.39        32.73 o
  -4   8   7         10.70         19.56        27.06 o
  -3   8   7        654.01        666.67        45.14 o
  -2   8   7       1102.13       1160.70        66.45 o
  -1   8   7       1861.61       1741.51        94.14 o
   0   8   7       1821.06       1925.86        73.32 o
   1   8   7       3184.37       3264.88       170.68 o
   2   8   7       1139.93       1167.43        70.31 o
   3   8   7        278.40        184.07        36.87 o
   4   8   7        899.29        733.40        60.70 o
   5   8   7         13.62          0.00        37.36 o
   6   8   7         28.90         92.31        47.24 o
   7   8   7         21.46         29.02        40.37 o
  -9   9   7         15.61          0.00        36.80 o
  -8   9   7        334.07        323.70        58.95 o
  -7   9   7        239.78        156.52        52.36 o
  -6   9   7        548.96        468.16        51.73 o
  -5   9   7       1562.33       1545.38        93.23 o
  -4   9   7       3421.48       3531.73       186.24 o
  -3   9   7       3557.35       3500.19       183.16 o
  -2   9   7       4330.96       4442.05       229.00 o
  -1   9   7       7600.46       8001.19       406.34 o
   0   9   7         81.18         79.42        15.70 o
   1   9   7       1599.15       1645.20        91.68 o
   2   9   7       3107.37       2954.01       158.06 o
   3   9   7       1324.00       1344.42        82.15 o
   4   9   7       1229.39       1185.58        80.12 o
   5   9   7       1101.31       1242.57        62.24 o
   6   9   7         25.24         50.33        50.75 o
   7   9   7         67.63         50.05        40.44 o
  -9  10   7        545.51        493.47        55.87 o
  -8  10   7         98.31        170.40        48.16 o
  -7  10   7        282.66        302.74        52.50 o
  -6  10   7       2390.95       2598.56       147.83 o
  -5  10   7         10.81         42.55        35.19 o
  -4  10   7        549.38        544.15        45.63 o
  -3  10   7        397.99        399.61        35.68 o
  -2  10   7       2398.56       2318.11       124.35 o
  -1  10   7       1175.34       1247.97        71.43 o
   0  10   7       2371.23       2247.73        85.38 o
   1  10   7       2704.90       2502.60       134.30 o
   2  10   7       1200.62       1289.82        77.95 o
   3  10   7          2.81          0.00        34.14 o
   4  10   7       5787.76       5697.03       300.08 o
   5  10   7        405.26        460.52        58.25 o
   6  10   7        328.88        317.46        56.43 o
   7  10   7         56.07         72.83        39.46 o
  -9  11   7         62.73         79.84        40.94 o
  -8  11   7         18.38          0.00        37.92 o
  -7  11   7       1492.41       1669.73       111.03 o
  -6  11   7         32.64         41.99        44.30 o
  -5  11   7        807.45        822.28        62.24 o
  -4  11   7        505.91        498.16        45.21 o
  -3  11   7       2550.43       2473.30       134.30 o
  -2  11   7       6060.54       5865.12       301.13 o
  -1  11   7        724.58        591.67        42.83 o
   0  11   7         56.91         48.44        17.38 o
   1  11   7        817.75        811.63        53.90 o
   2  11   7        398.47        464.87        41.43 o
   3  11   7        571.43        685.32        55.16 o
   4  11   7       7284.96       7348.46       382.16 o
   5  11   7        227.09        286.55        55.66 o
   6  11   7        430.39        569.31        63.02 o
   7  11   7         71.54         82.85        39.18 o
  -9  12   7         15.44         62.66        39.67 o
  -8  12   7        820.79        831.61        75.28 o
  -7  12   7        233.85        196.41        51.24 o
  -6  12   7        377.50        356.08        52.71 o
  -5  12   7       1308.98       1233.81        82.57 o
  -4  12   7        585.63        643.82        52.50 o
  -3  12   7      13975.27      13306.11       674.73 o
  -2  12   7        272.82        227.81        32.52 o
  -1  12   7       4457.55       4744.65       245.68 o
   0  12   7       7092.63       6202.06       225.28 o
   1  12   7        179.16        187.29        31.05 o
   2  12   7       1301.32       1189.23        75.77 o
   3  12   7       4053.31       4038.94       215.61 o
   4  12   7        668.09        713.85        63.65 o
   5  12   7        560.87        608.49        66.59 o
   6  12   7        365.46        408.65        57.55 o
   7  12   7        493.14        484.43        52.64 o
  -8  13   7         78.26        195.70        43.81 o
  -7  13   7        341.12        411.60        58.53 o
  -6  13   7          0.20          0.00        37.50 o
  -5  13   7        750.30        706.28        62.24 o
  -4  13   7       1227.73       1297.39        82.15 o
  -3  13   7        338.17        461.71        43.67 o
  -2  13   7       9407.85       9494.14       483.86 o
  -1  13   7       1950.90       1835.15       102.97 o
   0  13   7       3997.36       4122.00       152.95 o
   1  13   7        594.56        572.46        46.68 o
   2  13   7        471.36        388.47        44.16 o
   3  13   7        881.74        881.02        66.45 o
   4  13   7       1291.86       1018.90        77.81 o
   5  13   7        505.20        492.42        63.30 o
   6  13   7         83.28         49.70        51.66 o
   7  13   7        118.99        137.39        39.74 o
  -8  14   7          1.24          0.00        38.20 o
  -7  14   7         61.02         18.79        49.21 o
  -6  14   7        652.94        670.25        46.61 o
  -5  14   7         28.41          0.00        36.94 o
  -4  14   7       1003.18       1086.26        74.44 o
  -3  14   7         20.76         32.10        33.86 o
  -2  14   7       9125.91       9411.43       480.78 o
  -1  14   7       5230.00       5353.35       277.93 o
   0  14   7       2332.71       2568.28        99.11 o
   1  14   7       1506.03       1454.12        86.85 o
   2  14   7        112.91        114.32        36.38 o
   3  14   7        900.17        797.19        65.40 o
   4  14   7       1594.74       1506.27       100.24 o
   5  14   7        140.86         73.04        54.95 o
   6  14   7        359.22        441.74        58.18 o
  -8  15   7        326.20        308.35        52.78 o
  -7  15   7          1.51         18.22        48.37 o
  -6  15   7         20.98         72.13        51.59 o
  -5  15   7        301.93        281.36        49.28 o
  -4  15   7         54.93          0.00        36.38 o
  -3  15   7        818.38        816.18        61.54 o
  -2  15   7       4992.43       4888.06       257.11 o
  -1  15   7       4049.05       4003.47       211.69 o
   0  15   7        375.26        419.73        30.21 o
   1  15   7       1405.64       1477.04        90.07 o
   2  15   7       1325.04       1427.20        88.95 o
   3  15   7         94.55         53.90        44.86 o
   4  15   7        431.20        536.02        63.16 o
   5  15   7        782.19        788.36        75.77 o
   6  15   7          6.73         37.15        45.77 o
  -8  16   7        210.56        279.47        47.45 o
  -7  16   7        265.32        308.49        51.17 o
  -6  16   7        130.49        103.53        54.18 o
  -5  16   7        972.55       1117.73        81.45 o
  -4  16   7          7.09         37.92        39.60 o
  -3  16   7       4436.57       4454.11       237.06 o
  -2  16   7       1417.01       1387.81        85.87 o
  -1  16   7          2.84          5.89        33.65 o
   0  16   7       1730.85       1672.81        70.52 o
   1  16   7        734.54        656.93        57.20 o
   2  16   7        923.40        937.66        70.02 o
   3  16   7       1480.94       1435.19        96.59 o
   4  16   7         46.64         50.82        53.55 o
   5  16   7        293.22        398.00        58.88 o
   6  16   7         25.94          0.00        41.85 o
  -8  17   7         98.17         18.86        42.62 o
  -7  17   7        559.08        554.80        61.26 o
  -6  17   7        109.74        116.43        54.25 o
  -5  17   7       1131.40        948.03        76.75 o
  -4  17   7       3382.84       3624.11       198.37 o
  -3  17   7         52.00         28.67        41.01 o
  -2  17   7        228.85        324.40        44.02 o
  -1  17   7       2663.26       2923.38       160.45 o
   0  17   7         64.35         44.02        36.80 o
   1  17   7       8196.27       8197.80       424.07 o
   2  17   7        866.15        849.90        67.92 o
   3  17   7        134.97        103.25        48.16 o
   4  17   7       1864.73       1992.10       125.19 o
   5  17   7        258.88        296.99        56.22 o
   6  17   7          3.40         81.94        43.11 o
  -8  18   7        315.81        232.43        44.16 o
  -7  18   7          4.53          0.00        40.58 o
  -6  18   7        690.61        782.82        71.43 o
  -5  18   7        749.34        791.16        72.90 o
  -4  18   7        421.86        493.68        55.09 o
  -3  18   7        906.94        989.04        73.53 o
  -2  18   7       1453.98       1453.00        92.17 o
  -1  18   7        324.52        431.43        47.24 o
   0  18   7       2472.32       2920.64       114.61 o
   1  18   7        257.87        243.44        47.87 o
   2  18   7         18.80          0.00        36.73 o
   3  18   7        233.62        235.87        55.59 o
   4  18   7        423.55        527.32        64.42 o
   5  18   7        158.76        205.31        54.32 o
   6  18   7        185.80        123.37        44.09 o
  -7  19   7         11.93         38.69        43.18 o
  -6  19   7        400.53        506.93        60.77 o
  -5  19   7       1076.10       1159.09        87.83 o
  -4  19   7         79.15         66.45        46.19 o
  -3  19   7        795.57        759.20        65.26 o
  -2  19   7        184.75        248.35        43.25 o
  -1  19   7         33.63          0.00        36.94 o
   0  19   7        984.03        969.97        50.40 o
   1  19   7        417.95        404.31        50.96 o
   2  19   7       3506.29       3656.50       202.64 o
   3  19   7        303.94        388.05        60.14 o
   4  19   7        185.35        286.76        56.50 o
   5  19   7         96.23        137.04        51.10 o
   6  19   7          2.68          0.00        38.13 o
  -7  20   7         17.10          0.00        37.71 o
  -6  20   7         65.33         28.74        50.68 o
  -5  20   7        110.30         86.92        53.62 o
  -4  20   7        584.43        717.00        70.31 o
  -3  20   7        643.54        524.73        60.00 o
  -2  20   7       1834.93       1765.69       108.72 o
  -1  20   7        465.61        446.29        51.52 o
   0  20   7        341.98        331.48        34.07 o
   1  20   7        467.56        494.87        56.36 o
   2  20   7         77.30        123.93        34.63 o
   3  20   7        121.32         81.52        52.71 o
   4  20   7         37.49        160.59        51.80 o
   5  20   7          1.84          0.00        41.22 o
  -7  21   7         10.01          0.00        35.33 o
  -6  21   7        142.39         78.37        52.57 o
  -5  21   7         51.91         64.35        51.94 o
  -4  21   7        805.99        996.82        79.07 o
  -3  21   7        174.77         59.72        49.35 o
  -2  21   7         26.51          9.53        44.72 o
  -1  21   7        827.30        879.27        70.24 o
   0  21   7       1341.72       1388.23        64.14 o
   1  21   7        788.45        774.20        65.68 o
   2  21   7        552.96        585.78        66.94 o
   3  21   7       1378.78       1442.97       101.22 o
   4  21   7        378.03        434.59        59.65 o
   5  21   7         98.03        131.01        46.68 o
  -7  22   7        146.87        150.35        39.74 o
  -6  22   7         40.58         59.79        42.83 o
  -5  22   7         50.77         50.26        51.80 o
  -4  22   7        135.96        131.15        54.60 o
  -3  22   7       2415.23       2478.55       147.69 o
  -2  22   7          2.37          0.00        36.94 o
  -1  22   7        366.07        345.22        51.03 o
   0  22   7       4342.29       4265.55       163.95 o
   1  22   7       2417.04       2273.32       137.60 o
   2  22   7        435.94        436.76        63.16 o
   3  22   7        997.99       1198.34        91.12 o
   4  22   7        113.24        115.87        51.24 o
   5  22   7        530.92        439.71        55.80 o
  -6  23   7        128.59        143.69        44.86 o
  -5  23   7         31.22          0.00        43.67 o
  -4  23   7       1125.72       1153.06        87.83 o
  -3  23   7        155.63        189.89        53.62 o
  -2  23   7          2.81          0.00        43.25 o
  -1  23   7        151.74        161.29        51.59 o
   0  23   7         18.83         25.51        35.47 o
   1  23   7       1352.82       1402.67        97.64 o
   2  23   7         18.72          0.00        43.46 o
   3  23   7        886.24        935.21        78.79 o
   4  23   7        125.24        126.52        50.26 o
  -6  24   7        170.00        134.30        41.85 o
  -5  24   7         95.10        169.14        49.42 o
  -4  24   7        484.11        459.47        60.28 o
  -3  24   7         89.17        108.37        50.61 o
  -2  24   7         41.40        141.52        50.75 o
  -1  24   7        109.14         90.84        51.38 o
   0  24   7        535.89        584.17        42.90 o
   1  24   7        371.00        485.90        63.09 o
   2  24   7        468.16        550.10        62.80 o
   3  24   7        185.65        323.49        53.97 o
   4  24   7        136.39        172.85        45.14 o
  -6  25   7          0.73          1.68        34.84 o
  -5  25   7        187.37        265.03        50.82 o
  -4  25   7       1173.33       1386.48        95.54 o
  -3  25   7       2314.24       2323.22       140.19 o
  -2  25   7       1314.90       1300.89        94.35 o
  -1  25   7        947.32        945.30        81.10 o
   0  25   7        677.14        630.29        45.42 o
   1  25   7        124.94        143.62        52.29 o
   2  25   7        284.12        173.55        52.08 o
   3  25   7         78.78        124.28        47.59 o
   4  25   7        443.30        434.03        52.43 o
  -5  26   7        175.17        226.48        45.77 o
  -4  26   7        185.94        195.07        49.77 o
  -3  26   7        216.74        267.76        53.20 o
  -2  26   7         90.53         40.87        49.84 o
  -1  26   7        114.96        144.54        49.77 o
   0  26   7        181.74        229.98        34.07 o
   1  26   7        806.48        765.58        70.45 o
   2  26   7        347.86        443.07        56.78 o
   3  26   7        144.72        158.06        46.19 o
  -5  27   7          0.41         44.86        37.78 o
  -4  27   7         70.84         19.35        42.76 o
  -3  27   7          0.48         10.09        45.28 o
  -2  27   7        121.53        142.57        50.05 o
  -1  27   7         58.29        139.91        47.80 o
   0  27   7        212.71        225.85        32.31 o
   1  27   7        382.82        389.87        55.87 o
   2  27   7        462.72        421.41        53.76 o
   3  27   7         13.67         43.67        39.04 o
  -4  28   7         42.80        114.18        40.58 o
  -3  28   7        187.50        190.38        45.14 o
  -2  28   7        191.05        175.80        47.17 o
  -1  28   7          0.82         20.40        44.23 o
   0  28   7        368.55        329.66        36.24 o
   1  28   7        233.39        213.58        47.87 o
   2  28   7         76.90         79.21        40.37 o
  -3  29   7          1.90         33.51        39.46 o
  -2  29   7         35.55         47.31        40.16 o
  -1  29   7         17.71         33.01        42.76 o
   0  29   7         45.35         35.40        28.32 o
   1  29   7        484.40        536.65        53.34 o
   2  29   7          2.04          0.00        36.03 o
  -2  30   7        186.91        109.07        40.58 o
  -1  30   7         87.00        109.56        38.83 o
   0  30   7        141.48        205.10        29.72 o
  -9   0   8        200.78         83.76        45.14 o
  -8   0   8         25.67          0.00        39.32 o
  -7   0   8       1382.52       1367.69        89.86 o
  -6   0   8       1854.12       1861.30       107.18 o
  -5   0   8      17165.87      17838.37       899.95 o
  -4   0   8        222.81        198.23        28.11 o
  -3   0   8       7238.53       8035.25       407.32 o
  -2   0   8       2141.90       1928.66       102.27 o
  -1   0   8        942.26        913.69        52.64 o
   0   0   8       4971.57       5336.67       192.34 o
   1   0   8      21745.89      21874.29      1098.74 o
   2   0   8       1374.89       1266.68        73.32 o
   3   0   8       1076.85       1108.34        69.11 o
   4   0   8        885.12        767.54        59.86 o
   5   0   8       1435.98       1588.00       100.31 o
   6   0   8        253.08        369.61        57.69 o
   7   0   8        112.97        187.64        42.83 o
  -9   1   8         55.30         83.34        43.32 o
  -8   1   8        102.32        129.40        46.82 o
  -7   1   8         69.34        180.84        42.83 o
  -6   1   8       2883.35       2802.95       153.44 o
  -5   1   8        146.90        145.94        32.80 o
  -4   1   8        264.65        173.70        28.95 o
  -3   1   8       2458.76       2466.15       129.82 o
  -2   1   8         14.86          9.46        17.45 o
  -1   1   8       2275.38       2237.15       117.41 o
   0   1   8        965.40        891.40        36.66 o
   1   1   8       8253.93       8495.92       430.73 o
   2   1   8       3220.98       3375.14       176.78 o
   3   1   8       1022.72       1091.17        68.97 o
   4   1   8        919.30        908.36        65.89 o
   5   1   8        834.15        905.28        70.09 o
   6   1   8         58.77          0.00        42.06 o
   7   1   8         36.19         10.86        42.41 o
  -9   2   8        186.33        264.26        46.75 o
  -8   2   8        492.27        351.81        55.59 o
  -7   2   8        180.88        171.03        43.25 o
  -6   2   8        241.90        286.13        40.09 o
  -5   2   8       3373.17       3520.58       185.61 o
  -4   2   8      24467.85      25190.55      1266.05 o
  -3   2   8       2437.63       2811.50       147.13 o
  -2   2   8       2496.10       2583.49       134.79 o
  -1   2   8       9132.98       8734.59       441.39 o
   0   2   8         39.57         29.93        12.76 o
   1   2   8       4346.88       4540.32       233.21 o
   2   2   8       9836.41      10122.82       513.44 o
   3   2   8        889.12        996.96        63.44 o
   4   2   8       3084.92       2964.94       162.48 o
   5   2   8        166.22        175.87        44.37 o
   6   2   8        231.43        246.24        54.81 o
   7   2   8       1533.06       1528.77        98.48 o
  -9   3   8         10.47          0.00        36.31 o
  -8   3   8         64.27        105.28        45.70 o
  -7   3   8        181.03        133.67        44.16 o
  -6   3   8         36.42         58.74        34.84 o
  -5   3   8      15006.93      14863.26       751.42 o
  -4   3   8       9804.65       9888.63       501.32 o
  -3   3   8       1151.16       1298.02        73.25 o
  -2   3   8       2924.72       2980.08       154.70 o
  -1   3   8       8762.29       9142.89       462.07 o
   0   3   8      27080.61      27796.82       986.02 o
   1   3   8          7.81         38.69        19.91 o
   2   3   8        696.92        669.41        46.75 o
   3   3   8       6402.81       6434.50       331.41 o
   4   3   8       2476.87       2339.42       132.27 o
   5   3   8         98.13         42.41        43.60 o
   6   3   8        791.75        783.87        72.06 o
   7   3   8          3.75          6.45        39.95 o
  -9   4   8          0.63          0.00        36.10 o
  -8   4   8         23.88         62.88        44.93 o
  -7   4   8        373.11        469.43        52.57 o
  -6   4   8         13.70          8.20        35.47 o
  -5   4   8        440.02        478.19        43.32 o
  -4   4   8       1335.45       1236.19        73.04 o
  -3   4   8        802.94        726.11        45.98 o
  -2   4   8       1164.75       1174.51        66.03 o
  -1   4   8         69.83        136.12        19.91 o
   0   4   8       2704.15       2783.54       102.83 o
   1   4   8      12181.34      12508.01       631.41 o
   2   4   8       5999.83       5863.01       301.27 o
   3   4   8          3.15         30.07        30.84 o
   4   4   8        133.89         93.02        39.81 o
   5   4   8        122.31        114.39        42.90 o
   6   4   8         41.30         39.88        52.22 o
   7   4   8        593.74        668.00        60.35 o
  -9   5   8        237.67        364.07        48.23 o
  -8   5   8        119.13        145.52        48.65 o
  -7   5   8         45.62        154.35        41.43 o
  -6   5   8       2622.97       2241.63       127.50 o
  -5   5   8         47.72         52.71        31.75 o
  -4   5   8       1005.36       1166.38        69.11 o
  -3   5   8      13769.49      12880.91       650.13 o
  -2   5   8       2596.24       2793.63       146.08 o
  -1   5   8       1450.97       1448.37        78.93 o
   0   5   8        399.10        488.77        24.32 o
   1   5   8       4353.10       4681.00       240.99 o
   2   5   8       1463.84       1274.96        75.56 o
   3   5   8         42.83         18.93        32.80 o
   4   5   8       1412.22       1281.68        84.11 o
   5   5   8         50.42        103.81        43.11 o
   6   5   8          4.44          0.00        43.46 o
   7   5   8         37.22        121.75        40.73 o
  -9   6   8        154.09        166.05        47.87 o
  -8   6   8         25.95          5.89        46.89 o
  -7   6   8        418.68        512.39        58.04 o
  -6   6   8        467.43        445.31        47.73 o
  -5   6   8        595.33        684.55        52.22 o
  -4   6   8          8.84         13.74        26.57 o
  -3   6   8         57.99         53.97        23.41 o
  -2   6   8       4429.74       4137.98       213.30 o
  -1   6   8          6.94          0.00        26.36 o
   0   6   8       3527.91       3792.69       138.72 o
   1   6   8       8645.49       8479.58       430.80 o
   2   6   8       3010.63       2849.99       152.32 o
   3   6   8        521.28        515.55        45.98 o
   4   6   8         59.12         48.72        40.58 o
   5   6   8         75.23          5.19        49.28 o
   6   6   8         92.03        108.51        49.70 o
   7   6   8          6.73         61.40        38.27 o
  -9   7   8        144.99        137.60        45.91 o
  -8   7   8        162.94         82.85        49.70 o
  -7   7   8         31.75         64.98        43.60 o
  -6   7   8        405.33        493.33        50.75 o
  -5   7   8       1572.55       1392.01        84.18 o
  -4   7   8       1251.21       1296.19        76.75 o
  -3   7   8          8.29         23.41        23.76 o
  -2   7   8        939.94        755.20        47.52 o
  -1   7   8        529.81        639.48        42.34 o
   0   7   8         77.11        131.85        16.89 o
   1   7   8       1683.92       1747.74        96.45 o
   3   7   8       2523.94       2343.06       130.94 o
   4   7   8        205.27        227.25        41.36 o
   5   7   8         66.98        124.00        48.23 o
   6   7   8        154.32        269.02        52.36 o
   7   7   8         52.06          0.00        36.03 o
  -9   8   8        224.35        138.16        46.33 o
  -8   8   8        548.30        431.99        61.19 o
  -7   8   8        953.83        926.86        73.81 o
  -6   8   8       3885.40       3754.42       203.77 o
  -5   8   8        646.46        702.14        55.09 o
  -4   8   8          9.97         47.94        28.60 o
  -3   8   8        182.40        262.93        29.23 o
  -2   8   8       1285.36       1240.47        71.29 o
  -1   8   8         39.61        167.32        23.48 o
   0   8   8          4.12         97.08        19.28 o
   1   8   8         84.48        104.58        24.46 o
   2   8   8      13239.15      12735.11       646.06 o
   3   8   8       1789.01       1886.60       109.14 o
   4   8   8        211.63        119.86        43.18 o
   5   8   8        369.56        515.27        61.68 o
   6   8   8          5.59          7.01        47.73 o
   7   8   8        819.43        866.02        65.75 o
  -9   9   8        380.18        471.25        54.95 o
  -8   9   8         15.35        104.72        49.70 o
  -7   9   8        286.04        343.04        53.34 o
  -6   9   8        314.44        413.42        51.52 o
  -5   9   8        341.78        342.55        42.69 o
  -4   9   8       2683.94       2613.14       142.22 o
  -3   9   8        134.11        125.89        27.97 o
  -2   9   8       5231.33       4898.09       252.41 o
  -1   9   8         34.51         32.45        22.57 o
   0   9   8        277.25        298.74        21.45 o
   1   9   8        244.55        250.38        31.19 o
   2   9   8        648.32        657.07        49.63 o
   3   9   8        868.63        858.94        63.02 o
   4   9   8        443.84        505.45        54.46 o
   5   9   8         37.54          0.00        42.06 o
   6   9   8        384.13        475.45        59.02 o
   7   9   8         61.06         63.79        39.95 o
  -9  10   8        300.98        313.60        51.52 o
  -8  10   8         71.69        109.28        48.93 o
  -7  10   8        673.92        669.27        65.75 o
  -6  10   8        165.28        205.31        44.79 o
  -5  10   8       1863.60       1810.69       108.09 o
  -4  10   8       1263.62       1213.62        75.98 o
  -3  10   8        572.47        530.62        42.41 o
  -2  10   8       4047.96       3649.84       190.80 o
  -1  10   8        790.57        730.32        48.65 o
   0  10   8       1375.90       1470.73        59.09 o
   1  10   8       6704.34       6525.20       335.05 o
   2  10   8        470.44        489.40        44.86 o
   3  10   8          5.52         43.74        36.03 o
   4  10   8        170.15        177.48        45.63 o
   5  10   8        253.27        241.41        55.45 o
   6  10   8        271.45        305.40        53.55 o
   7  10   8         92.17         36.31        37.22 o
  -9  11   8          2.46          0.00        34.49 o
  -8  11   8         17.49          0.00        38.41 o
  -7  11   8          2.49          0.00        39.18 o
  -6  11   8        471.04        481.34        55.59 o
  -5  11   8       1360.54       1316.73        86.36 o
  -4  11   8        999.14        988.90        66.87 o
  -3  11   8       3017.57       3106.67       166.05 o
  -2  11   8        550.00        518.49        41.43 o
  -1  11   8        117.13        119.30        27.34 o
   0  11   8        278.27        344.10        24.46 o
   1  11   8          5.81          0.00        30.63 o
   2  11   8       2922.20       3025.36       164.23 o
   3  11   8        592.48        580.74        54.39 o
   4  11   8         38.26          0.00        37.92 o
   5  11   8          2.01          0.00        43.18 o
   6  11   8        279.50        396.67        56.01 o
   7  11   8         44.18          0.00        34.91 o
  -9  12   8          5.12         19.84        38.97 o
  -8  12   8          2.56          0.00        38.83 o
  -7  12   8         89.16        131.01        50.05 o
  -6  12   8        149.34        174.19        47.94 o
  -5  12   8         99.76         61.33        42.55 o
  -4  12   8        497.68        547.79        50.96 o
  -3  12   8        301.96        285.22        37.01 o
  -2  12   8         23.75         13.81        28.32 o
  -1  12   8         17.31         11.64        26.43 o
   0  12   8        557.74        530.27        30.91 o
   1  12   8        639.52        593.42        48.01 o
   2  12   8         75.69         83.13        34.00 o
   3  12   8        887.91        910.67        67.64 o
   4  12   8        470.88        420.15        53.34 o
   5  12   8        435.09        360.29        59.79 o
   6  12   8        301.32        247.72        51.94 o
  -8  13   8         60.84        135.84        47.59 o
  -7  13   8        223.77        300.85        53.69 o
  -6  13   8       1090.99       1109.95        83.76 o
  -5  13   8        856.75        755.69        64.98 o
  -4  13   8         17.14          0.00        34.35 o
  -3  13   8        277.13        257.04        38.76 o
  -2  13   8       2244.62       2336.47       129.04 o
  -1  13   8        847.11        977.47        63.79 o
   0  13   8        384.06        437.32        29.44 o
   1  13   8        609.20        660.71        53.13 o
   2  13   8       1081.81       1109.53        75.77 o
   3  13   8       3059.80       3157.77       174.61 o
   4  13   8         24.19        144.47        49.91 o
   5  13   8         61.41        121.40        49.98 o
   6  13   8        162.29         86.71        48.37 o
  -8  14   8         38.53         84.81        43.60 o
  -7  14   8         37.93         34.42        48.86 o
  -6  14   8        495.46        471.11        62.17 o
  -5  14   8         87.39         75.21        43.53 o
  -4  14   8        993.54       1012.59        71.64 o
  -3  14   8        115.88         97.78        37.43 o
  -2  14   8       2473.19       2731.81       149.37 o
  -1  14   8       1174.08       1054.65        68.83 o
   0  14   8         35.97         12.06        29.72 o
   1  14   8        214.01        232.08        38.06 o
   2  14   8        272.89        261.31        45.63 o
   3  14   8          0.40         41.08        41.64 o
   4  14   8        548.47        527.88        64.28 o
   5  14   8        293.26        282.55        57.76 o
   6  14   8          2.35          0.00        38.48 o
  -8  15   8          0.54          0.00        37.36 o
  -7  15   8         62.84         59.65        48.23 o
  -6  15   8        595.65        601.20        66.59 o
  -5  15   8        932.82        921.89        74.16 o
  -4  15   8       1627.79       1608.33       100.45 o
  -3  15   8         98.08         47.59        39.67 o
  -2  15   8       3528.55       3486.73       187.92 o
  -1  15   8        573.15        563.07        47.73 o
   0  15   8       1030.09       1082.90        51.38 o
   1  15   8        425.41        444.68        47.10 o
   2  15   8        931.70        935.63        69.88 o
   3  15   8       2507.96       2577.67       149.16 o
   4  15   8        436.18        479.45        60.77 o
   5  15   8        125.46        129.75        52.85 o
   6  15   8        351.09        416.71        52.78 o
  -8  16   8        260.74        235.38        45.00 o
  -7  16   8         10.76          0.00        40.94 o
  -6  16   8        756.36        634.50        69.18 o
  -5  16   8        191.35        140.82        48.93 o
  -4  16   8        118.67         53.90        44.30 o
  -3  16   8        256.47        282.20        46.40 o
  -2  16   8       1963.92       2068.50       119.09 o
  -1  16   8       8405.03       8883.47       456.39 o
   0  16   8        639.73        618.87        38.48 o
   1  16   8        769.27        831.89        64.91 o
   2  16   8       3286.92       3280.79       181.97 o
   3  16   8         11.18         77.10        45.00 o
   4  16   8        389.66        403.89        59.58 o
   5  16   8         23.90          0.00        42.83 o
   6  16   8         63.63         50.89        43.88 o
  -8  17   8         91.31        109.70        40.02 o
  -7  17   8          4.98         71.36        44.58 o
  -6  17   8        266.40        277.65        58.95 o
  -5  17   8        301.57        299.02        38.90 o
  -4  17   8        406.19        540.78        56.29 o
  -3  17   8        854.25        945.09        72.06 o
  -2  17   8       1496.63       1463.93        92.53 o
  -1  17   8         29.71          0.00        34.91 o
   0  17   8        115.17        141.87        28.18 o
   1  17   8         49.06         39.46        41.50 o
   2  17   8        207.65        265.24        47.52 o
   3  17   8        439.92        532.51        63.79 o
   4  17   8        181.78        218.28        56.71 o
   5  17   8         16.92          0.00        41.01 o
   6  17   8        438.49        335.68        50.40 o
  -8  18   8         42.24         44.72        36.45 o
  -7  18   8        624.09        649.78        62.80 o
  -6  18   8          8.45          0.00        43.81 o
  -5  18   8        892.36       1010.98        82.43 o
  -4  18   8        691.09        617.40        62.45 o
  -3  18   8          7.92          0.00        38.48 o
  -2  18   8       5663.34       5720.23       301.62 o
  -1  18   8       1913.03       1896.21       113.69 o
   0  18   8        647.71        734.03        43.95 o
   1  18   8       1834.43       1874.27       115.73 o
   2  18   8        437.41        440.90        54.25 o
   3  18   8        120.14        193.60        54.60 o
   4  18   8         27.96          0.00        42.83 o
   5  18   8        414.58        401.71        58.74 o
  -7  19   8        115.40         91.26        44.65 o
  -6  19   8       1357.36       1476.83       103.67 o
  -5  19   8          6.25         83.83        51.10 o
  -4  19   8        167.59        173.06        47.66 o
  -3  19   8       1326.20       1576.57       102.13 o
  -2  19   8          9.01          0.00        37.50 o
  -1  19   8        638.36        663.45        61.33 o
   0  19   8        147.45        121.61        30.49 o
   1  19   8        980.16        874.50        72.76 o
   2  19   8       3464.11       3543.93       140.33 o
   3  19   8        681.45        692.54        70.80 o
   4  19   8        261.63        326.36        59.44 o
   5  19   8        154.35         67.92        49.98 o
  -7  20   8          3.80         18.43        39.18 o
  -6  20   8        121.93        106.40        53.48 o
  -5  20   8        164.89        175.38        54.53 o
  -4  20   8         19.72          2.38        52.01 o
  -3  20   8         17.32          8.48        44.72 o
  -2  20   8         93.44        199.56        45.63 o
  -1  20   8       1337.44       1386.97        91.40 o
   0  20   8         16.97          5.54        38.76 o
   1  20   8        629.02        640.67        62.17 o
   2  20   8        435.10        519.54        62.38 o
   3  20   8       1207.34       1197.43        91.68 o
   4  20   8        650.74        599.73        66.52 o
   5  20   8          1.93          0.00        38.27 o
  -7  21   8        270.51        203.42        44.51 o
  -6  21   8         10.10         20.40        46.68 o
  -5  21   8       1527.10       1422.01        99.96 o
  -4  21   8        192.33        202.85        57.34 o
  -3  21   8        450.72        388.75        60.56 o
  -2  21   8        734.51        601.83        62.17 o
  -1  21   8          2.20         40.73        43.39 o
   0  21   8       3498.04       3525.63       138.44 o
   1  21   8        134.50         70.16        52.92 o
   2  21   8        158.65        121.54        55.59 o
   3  21   8       1288.23       1417.46       100.80 o
   4  21   8          6.35          0.00        43.39 o
   5  21   8        106.55         91.33        42.62 o
  -7  22   8        182.79        164.79        41.64 o
  -6  22   8         31.16          0.00        39.25 o
  -5  22   8        304.48        302.18        58.04 o
  -4  22   8        746.68        781.98        75.42 o
  -3  22   8        668.79        594.33        69.67 o
  -2  22   8        100.65         58.53        52.15 o
  -1  22   8       1253.38       1437.58        97.50 o
   0  22   8          0.27         53.13        44.58 o
   1  22   8        197.34        285.29        56.15 o
   2  22   8        107.53        187.99        52.99 o
   3  22   8        151.13        129.96        54.11 o
   4  22   8        996.88        876.89        75.91 o
  -6  23   8        425.51        451.62        54.04 o
  -5  23   8        113.15        171.87        51.80 o
  -4  23   8          0.51          0.00        44.65 o
  -3  23   8        472.16        518.91        63.16 o
  -2  23   8       1768.10       1932.59       122.95 o
  -1  23   8          6.82         11.99        51.03 o
   0  23   8       3171.27       3309.81       132.13 o
   1  23   8         42.25          0.00        43.11 o
   2  23   8          3.97         27.55        50.05 o
   3  23   8         85.85          0.00        43.39 o
   4  23   8        104.50         77.60        47.10 o
  -6  24   8        376.54        269.16        45.35 o
  -5  24   8          1.74          0.00        41.50 o
  -4  24   8        428.14        397.44        61.96 o
  -3  24   8        649.83        497.88        64.49 o
  -2  24   8          3.74          0.00        43.67 o
  -1  24   8        108.77          0.00        45.14 o
   0  24   8        360.18        364.07        37.71 o
   1  24   8       1501.68       1528.91       103.46 o
   2  24   8        642.43        642.56        67.64 o
   3  24   8         20.61          0.00        41.50 o
   4  24   8        401.05        473.28        53.13 o
  -5  25   8        159.59        276.45        50.75 o
  -4  25   8         76.50         94.49        49.91 o
  -3  25   8         47.75         69.04        49.21 o
  -2  25   8         40.34        117.20        49.42 o
  -1  25   8        103.19        148.32        50.89 o
   0  25   8       1001.27        903.45        53.13 o
   1  25   8          6.36         92.53        48.23 o
   2  25   8          1.74          0.00        41.36 o
   3  25   8        301.00        286.27        51.24 o
  -5  26   8        132.36        135.07        43.25 o
  -4  26   8        657.32        668.14        64.56 o
  -3  26   8         17.54         25.79        49.63 o
  -2  26   8         18.51         82.64        46.26 o
  -1  26   8        897.33        943.76        77.17 o
   0  26   8        181.20        171.03        35.40 o
   1  26   8        101.30        123.44        48.93 o
   2  26   8        784.81        719.10        67.64 o
   3  26   8         74.02         97.71        40.87 o
  -4  27   8         66.55          0.00        39.53 o
  -3  27   8        343.61        314.87        51.38 o
  -2  27   8        470.87        558.45        60.28 o
  -1  27   8        146.85        278.63        50.61 o
   0  27   8         10.69         54.11        30.00 o
   1  27   8        338.15        314.52        52.78 o
   2  27   8         97.13         61.68        42.06 o
  -4  28   8          0.82          0.00        38.41 o
  -3  28   8        204.22        242.25        46.89 o
  -2  28   8       1180.07       1190.28        83.62 o
  -1  28   8        161.01        176.08        44.72 o
   0  28   8         53.73         52.15        28.67 o
   1  28   8        121.44         44.58        44.09 o
   2  28   8        243.60        204.89        43.67 o
  -3  29   8        640.48        576.81        55.37 o
  -2  29   8         29.38         11.85        40.87 o
  -1  29   8        403.29        279.05        48.65 o
   0  29   8        340.64        264.47        31.89 o
   1  29   8        151.23        172.29        39.04 o
  -1  30   8          3.95         14.37        35.96 o
  -9   1   9         33.85         23.97        43.04 o
  -8   1   9          1.70          2.94        44.37 o
  -7   1   9        566.27        469.21        55.45 o
  -6   1   9        445.41        489.19        48.58 o
  -5   1   9       2090.63       2114.34       117.83 o
  -4   1   9      10490.04      10823.00       548.28 o
  -3   1   9       8505.18       8512.95       431.92 o
  -2   1   9        249.67        200.47        23.27 o
  -1   1   9       1022.78       1249.79        69.81 o
   0   1   9        401.49        319.28        20.82 o
   1   1   9        872.15        982.10        59.58 o
   2   1   9        730.31        694.50        49.14 o
   3   1   9       1783.45       1730.36       100.87 o
   4   1   9       2746.80       2541.36       144.26 o
   5   1   9       1742.48       1834.59       116.36 o
   6   1   9        181.59        251.15        52.92 o
   7   1   9         70.22         42.13        39.25 o
  -9   2   9        277.33        258.16        45.70 o
  -8   2   9        789.96        737.33        67.71 o
  -7   2   9        357.91        384.12        51.24 o
  -6   2   9        603.80        537.21        51.17 o
  -5   2   9       1029.42        993.66        64.91 o
  -4   2   9         56.46         55.23        26.15 o
  -3   2   9         51.80         66.73        22.01 o
  -2   2   9       6565.07       6608.33       336.17 o
  -1   2   9        110.74        212.88        23.83 o
   0   2   9       1156.22        946.77        39.67 o
   1   2   9       1414.06       1265.35        73.46 o
   2   2   9      13219.80      13088.46       662.68 o
   3   2   9         95.62        133.81        34.14 o
   4   2   9       1820.28       1852.75       111.17 o
   5   2   9         32.90          0.00        42.97 o
   6   2   9        206.95        129.61        53.13 o
   7   2   9         92.92         61.96        39.39 o
  -9   3   9         24.27         99.39        39.95 o
  -8   3   9         16.83          0.00        38.27 o
  -7   3   9        416.56        387.20        51.73 o
  -6   3   9          5.44         26.29        36.17 o
  -5   3   9          0.98          0.00        32.52 o
  -4   3   9        684.05        787.31        52.29 o
  -3   3   9       1391.92       1356.06        76.96 o
  -2   3   9        130.81        142.78        23.06 o
  -1   3   9       2978.54       3075.48       160.24 o
   0   3   9        776.70        711.46        32.31 o
   1   3   9       1197.46       1304.61        75.14 o
   2   3   9       1545.35       1635.59        93.30 o
   3   3   9          5.79          0.00        32.80 o
   4   3   9        305.03        402.13        47.80 o
   5   3   9         23.06          0.00        42.76 o
   6   3   9        253.02        199.00        53.55 o
   7   3   9         68.25         75.14        37.64 o
  -9   4   9        124.91        216.87        45.00 o
  -8   4   9        916.44       1121.31        82.57 o
  -7   4   9        305.83        317.46        49.21 o
  -6   4   9       1642.60       1739.75       103.88 o
  -5   4   9         49.42         30.63        31.68 o
  -4   4   9        174.86        268.25        31.68 o
  -3   4   9       9462.49       9198.34       466.62 o
  -2   4   9      14325.73      13905.63       701.09 o
  -1   4   9        693.03        705.50        44.86 o
   0   4   9        651.31        512.39        26.57 o
   1   4   9      12303.23      12279.85       621.39 o
   2   4   9       6702.17       6433.02       330.85 o
   3   4   9        667.20        712.02        53.97 o
   4   4   9        566.60        497.04        53.20 o
   5   4   9        883.45       1039.79        79.28 o
   6   4   9        357.66        323.28        56.22 o
   7   4   9        320.06        201.52        44.16 o
  -9   5   9         22.33         27.06        42.83 o
  -8   5   9        112.23        159.82        46.12 o
  -7   5   9       1549.68       1534.52        98.48 o
  -6   5   9       1168.75       1108.76        74.44 o
  -5   5   9        363.02        461.01        43.39 o
  -4   5   9        138.37        174.68        30.49 o
  -3   5   9        620.26        482.04        37.15 o
  -2   5   9       3040.30       2690.24       141.59 o
  -1   5   9         35.05         35.54        21.73 o
   0   5   9        337.54        360.29        22.36 o
   1   5   9      12385.97      12371.60       626.09 o
   2   5   9        870.98        952.80        62.52 o
   3   5   9        329.25        385.73        41.50 o
   4   5   9        338.83        350.61        45.91 o
   5   5   9       1578.53       1519.80       102.13 o
   6   5   9          2.27          0.00        42.34 o
   7   5   9        109.85         99.74        39.32 o
  -9   6   9        305.40        234.75        46.68 o
  -8   6   9        132.37         81.45        49.84 o
  -7   6   9         47.30         21.80        44.44 o
  -6   6   9        950.21        858.17        66.24 o
  -5   6   9          5.68          0.00        32.73 o
  -4   6   9         92.66         88.67        30.00 o
  -3   6   9       1299.82       1303.27        75.07 o
  -2   6   9        262.79        242.60        27.83 o
  -1   6   9         10.17          5.61        21.59 o
   0   6   9       1452.98       1490.01        59.16 o
   1   6   9        181.93        181.69        28.46 o
   2   6   9       4300.58       4284.55       224.51 o
   3   6   9       2126.21       2033.38       117.06 o
   4   6   9        224.10        200.40        44.37 o
   5   6   9         52.90         20.54        50.26 o
   6   6   9        319.04        243.16        54.32 o
   7   6   9         45.02         50.68        38.13 o
  -9   7   9          6.97         75.77        39.81 o
  -8   7   9         68.07         42.13        47.10 o
  -7   7   9        227.89        228.37        49.56 o
  -6   7   9         31.35         37.78        38.90 o
  -5   7   9       2830.85       2794.89       153.02 o
  -4   7   9         69.94         36.31        30.00 o
  -3   7   9        215.50        180.42        28.04 o
  -2   7   9       1213.65       1008.31        60.98 o
  -1   7   9        125.68         82.99        24.60 o
   0   7   9         49.64         61.89        17.10 o
   1   7   9        341.43        361.34        35.61 o
   3   7   9         89.51        105.14        36.66 o
   4   7   9        309.79        317.46        48.65 o
   5   7   9        473.68        490.80        61.61 o
   6   7   9        206.91        207.06        50.89 o
   7   7   9        434.50        395.90        48.16 o
  -9   8   9         51.36        132.83        42.55 o
  -8   8   9        128.70        211.62        49.28 o
  -7   8   9        134.81        180.00        49.00 o
  -6   8   9       1342.90       1414.51        91.61 o
  -5   8   9        231.02        216.66        40.02 o
  -4   8   9         92.92        137.95        31.40 o
  -3   8   9         51.93         54.60        24.74 o
  -2   8   9          1.55          0.00        27.90 o
  -1   8   9        314.65        389.45        34.00 o
   0   8   9       1861.33       1805.50        70.59 o
   1   8   9          7.11         20.54        27.90 o
   2   8   9        715.98        781.98        57.48 o
   3   8   9        940.35        819.41        63.16 o
   4   8   9         83.76         53.06        44.09 o
   5   8   9        237.77        198.02        55.80 o
   6   8   9         26.78          4.91        47.52 o
   7   8   9          5.31         19.42        33.15 o
  -9   9   9         50.73         69.39        43.67 o
  -8   9   9        100.61         46.75        48.09 o
  -7   9   9        763.92        730.18        67.57 o
  -6   9   9       1256.62       1219.51        84.04 o
  -5   9   9       3081.83       3333.29       180.56 o
  -4   9   9       6254.27       6218.82       321.17 o
  -3   9   9       1313.53       1323.95        78.51 o
  -2   9   9        928.90        816.96        54.18 o
  -1   9   9        113.08         89.72        25.30 o
   0   9   9        945.75        959.18        42.76 o
   1   9   9      15725.15      15207.64       769.29 o
   2   9   9         57.54         25.87        34.14 o
   3   9   9        353.83        307.30        44.37 o
   4   9   9       1651.82       1677.65       105.07 o
   5   9   9        431.85        337.86        59.51 o
   6   9   9          0.12          0.00        40.66 o
  -9  10   9         22.14          0.00        35.82 o
  -8  10   9        219.10        176.22        51.03 o
  -7  10   9        123.78         92.81        49.07 o
  -6  10   9       1513.76       1643.72       103.25 o
  -5  10   9       1415.66       1364.05        87.90 o
  -4  10   9       1546.22       1550.64        92.60 o
  -3  10   9       3601.70       3714.26       195.85 o
  -2  10   9        259.45        284.52        33.30 o
  -1  10   9       7083.88       6684.81       342.76 o
   0  10   9       5893.30       5997.18       218.42 o
   1  10   9        482.95        516.95        45.00 o
   2  10   9        815.91        840.02        62.24 o
   3  10   9         84.83         77.17        39.32 o
   4  10   9         40.45         11.78        44.23 o
   5  10   9         22.49         62.80        50.33 o
   6  10   9         26.46          8.06        46.12 o
  -9  11   9         58.99         79.35        40.73 o
  -8  11   9        288.55        320.12        54.53 o
  -7  11   9        287.17        351.53        55.87 o
  -6  11   9        475.08        563.07        58.88 o
  -5  11   9       6467.92       6521.06       339.75 o
  -4  11   9        785.08        857.75        62.95 o
  -3  11   9          3.83          0.00        31.19 o
  -2  11   9        444.01        416.78        38.69 o
  -1  11   9       2013.46       1990.06       111.10 o
   0  11   9         58.58        107.60        23.27 o
   1  11   9       2727.63       2675.38       146.15 o
   2  11   9       5787.58       5638.64       295.10 o
   3  11   9       1671.56       1629.71       101.43 o
   4  11   9        116.03        148.11        50.75 o
   5  11   9        791.49        881.44        75.98 o
   6  11   9          1.86          6.45        45.84 o
  -9  12   9        664.44        742.58        63.65 o
  -8  12   9        242.99        320.47        53.20 o
  -7  12   9          0.80         30.00        44.79 o
  -6  12   9        134.16        106.12        49.00 o
  -5  12   9        299.12        355.10        49.21 o
  -4  12   9       2253.78       2111.61       121.40 o
  -3  12   9       1785.18       1744.17       101.64 o
  -2  12   9        819.27        826.21        56.36 o
  -1  12   9         48.05          0.00        30.98 o
   0  12   9       1071.35       1077.64        49.07 o
   1  12   9       6567.00       6642.12       343.75 o
   2  12   9        169.77        200.68        39.81 o
   3  12   9        455.36        533.14        55.59 o
   4  12   9        610.56        669.34        66.10 o
   5  12   9          0.82          0.00        44.02 o
   6  12   9        886.82        906.05        74.09 o
  -8  13   9         83.36        175.66        46.89 o
  -7  13   9         95.68         45.91        50.68 o
  -6  13   9        238.95        149.72        55.45 o
  -5  13   9        387.42        352.65        52.92 o
  -4  13   9        932.42       1044.76        72.27 o
  -3  13   9         20.05          0.00        34.77 o
  -2  13   9        525.30        472.51        45.00 o
  -1  13   9        406.25        412.51        41.08 o
   0  13   9         56.20         57.90        26.08 o
   1  13   9        614.33        649.57        52.99 o
   2  13   9          6.25          0.00        35.33 o
   3  13   9         75.06         96.17        44.51 o
   4  13   9       2271.17       2501.26       146.92 o
   5  13   9         84.10         66.87        50.61 o
   6  13   9         29.78         96.17        44.02 o
  -8  14   9        616.59        683.78        65.33 o
  -7  14   9        770.36        780.02        73.18 o
  -6  14   9        396.76        320.82        59.44 o
  -5  14   9        311.41        317.53        51.03 o
  -4  14   9        367.41        356.50        47.80 o
  -3  14   9       9042.70       8874.64       456.74 o
  -2  14   9       1781.75       1825.62       106.26 o
  -1  14   9        108.15         92.10        34.77 o
   0  14   9      16231.00      15723.54       563.98 o
   1  14   9       3838.80       3833.35       206.15 o
   2  14   9        895.40        870.09        67.85 o
   3  14   9        968.40       1091.59        79.63 o
   4  14   9        346.09        439.56        63.44 o
   5  14   9        648.70        729.27        66.87 o
   6  14   9          1.01          0.00        37.64 o
  -8  15   9         95.08        146.15        43.74 o
  -7  15   9       1536.76       1752.30       111.87 o
  -6  15   9        981.53        971.65        81.59 o
  -5  15   9          0.28          0.00        37.64 o
  -4  15   9       3048.56       3017.02       168.79 o
  -3  15   9       3129.74       2888.54       161.36 o
  -2  15   9       2509.65       2600.24       145.24 o
  -1  15   9       1477.50       1566.20        95.68 o
   0  15   9        836.00        871.77        45.77 o
   1  15   9       5143.59       5354.62       282.90 o
   2  15   9        704.20        773.85        64.84 o
   3  15   9        140.15        125.82        54.04 o
   4  15   9       2509.74       2528.32       152.18 o
   5  15   9          2.92         19.84        49.56 o
   6  15   9         51.12         28.46        41.43 o
  -8  16   9          0.38          0.00        36.38 o
  -7  16   9          6.76          0.00        38.90 o
  -6  16   9       1600.28       1489.38       103.60 o
  -5  16   9       1043.69       1095.44        59.09 o
  -4  16   9       1026.17        961.63        74.58 o
  -3  16   9        995.57        956.37        72.62 o
  -2  16   9       2354.73       2417.08       137.39 o
  -1  16   9       2431.93       2594.28       145.24 o
   0  16   9          0.71         25.16        37.29 o
   1  16   9        232.59        283.32        48.51 o
   2  16   9        590.41        579.89        57.20 o
   3  16   9         36.87         38.69        52.43 o
   4  16   9        264.10        266.71        56.15 o
   5  16   9         37.64         90.98        49.00 o
  -8  17   9         87.19        113.62        41.08 o
  -7  17   9         18.41          0.00        39.18 o
  -6  17   9        136.77        118.18        55.45 o
  -5  17   9        103.03        172.78        57.20 o
  -4  17   9       3349.59       3480.14       193.04 o
  -3  17   9       4966.53       5053.42       269.94 o
  -2  17   9       4038.95       4255.25       228.58 o
  -1  17   9        198.66        213.86        42.97 o
   0  17   9          6.43         14.65        37.29 o
   1  17   9         66.39         40.16        41.92 o
   2  17   9       1563.24       1496.39        98.62 o
   3  17   9         92.48        148.88        51.31 o
   4  17   9         48.16         39.95        54.04 o
   5  17   9        537.03        539.52        61.54 o
  -7  18   9          0.54         18.65        42.83 o
  -6  18   9        580.53        609.61        67.50 o
  -5  18   9          1.15         20.05        52.01 o
  -4  18   9        426.68        348.44        56.08 o
  -3  18   9       1644.98       1584.70       103.32 o
  -2  18   9          7.52          0.00        37.22 o
  -1  18   9          0.23          0.00        36.38 o
   0  18   9        645.55        674.24        43.53 o
   1  18   9        780.78        691.49        65.05 o
   2  18   9       1694.61       2007.38       125.12 o
   3  18   9        157.40         74.58        56.01 o
   4  18   9        859.18        831.61        76.89 o
   5  18   9        540.70        568.26        62.17 o
  -7  19   9        775.88        937.66        71.50 o
  -6  19   9        286.08        229.84        56.99 o
  -5  19   9          4.03         57.83        52.15 o
  -4  19   9        285.34        206.22        56.85 o
  -3  19   9       1280.05       1393.00        94.49 o
  -2  19   9       4354.91       4693.83       252.34 o
  -1  19   9         29.89         64.28        44.44 o
   0  19   9        132.51        150.49        31.96 o
   1  19   9       2336.61       2570.24       150.63 o
   2  19   9        220.68        204.54        55.66 o
   3  19   9        501.38        528.66        65.61 o
   4  19   9        239.29        280.38        55.87 o
   5  19   9         20.26         16.75        43.04 o
  -7  20   9        260.30        185.19        44.23 o
  -6  20   9        354.21        282.76        55.59 o
  -5  20   9          2.34         59.37        50.61 o
  -4  20   9         86.21         26.50        53.13 o
  -3  20   9       2218.83       2381.75       143.97 o
  -2  20   9         51.20        120.70        42.69 o
  -1  20   9         17.53         16.96        43.25 o
   0  20   9       4185.67       4338.38       166.55 o
   1  20   9       3107.80       2962.98       171.45 o
   2  20   9          3.73         61.19        51.03 o
   3  20   9        148.20        226.13        55.87 o
   4  20   9        347.65        355.03        57.27 o
   5  20   9         97.33         68.27        42.27 o
  -7  21   9         89.65        143.90        40.58 o
  -6  21   9         12.77          0.00        42.55 o
  -5  21   9         50.73        114.75        51.52 o
  -4  21   9        161.11        160.80        55.09 o
  -3  21   9         19.48          0.00        43.67 o
  -2  21   9       1005.36       1026.54        83.20 o
  -1  21   9        716.68        814.36        75.49 o
   0  21   9        103.37        125.96        33.51 o
   1  21   9        577.12        588.87        70.09 o
   2  21   9          1.28          0.00        43.95 o
   3  21   9        396.14        393.02        60.21 o
   4  21   9         92.19         90.70        47.24 o
  -6  22   9          0.66          0.00        37.64 o
  -5  22   9         67.33         49.42        50.89 o
  -4  22   9        200.45         59.16        53.76 o
  -3  22   9          6.73          0.00        44.65 o
  -2  22   9        417.21        534.12        64.00 o
  -1  22   9         17.26         43.11        49.56 o
   0  22   9        215.97        227.11        35.40 o
   1  22   9       1305.03       1321.57        95.33 o
   2  22   9          1.47         90.49        50.75 o
   3  22   9        410.26        394.98        55.73 o
   4  22   9         22.96         26.15        42.48 o
  -6  23   9          0.83          9.95        39.67 o
  -5  23   9         99.02        159.89        49.77 o
  -4  23   9          0.05         45.07        48.37 o
  -3  23   9        342.63        307.02        57.55 o
  -2  23   9        311.08        380.76        57.41 o
  -1  23   9        371.08        345.57        59.65 o
   0  23   9        131.59         73.67        33.37 o
   1  23   9        733.93        604.57        68.83 o
   2  23   9       1043.68       1010.42        80.89 o
   3  23   9         10.95          0.00        39.53 o
   4  23   9         80.20         87.55        40.44 o
  -6  24   9         66.84         43.95        37.85 o
  -5  24   9         26.15         79.98        44.86 o
  -4  24   9         32.29        128.13        49.42 o
  -3  24   9          0.18         26.92        49.00 o
  -2  24   9          4.34          0.00        43.25 o
  -1  24   9         65.56         20.05        51.73 o
   0  24   9        212.52        131.92        34.91 o
   1  24   9         41.05         34.35        50.05 o
   2  24   9        111.74        126.17        47.10 o
   3  24   9         72.82         71.85        44.02 o
  -5  25   9        233.54        211.55        47.03 o
  -4  25   9        359.57        481.34        58.46 o
  -3  25   9         37.22         57.13        48.16 o
  -2  25   9        110.89        144.47        51.10 o
  -1  25   9        105.43        126.52        49.14 o
   0  25   9        290.49        282.62        36.52 o
   1  25   9        419.50        433.96        58.46 o
   2  25   9         89.91        126.73        45.07 o
   3  25   9         14.75         10.30        39.46 o
  -5  26   9        123.47        106.75        43.04 o
  -4  26   9         55.41        102.41        43.11 o
  -3  26   9         10.94          0.00        43.39 o
  -2  26   9        261.82        270.71        53.06 o
  -1  26   9        798.96        754.85        68.83 o
   0  26   9         10.00          0.00        25.23 o
   1  26   9         19.35         52.01        45.00 o
   2  26   9         82.45        121.54        43.18 o
  -4  27   9        280.40        202.92        46.82 o
  -3  27   9        839.03        761.58        67.64 o
  -2  27   9         99.99        198.44        47.10 o
  -1  27   9         44.13         89.86        45.28 o
   0  27   9        390.20        363.51        34.42 o
   1  27   9        713.81        770.27        65.33 o
   2  27   9        674.35        570.85        56.29 o
  -3  28   9        580.76        504.68        56.99 o
  -2  28   9        306.03        254.72        45.70 o
  -1  28   9         79.89         62.80        42.27 o
   0  28   9        184.77        138.30        29.44 o
   1  28   9         82.03         47.03        39.32 o
  -2  29   9        297.86        280.31        44.86 o
  -1  29   9         37.93         83.90        38.06 o
   0  29   9        296.07        247.72        32.59 o
  -9   0  10        602.82        552.00        57.48 o
  -8   0  10        927.30        889.78        72.62 o
  -7   0  10         83.80         18.51        41.64 o
  -6   0  10        403.27        402.41        46.68 o
  -5   0  10       6379.83       6369.80       329.03 o
  -4   0  10         66.40         85.10        28.32 o
  -3   0  10        415.79        351.32        32.87 o
  -2   0  10        785.17       1002.50        59.86 o
  -1   0  10        933.49        933.73        57.20 o
   0   0  10       8250.14       7833.10       281.85 o
   1   0  10          8.22          2.24        25.72 o
   2   0  10       8535.80       8458.21       432.63 o
   3   0  10        139.38        137.81        37.36 o
   4   0  10        232.00        293.84        46.89 o
   5   0  10         99.38         56.22        49.98 o
   6   0  10         42.83         58.39        48.16 o
  -9   1  10        367.30        430.80        50.54 o
  -8   1  10          0.77         53.20        42.90 o
  -7   1  10         64.58         91.19        30.77 o
  -6   1  10        180.43        146.78        40.44 o
  -5   1  10          2.52          9.53        32.59 o
  -4   1  10       1675.61       1696.58        96.24 o
  -3   1  10       1537.74       1679.61        93.30 o
  -2   1  10       1145.21        963.17        57.83 o
  -1   1  10       9304.31       9459.37       479.38 o
   0   1  10          7.91         52.29        16.26 o
   1   1  10        688.13        771.11        52.08 o
   2   1  10       1301.96       1402.25        84.18 o
   3   1  10         74.51         51.38        35.82 o
   4   1  10        329.19        246.94        48.23 o
   5   1  10          3.73          0.00        42.55 o
   6   1  10        696.01        611.79        66.03 o
  -9   2  10        579.68        557.88        57.41 o
  -8   2  10         75.94        105.00        45.77 o
  -7   2  10          0.36         56.71        29.86 o
  -6   2  10        459.47        458.91        49.07 o
  -5   2  10        779.47        728.57        55.59 o
  -4   2  10        888.66        937.24        60.63 o
  -3   2  10       2849.55       2604.23       138.79 o
  -2   2  10      10635.12      10514.02       532.23 o
  -1   2  10         85.97         84.67        23.27 o
   0   2  10        528.19        589.99        29.51 o
   1   2  10       9173.05       8570.08       436.55 o
   2   2  10       1334.95       1333.06        80.40 o
   3   2  10        963.23        925.74        64.70 o
   4   2  10        225.22         85.03        44.44 o
   5   2  10        752.28        768.73        70.38 o
   6   2  10        324.40        301.90        51.17 o
  -9   3  10        100.63        271.90        42.69 o
  -8   3  10        128.16        171.94        48.23 o
  -7   3  10          0.67         23.48        30.77 o
  -6   3  10       1608.48       1549.52        95.47 o
  -5   3  10       3606.87       3593.55       191.01 o
  -4   3  10         17.11          8.97        28.67 o
  -3   3  10       6235.85       6009.09       308.07 o
  -2   3  10       2472.08       2334.65       124.91 o
  -1   3  10        145.62        117.97        24.39 o
   0   3  10       2541.15       2515.63        94.91 o
   1   3  10        541.23        555.36        44.02 o
   2   3  10        642.11        751.63        54.67 o
   3   3  10         57.90         70.59        36.59 o
   4   3  10        439.79        441.67        52.15 o
   5   3  10        989.30       1036.21        81.03 o
   6   3  10          5.19         85.94        45.56 o
  -9   4  10         23.55         53.06        39.88 o
  -8   4  10          0.57         64.84        43.60 o
  -7   4  10        662.66        628.12        61.96 o
  -6   4  10        628.56        649.99        56.64 o
  -5   4  10        823.65        838.97        60.63 o
  -4   4  10        265.50        225.57        33.65 o
  -3   4  10       1808.65       1797.86        99.53 o
  -2   4  10          0.23         38.13        22.85 o
  -1   4  10        147.24        154.35        26.15 o
   0   4  10         58.84         74.72        19.70 o
   1   4  10       1770.32       1837.12       102.69 o
   2   4  10          1.28         23.13        31.33 o
   3   4  10         16.75          0.00        36.87 o
   4   4  10        751.36        717.91        63.30 o
   5   4  10        110.41        124.49        51.31 o
   6   4  10          3.46         14.58        46.33 o
  -9   5  10         20.26         42.34        39.88 o
  -8   5  10        393.35        403.96        55.73 o
  -7   5  10        479.52        552.84        58.67 o
  -6   5  10         50.41         83.97        38.62 o
  -5   5  10       5089.22       4978.56       260.82 o
  -4   5  10       5917.43       5806.45       299.80 o
  -3   5  10         36.80         42.13        24.95 o
  -2   5  10        192.84        239.23        28.74 o
  -1   5  10        179.04        253.11        28.39 o
   0   5  10      13200.57      12529.95       448.33 o
   1   5  10       3578.90       3543.79       187.01 o
   2   5  10         21.09         45.14        31.26 o
   3   5  10       4626.86       4739.74       250.45 o
   4   5  10       1108.66       1112.97        80.40 o
   5   5  10        285.40        307.30        54.53 o
   6   5  10        527.64        408.23        57.41 o
  -9   6  10        235.43        215.05        44.65 o
  -8   6  10        692.11        679.50        65.12 o
  -7   6  10         43.55         82.99        43.67 o
  -6   6  10          7.43         28.60        40.02 o
  -5   6  10        462.04        468.93        46.05 o
  -4   6  10       3211.84       3445.02       182.60 o
  -3   6  10       7033.03       7015.65       359.31 o
  -2   6  10        556.76        521.44        40.16 o
  -1   6  10       7363.61       6690.48       342.06 o
   0   6  10       1421.00       1397.69        57.13 o
   1   6  10       1671.15       1763.94        99.74 o
   2   6  10         51.07         78.37        32.59 o
   3   6  10        481.96        473.77        50.82 o
   4   6  10       1350.56       1363.56        91.61 o
   5   6  10         15.01          0.00        42.76 o
   6   6  10          3.13          0.00        40.02 o
  -9   7  10         19.16          7.78        41.01 o
  -8   7  10          0.26          8.27        44.37 o
  -7   7  10        432.56        392.95        52.15 o
  -6   7  10       2022.71       1921.58       114.96 o
  -5   7  10        114.21        128.90        37.15 o
  -4   7  10         96.69        127.01        32.80 o
  -3   7  10       4139.46       3962.25       207.62 o
  -2   7  10        572.92        674.73        47.59 o
  -1   7  10       3721.25       3841.48       200.75 o
   0   7  10          1.07          4.91        23.69 o
   1   7  10       1986.63       1877.77       106.26 o
   3   7  10          0.79          8.76        37.64 o
   4   7  10        898.26        852.84        50.89 o
   5   7  10         57.90         51.45        49.07 o
   6   7  10          0.62          6.73        44.79 o
  -9   8  10        776.41        672.56        61.40 o
  -8   8  10         30.61         74.16        43.88 o
  -7   8  10         71.02         23.34        47.03 o
  -6   8  10        221.26        268.74        45.98 o
  -5   8  10        886.14        883.48        65.12 o
  -4   8  10       1537.08       1632.93        96.10 o
  -3   8  10        579.75        539.31        46.40 o
  -2   8  10       1057.03       1000.39        62.88 o
  -1   8  10         25.27         56.99        26.36 o
   0   8  10       2377.61       2247.94        87.13 o
   1   8  10       2380.52       2471.75       135.21 o
   2   8  10       2373.19       2163.48       123.93 o
   3   8  10        342.47        331.20        46.75 o
   4   8  10         16.92          7.92        49.21 o
   5   8  10        374.19        382.37        57.20 o
   6   8  10        676.41        657.98        63.86 o
  -9   9  10          0.70          0.00        34.77 o
  -8   9  10        168.65        236.15        48.09 o
  -7   9  10        106.49        164.58        47.52 o
  -6   9  10       1077.01        983.85        73.81 o
  -5   9  10       1357.11       1202.97        79.84 o
  -4   9  10        403.53        351.25        41.50 o
  -3   9  10         13.81          0.00        32.87 o
  -2   9  10       1017.75       1170.72        71.08 o
  -1   9  10       1675.80       1724.68        97.43 o
   0   9  10        140.67        170.33        22.57 o
   1   9  10       1377.11       1376.38        83.62 o
   2   9  10       2765.80       2702.23       150.07 o
   3   9  10          0.52          0.00        36.38 o
   4   9  10        192.01        175.24        52.71 o
   5   9  10         24.95         50.68        49.70 o
   6   9  10         10.13          9.74        43.04 o
  -9  10  10        246.07        319.84        47.03 o
  -8  10  10        459.31        472.37        56.29 o
  -7  10  10         17.97         70.02        46.75 o
  -6  10  10       1004.05       1031.17        77.03 o
  -5  10  10         27.69         76.26        39.46 o
  -4  10  10       1853.67       1717.74       101.99 o
  -3  10  10       4649.36       4596.12       240.85 o
  -2  10  10          0.05          5.54        28.39 o
  -1  10  10         22.39          0.00        31.26 o
   0  10  10        411.87        382.93        28.25 o
   1  10  10         35.34          1.12        34.00 o
   2  10  10       1640.41       1568.30        97.01 o
   3  10  10       2714.41       2762.58       155.75 o
   4  10  10        295.24        340.24        56.36 o
   5  10  10        346.59        480.92        59.65 o
   6  10  10        240.63        220.87        48.93 o
  -9  11  10          0.11          0.00        33.72 o
  -8  11  10        105.61        133.18        48.58 o
  -7  11  10        419.83        436.90        56.57 o
  -6  11  10          0.84         62.66        42.83 o
  -5  11  10       5636.47       5848.43       307.51 o
  -4  11  10        740.50        868.34        63.02 o
  -3  11  10        739.85        707.75        56.50 o
  -2  11  10         36.76        101.08        29.72 o
  -1  11  10        328.37        288.86        37.15 o
   0  11  10       4934.22       5007.44       185.12 o
   1  11  10        510.05        658.33        52.99 o
   2  11  10       1659.59       1519.87        94.91 o
   3  11  10       2948.58       3086.98       172.15 o
   4  11  10        535.96        597.70        65.40 o
   5  11  10        171.01        141.80        52.43 o
   6  11  10         52.66         49.42        42.48 o
  -8  12  10         69.92        165.14        45.49 o
  -7  12  10        185.19        134.30        50.68 o
  -6  12  10        276.86        292.23        56.08 o
  -5  12  10          1.63         81.66        41.64 o
  -4  12  10          4.35         27.76        38.34 o
  -3  12  10         32.20         42.13        35.12 o
  -2  12  10        285.67        262.51        39.04 o
  -1  12  10        235.94        264.19        36.24 o
   0  12  10        174.19        142.85        26.22 o
   1  12  10        947.22        984.97        68.76 o
   2  12  10          9.68         13.53        38.48 o
   3  12  10       1203.20       1222.38        85.24 o
   4  12  10        616.17        599.80        65.54 o
   5  12  10          8.03          0.00        42.34 o
   6  12  10         20.90          0.00        37.99 o
  -8  13  10        524.63        394.07        56.08 o
  -7  13  10         50.90         75.91        47.66 o
  -6  13  10        807.89        877.38        76.47 o
  -5  13  10       1166.31       1118.22        80.12 o
  -4  13  10       3385.40       3044.15       169.35 o
  -3  13  10        784.26        784.85        61.26 o
  -2  13  10       1798.87       1967.77       113.20 o
  -1  13  10        713.39        681.39        54.39 o
   0  13  10       1137.18       1119.06        52.92 o
   1  13  10       2227.34       2110.00       123.16 o
   2  13  10        132.94        254.65        42.76 o
   3  13  10       1674.48       1708.91       110.89 o
   4  13  10          2.63          0.00        43.39 o
   5  13  10         43.11          6.66        48.30 o
   6  13  10         15.42          7.85        39.95 o
  -8  14  10         35.92          5.54        44.65 o
  -7  14  10        500.10        378.16        58.18 o
  -6  14  10          2.42        118.74        49.77 o
  -5  14  10       1135.39       1199.53        85.80 o
  -4  14  10         59.62        115.10        43.88 o
  -3  14  10        922.05        921.12        69.18 o
  -2  14  10        541.77        543.73        49.63 o
  -1  14  10       1496.05       1614.28        97.29 o
   0  14  10        174.25        185.75        28.39 o
   1  14  10        151.38         30.42        41.57 o
   2  14  10        814.72        747.91        63.65 o
   3  14  10        352.15        363.37        57.48 o
   4  14  10       1308.11       1251.68        91.47 o
   5  14  10         29.68          9.46        46.82 o
  -8  15  10          6.06          0.00        36.87 o
  -7  15  10        173.57        144.96        50.61 o
  -6  15  10          0.03          0.00        41.99 o
  -5  15  10        549.66        580.10        45.14 o
  -4  15  10        939.09        955.32        73.18 o
  -3  15  10       3325.99       3280.16       181.34 o
  -2  15  10        512.51        462.14        50.26 o
  -1  15  10         11.40          0.00        32.94 o
   0  15  10        208.42        232.86        30.56 o
   1  15  10        190.20        250.03        45.28 o
   2  15  10         69.80         29.86        43.67 o
   3  15  10         97.39        183.86        53.76 o
   4  15  10         26.31          5.61        51.59 o
   5  15  10         64.93         54.95        46.61 o
  -8  16  10          9.60          4.77        40.02 o
  -7  16  10        354.15        488.28        57.34 o
  -6  16  10        340.43        363.58        61.19 o
  -5  16  10       1181.04       1342.88        94.56 o
  -4  16  10        611.98        646.48        61.40 o
  -3  16  10       1153.54       1177.94        82.99 o
  -2  16  10         11.83          5.33        38.55 o
  -1  16  10         85.83        117.76        39.25 o
   0  16  10       1955.83       1957.26        82.71 o
   1  16  10          0.36          5.82        40.73 o
   2  16  10       3449.45       3323.27       132.06 o
   3  16  10         83.10          0.00        44.93 o
   4  16  10         66.55        128.55        52.43 o
   5  16  10          2.27         22.57        44.02 o
  -8  17  10         68.57         94.77        37.92 o
  -7  17  10         35.57         64.77        45.91 o
  -6  17  10        417.60        319.56        60.42 o
  -5  17  10         75.44          0.00        44.72 o
  -4  17  10          1.42         29.58        43.74 o
  -3  17  10        390.10        374.80        53.27 o
  -2  17  10          2.24          0.00        36.10 o
  -1  17  10        213.84        243.79        44.16 o
   0  17  10        443.90        406.76        37.71 o
   1  17  10        315.92        228.93        49.77 o
   2  17  10         18.71          4.21        51.17 o
   3  17  10         27.02         42.34        53.83 o
   4  17  10         61.91         64.63        51.94 o
   5  17  10          8.64         40.66        43.74 o
  -7  18  10          4.81         43.60        41.29 o
  -6  18  10        439.79        570.92        66.24 o
  -5  18  10        190.51        130.73        55.30 o
  -4  18  10          4.04         19.77        51.17 o
  -3  18  10        220.58        289.63        49.49 o
  -2  18  10        117.87        112.29        45.84 o
  -1  18  10       2927.95       2661.99       152.88 o
   0  18  10       1939.78       1872.79        81.73 o
   1  18  10        423.71        351.39        40.37 o
   2  18  10         70.73         78.58        53.27 o
   3  18  10        729.75        675.29        68.90 o
   4  18  10        514.44        608.91        67.50 o
   5  18  10          1.69          0.00        38.69 o
  -7  19  10         91.89        157.71        41.29 o
  -6  19  10         40.16         55.02        50.47 o
  -5  19  10        825.50        980.77        81.45 o
  -4  19  10        316.17        388.68        60.14 o
  -3  19  10         66.92          0.00        43.74 o
  -2  19  10        462.60        538.33        55.80 o
  -1  19  10       2688.04       2796.08       159.68 o
   0  19  10        152.20        110.75        34.07 o
   1  19  10         53.18         78.72        52.99 o
   2  19  10        246.88        331.90        58.18 o
   3  19  10        485.60        417.84        62.45 o
   4  19  10         47.59         49.77        48.65 o
  -7  20  10         16.31         34.07        38.41 o
  -6  20  10          7.37          0.00        43.95 o
  -5  20  10        873.18       1004.25        82.71 o
  -4  20  10        345.82        409.00        61.40 o
  -3  20  10        795.29        739.15        70.52 o
  -2  20  10       2481.55       2634.59       155.33 o
  -1  20  10        701.81        671.58        69.67 o
   0  20  10         15.02        109.00        46.05 o
   1  20  10        120.30        118.39        53.55 o
   2  20  10         65.26         27.27        53.69 o
   3  20  10        374.88        392.32        60.14 o
   4  20  10          0.69          0.00        38.34 o
  -7  21  10         58.01         48.44        36.66 o
  -6  21  10        728.56        862.10        74.51 o
  -5  21  10       1237.74       1062.71        86.08 o
  -4  21  10         50.53          2.31        52.71 o
  -3  21  10          3.48          0.00        42.69 o
  -2  21  10        168.64         77.52        52.71 o
  -1  21  10        679.67        759.20        72.06 o
   0  21  10        673.68        657.56        45.84 o
   1  21  10       1051.70       1032.57        84.74 o
   2  21  10        676.42        723.94        70.87 o
   3  21  10        572.51        607.93        63.72 o
   4  21  10         34.73         11.71        43.25 o
  -6  22  10        157.59        123.65        42.97 o
  -5  22  10        266.49        403.33        56.64 o
  -4  22  10          0.57          2.10        51.66 o
  -3  22  10         20.07          0.00        43.81 o
  -2  22  10        139.21        187.64        52.99 o
  -1  22  10         66.22         61.40        52.43 o
   0  22  10          3.35          0.00        27.69 o
   1  22  10        635.67        611.44        66.87 o
   2  22  10        127.04         79.14        52.92 o
   3  22  10        134.68        102.76        50.54 o
   4  22  10         36.47          0.00        38.41 o
  -6  23  10          6.67         23.76        36.59 o
  -5  23  10        224.20        261.87        51.45 o
  -4  23  10       1188.00       1255.61        91.89 o
  -3  23  10        981.37       1036.77        82.92 o
  -2  23  10          1.72          0.00        43.46 o
  -1  23  10        174.35        316.76        52.85 o
   0  23  10       1132.24       1061.87        57.83 o
   1  23  10        135.10         75.49        53.13 o
   2  23  10          3.61         17.59        45.91 o
   3  23  10        682.80        664.64        64.63 o
  -5  24  10        396.22        485.97        55.45 o
  -4  24  10        859.42        899.88        76.96 o
  -3  24  10        352.23        242.95        55.37 o
  -2  24  10        263.17        264.68        57.20 o
  -1  24  10       1146.26       1281.26        92.24 o
   0  24  10       1734.14       1648.21        76.12 o
   1  24  10        272.98        271.97        53.48 o
   2  24  10        567.40        594.68        62.73 o
   3  24  10        128.58        139.00        41.57 o
  -5  25  10        117.10         70.09        43.25 o
  -4  25  10        190.61        208.95        49.91 o
  -3  25  10        856.06        940.81        77.95 o
  -2  25  10         82.32        108.58        49.42 o
  -1  25  10         39.12         52.57        49.35 o
   0  25  10        341.32        321.81        35.89 o
   1  25  10          4.43         47.52        43.25 o
   2  25  10        318.36        336.81        49.84 o
  -4  26  10         19.74          0.00        38.90 o
  -3  26  10          5.08          0.00        39.95 o
  -2  26  10        666.44        696.67        65.26 o
  -1  26  10        259.62        284.73        51.03 o
   0  26  10        416.21        360.01        34.91 o
   1  26  10        847.93        737.75        67.22 o
   2  26  10          0.09          1.96        37.29 o
  -4  27  10         58.40         86.15        37.92 o
  -3  27  10        212.45        243.58        46.05 o
  -2  27  10         14.99          0.00        40.23 o
  -1  27  10        109.47        134.93        43.18 o
   0  27  10         22.69         28.04        26.57 o
   1  27  10         60.10         88.25        38.69 o
  -3  28  10         93.57         99.89        40.44 o
  -2  28  10         52.44         51.59        38.76 o
  -1  28  10        650.87        582.91        56.99 o
   0  28  10        426.99        215.96        32.45 o
  -9   1  11          3.21         28.46        39.74 o
  -8   1  11          1.75         28.39        43.53 o
  -7   1  11         98.25         71.85        45.84 o
  -6   1  11        448.03        460.38        51.03 o
  -5   1  11        492.49        469.14        45.91 o
  -4   1  11        484.42        507.49        44.37 o
  -3   1  11       1187.52       1293.39        76.68 o
  -2   1  11        151.16        131.85        26.92 o
  -1   1  11        163.06        246.45        30.35 o
   0   1  11       2241.30       2363.88        90.77 o
   1   1  11        205.90        204.54        32.66 o
   2   1  11       1279.50       1321.08        82.43 o
   3   1  11         25.19         66.45        38.69 o
   4   1  11        443.71        398.91        58.39 o
   5   1  11        664.07        724.36        69.74 o
   6   1  11         13.62         25.23        44.30 o
  -9   2  11         43.75          0.00        35.96 o
  -8   2  11         21.12          2.73        44.23 o
  -7   2  11         42.19          0.00        38.06 o
  -6   2  11        242.22        314.87        44.72 o
  -5   2  11        708.01        776.72        57.76 o
  -4   2  11        507.47        532.86        45.84 o
  -3   2  11        575.47        597.91        45.42 o
  -2   2  11        761.60        732.42        49.98 o
  -1   2  11       4483.22       4469.53       231.66 o
   0   2  11        337.74        286.34        23.48 o
   1   2  11        109.23        143.97        32.24 o
   2   2  11        276.76        286.06        38.34 o
   3   2  11        607.48        792.77        61.40 o
   4   2  11         19.55          1.19        46.68 o
   5   2  11         52.67         90.28        50.82 o
   6   2  11         59.34         56.29        44.58 o
  -9   3  11         64.81         76.33        42.20 o
  -8   3  11        892.99        819.27        68.27 o
  -7   3  11        395.18        444.26        54.25 o
  -6   3  11       1303.94       1472.48        92.39 o
  -5   3  11       3061.57       3057.19       165.63 o
  -4   3  11       3448.18       3667.15       194.02 o
  -3   3  11       1342.93       1448.16        84.04 o
  -2   3  11       1020.28       1080.79        65.61 o
  -1   3  11       1714.78       1499.82        85.66 o
   0   3  11       2609.51       2775.55       105.14 o
   1   3  11       2012.40       2072.28       115.73 o
   2   3  11       6240.08       6362.30       329.87 o
   3   3  11       2877.33       2731.95       153.02 o
   4   3  11        243.38        131.50        52.85 o
   5   3  11        556.00        604.92        64.42 o
   6   3  11        114.98        137.53        45.84 o
  -9   4  11        825.88        942.14        70.66 o
  -8   4  11         18.01          0.00        40.37 o
  -7   4  11        127.79        126.03        43.88 o
  -6   4  11          1.07          0.00        37.15 o
  -5   4  11       2292.69       2544.79       141.17 o
  -4   4  11        157.73        128.90        34.84 o
  -3   4  11       5086.15       4810.68       249.54 o
  -2   4  11       8883.12       8377.32       426.81 o
  -1   4  11       7108.84       6704.57       343.39 o
   0   4  11        824.40        745.67        37.22 o
   1   4  11       6143.74       6142.27       317.11 o
   2   4  11        341.41        323.28        42.48 o
   3   4  11       6107.12       5878.50       308.28 o
   4   4  11        230.70        163.32        50.40 o
   5   4  11        722.10        603.66        65.12 o
   6   4  11        479.05        452.53        54.25 o
  -9   5  11          9.93         28.25        39.60 o
  -8   5  11         16.99        116.92        42.34 o
  -7   5  11         18.63          0.77        44.30 o
  -6   5  11        171.35        178.04        42.62 o
  -5   5  11        225.02        208.95        40.51 o
  -4   5  11        598.93        609.19        50.47 o
  -3   5  11        159.08        163.18        30.98 o
  -2   5  11       1263.77       1289.96        76.68 o
  -1   5  11         93.03         71.08        27.55 o
   0   5  11        665.66        711.60        35.89 o
   1   5  11         31.18         97.29        31.89 o
   2   5  11        379.79        438.44        46.26 o
   3   5  11         42.32         65.05        37.92 o
   4   5  11        392.35        464.45        57.90 o
   5   5  11         80.72        100.52        51.17 o
   6   5  11          5.75          0.00        39.04 o
  -9   6  11         85.05         75.07        38.34 o
  -8   6  11        130.79        131.15        47.24 o
  -7   6  11        482.11        552.42        58.32 o
  -6   6  11        216.66        194.44        45.70 o
  -5   6  11        549.23        561.67        52.36 o
  -4   6  11        528.15        554.10        48.16 o
  -3   6  11       1706.17       1785.81       101.29 o
  -2   6  11       2666.78       2794.47       149.58 o
  -1   6  11        125.13        140.47        30.21 o
   0   6  11       9075.50       9456.43       340.80 o
   1   6  11       7640.30       7765.74       398.63 o
   2   6  11        191.89        201.17        37.92 o
   3   6  11        806.60        801.18        64.42 o
   4   6  11        731.98        694.43        66.59 o
   5   6  11        188.72        237.69        49.35 o
   6   6  11         95.05         19.56        44.86 o
  -9   7  11          7.61          0.00        35.26 o
  -8   7  11         44.76          0.00        39.25 o
  -7   7  11        924.33       1018.97        77.17 o
  -6   7  11       5151.45       5024.19       266.22 o
  -5   7  11         61.61         73.53        38.55 o
  -4   7  11       4178.62       4062.00       214.98 o
  -3   7  11       4163.97       4051.62       213.37 o
  -2   7  11          4.59         34.77        28.81 o
  -1   7  11       1029.47       1058.01        66.66 o
   0   7  11       1509.26       1571.11        64.91 o
   1   7  11       4452.40       4578.46       240.57 o
   3   7  11        147.21        133.04        43.25 o
   4   7  11       1681.85       1598.16       105.42 o
   5   7  11        698.37        616.69        69.04 o
   6   7  11          0.95          0.00        38.55 o
  -9   8  11         21.19         67.22        37.43 o
  -8   8  11          1.23         31.75        44.37 o
  -7   8  11        199.67        124.77        50.61 o
  -6   8  11       1670.68       1537.18        99.96 o
  -5   8  11       1105.52       1351.64        86.36 o
  -4   8  11        409.22        376.90        43.88 o
  -3   8  11       1671.62       1619.75        94.77 o
  -2   8  11        126.72        113.83        30.07 o
  -1   8  11       1049.42       1051.84        66.52 o
   0   8  11       1462.10       1509.63        63.44 o
   1   8  11        338.58        306.38        40.44 o
   2   8  11        525.83        508.96        49.70 o
   3   8  11         63.39         63.65        43.67 o
   4   8  11        543.18        472.65        60.56 o
   5   8  11        201.44        207.13        52.29 o
   6   8  11        212.11        193.11        48.23 o
  -9   9  11          1.44         26.57        35.54 o
  -8   9  11         72.43          0.00        39.81 o
  -7   9  11         28.10          0.00        39.25 o
  -6   9  11         12.05          0.00        37.01 o
  -5   9  11       4419.95       4322.33       230.96 o
  -4   9  11        555.04        600.15        51.17 o
  -3   9  11       4055.12       3906.74       207.48 o
  -2   9  11        691.69        710.76        52.85 o
  -1   9  11       1037.39       1036.49        67.50 o
   0   9  11       1913.09       1921.23        77.81 o
   1   9  11       2047.57       2022.45       116.15 o
   2   9  11       1866.86       1729.31       104.72 o
   3   9  11         17.59          0.00        37.85 o
   4   9  11         13.00         16.19        48.79 o
   5   9  11       1728.34       1735.06       112.71 o
   6   9  11        607.73        630.08        59.30 o
  -9  10  11        262.62        263.21        42.55 o
  -8  10  11         15.94         25.30        42.69 o
  -7  10  11        309.51        195.07        51.94 o
  -6  10  11        992.23       1083.32        83.48 o
  -5  10  11        803.20        847.17        67.29 o
  -4  10  11          2.78         26.36        36.52 o
  -3  10  11       2893.54       2836.53       155.47 o
  -2  10  11        502.59        502.58        46.54 o
  -1  10  11        841.70        921.40        63.16 o
   0  10  11        237.83        235.45        26.64 o
   1  10  11       1194.12       1244.67        79.28 o
   2  10  11       3542.71       3252.68       179.44 o
   3  10  11        279.19        272.95        37.50 o
   4  10  11        193.20        246.24        54.25 o
   5  10  11        336.59        293.63        54.95 o
   6  10  11        361.45        431.36        50.82 o
  -8  11  11         12.09          0.00        36.31 o
  -7  11  11       1399.99       1210.61        91.61 o
  -6  11  11       3349.17       3422.73       192.69 o
  -5  11  11          3.25         10.37        42.97 o
  -4  11  11       1621.43       1685.15       102.27 o
  -3  11  11        689.08        766.91        59.86 o
  -2  11  11       3961.11       4128.10       218.49 o
  -1  11  11       3036.82       2891.76       157.78 o
   0  11  11       1762.03       1658.30        70.16 o
   1  11  11       7616.36       7533.23       390.01 o
   2  11  11        154.70        192.41        42.76 o
   3  11  11          1.51         49.35        48.16 o
   4  11  11        691.71        708.73        70.31 o
   5  11  11        143.22        123.72        51.24 o
  -8  12  11        220.70        160.80        48.16 o
  -7  12  11       1260.22       1361.38        95.19 o
  -6  12  11       1388.93       1374.14        98.06 o
  -5  12  11       1235.53       1262.48        87.76 o
  -4  12  11         73.16         49.63        41.22 o
  -3  12  11       9581.47       9499.89       487.58 o
  -2  12  11       2557.86       2424.86       135.77 o
  -1  12  11        201.41        235.31        38.55 o
   0  12  11       6130.75       6039.30       223.18 o
   1  12  11       6809.67       6662.17       347.74 o
   2  12  11        418.34        433.61        51.45 o
   3  12  11        155.23        227.04        50.68 o
   4  12  11          9.85         27.90        50.47 o
   5  12  11       1306.09       1247.48        89.16 o
  -8  13  11         24.95         86.29        41.57 o
  -7  13  11       1056.49        956.02        78.23 o
  -6  13  11       2006.09       2169.58       133.46 o
  -5  13  11        578.67        479.17        56.50 o
  -4  13  11        164.44        228.23        44.65 o
  -3  13  11        817.67        899.88        67.29 o
  -2  13  11        211.03        222.76        40.87 o
  -1  13  11        834.30        968.71        68.34 o
   0  13  11       2938.00       2886.58       113.20 o
   1  13  11       5417.12       5253.19       278.77 o
   2  13  11         36.12         51.59        42.90 o
   3  13  11        944.75        986.59        81.45 o
   4  13  11        641.56        681.32        70.02 o
   5  13  11         69.62          4.63        46.54 o
  -8  14  11          6.08          0.00        36.17 o
  -7  14  11         49.60          0.00        39.74 o
  -6  14  11       1093.88        998.43        83.90 o
  -5  14  11        121.93        198.65        51.59 o
  -4  14  11        259.07        250.94        48.37 o
  -3  14  11        442.79        492.91        53.34 o
  -2  14  11        566.29        642.84        57.20 o
  -1  14  11        826.34        776.58        62.10 o
   0  14  11       2523.32       2522.43       101.85 o
   1  14  11        238.91        192.83        46.40 o
   2  14  11          3.34         49.91        48.37 o
   3  14  11       1005.57       1114.30        86.50 o
   4  14  11         60.17         28.46        50.75 o
   5  14  11          2.24          0.00        39.95 o
  -8  15  11        185.22        203.56        42.97 o
  -7  15  11         13.56         81.10        42.62 o
  -6  15  11        294.70        354.47        58.74 o
  -5  15  11        293.29        238.39        54.81 o
  -4  15  11        766.09        608.35        61.96 o
  -3  15  11          1.44          0.00        36.17 o
  -2  15  11        733.00        758.78        61.89 o
  -1  15  11        730.26        773.85        62.17 o
   0  15  11       2284.53       2324.56        95.68 o
   1  15  11         19.08         28.95        42.27 o
   2  15  11       2224.50       2272.76       136.90 o
   3  15  11        484.54        395.83        61.82 o
   4  15  11        212.34        259.63        52.71 o
   5  15  11        148.79        177.97        44.51 o
  -8  16  11         13.02          8.90        36.87 o
  -7  16  11        387.72        391.20        54.39 o
  -6  16  11        181.16        172.85        55.87 o
  -5  16  11        123.93        165.70        51.38 o
  -4  16  11        445.68        485.06        58.25 o
  -3  16  11          0.75          0.00        36.52 o
  -2  16  11         69.94         50.33        41.99 o
  -1  16  11       1245.92       1153.34        80.75 o
   0  16  11        484.31        528.30        40.09 o
   1  16  11        201.22        168.16        46.33 o
   2  16  11         48.18         40.58        51.52 o
   3  16  11        273.43        298.67        57.13 o
   4  16  11        106.10         55.37        49.14 o
   5  16  11         48.25         46.19        42.27 o
  -7  17  11         95.79        146.43        45.35 o
  -6  17  11        835.98        838.54        76.54 o
  -5  17  11         83.20         83.76        53.76 o
  -4  17  11        261.20        279.54        55.02 o
  -3  17  11       1862.62       1950.74       120.84 o
  -2  17  11        760.95        731.58        65.19 o
  -1  17  11        421.96        463.82        55.02 o
   0  17  11        846.17        817.10        49.21 o
   1  17  11         13.35         78.23        50.68 o
   2  17  11       1177.41       1158.67        88.32 o
   3  17  11        255.76        233.91        56.71 o
   4  17  11        171.94        223.53        51.31 o
  -7  18  11        289.75        251.36        48.23 o
  -6  18  11        130.37        111.17        50.33 o
  -5  18  11         90.59         42.48        53.97 o
  -4  18  11        360.85        428.00        61.47 o
  -3  18  11         77.24         14.58        52.85 o
  -2  18  11        300.42        279.89        49.49 o
  -1  18  11       3364.36       3380.53       189.12 o
   0  18  11        271.49        276.80        37.15 o
   1  18  11          2.06          0.00        43.53 o
   2  18  11        108.69        101.92        54.81 o
   3  18  11        116.64        119.93        55.09 o
   4  18  11         12.69          0.00        39.25 o
  -7  19  11        240.98        269.09        45.28 o
  -6  19  11        228.27        247.01        55.87 o
  -5  19  11       1478.74       1430.50       101.01 o
  -4  19  11        163.83        114.11        55.73 o
  -3  19  11        232.42        271.90        58.95 o
  -2  19  11        139.09        109.70        55.23 o
  -1  19  11        788.16        769.71        74.86 o
   0  19  11         66.43        117.27        33.86 o
   1  19  11        632.80        862.38        74.72 o
   2  19  11       1161.48       1178.08        91.33 o
   3  19  11       1252.14       1396.43        98.20 o
   4  19  11        139.61        214.49        46.96 o
  -7  20  11          2.25          0.00        37.15 o
  -6  20  11         34.45        152.39        48.93 o
  -5  20  11        269.99        279.47        56.99 o
  -4  20  11         90.59        121.19        52.29 o
  -3  20  11        277.19        280.59        56.71 o
  -2  20  11          8.84         17.24        52.57 o
  -1  20  11        878.58        945.72        79.56 o
   0  20  11         36.12         57.41        32.94 o
   1  20  11        354.91        273.37        57.90 o
   2  20  11          0.06          0.00        43.39 o
   3  20  11        641.18        664.43        69.18 o
   4  20  11          0.20         27.97        39.74 o
  -6  21  11        547.45        694.08        64.63 o
  -5  21  11         18.93         13.46        50.40 o
  -4  21  11        587.54        590.27        67.29 o
  -3  21  11        204.74        255.15        54.53 o
  -2  21  11         95.90          0.00        46.40 o
  -1  21  11         11.22        107.88        51.31 o
   0  21  11        188.54        276.31        37.15 o
   1  21  11         63.00         17.10        51.10 o
   2  21  11        339.50        352.37        57.13 o
   3  21  11          2.95        105.84        45.00 o
  -6  22  11         18.29         53.90        38.20 o
  -5  22  11        331.19        209.30        56.15 o
  -4  22  11          2.98         65.26        49.70 o
  -3  22  11       1187.74       1372.74        96.73 o
  -2  22  11       1908.85       2128.57       130.38 o
  -1  22  11        175.17        195.35        53.76 o
   0  22  11       2138.32       1994.13        88.25 o
   1  22  11       1359.52       1270.40        94.49 o
   2  22  11        134.94        109.42        50.05 o
   3  22  11         67.64         36.52        44.79 o
  -6  23  11        589.09        645.78        55.73 o
  -5  23  11          0.15          0.00        42.13 o
  -4  23  11        328.22        484.43        58.95 o
  -3  23  11        353.37        320.96        57.48 o
  -2  23  11          0.40          0.00        41.64 o
  -1  23  11        140.34        224.09        52.71 o
   0  23  11         32.60         68.62        32.87 o
   1  23  11        424.32        490.03        60.56 o
   2  23  11        230.94        162.20        48.72 o
   3  23  11         48.62          0.98        39.04 o
  -5  24  11         31.71         49.63        42.34 o
  -4  24  11          0.74          2.38        45.49 o
  -3  24  11         60.27        142.43        45.91 o
  -2  24  11         87.12         96.94        51.10 o
  -1  24  11         42.59         88.39        49.91 o
   0  24  11        144.99        182.60        36.94 o
   1  24  11        398.17        340.38        56.29 o
   2  24  11        236.69        202.43        47.38 o
  -5  25  11        353.09        310.24        45.77 o
  -4  25  11        317.63        309.26        51.94 o
  -3  25  11        538.44        738.66        66.73 o
  -2  25  11         22.53         79.84        44.58 o
  -1  25  11         54.12         70.80        47.73 o
   0  25  11          1.46          0.00        24.88 o
   1  25  11         47.91         36.87        43.46 o
   2  25  11        558.49        629.03        56.99 o
  -4  26  11         33.28          0.00        38.90 o
  -3  26  11         29.53         67.92        41.78 o
  -2  26  11          9.89          0.00        41.29 o
  -1  26  11         22.74          0.00        40.16 o
   0  26  11         95.23         97.01        26.57 o
   1  26  11         78.96         58.95        40.02 o
  -3  27  11         66.20         64.70        40.02 o
  -2  27  11         13.39         45.84        39.11 o
  -1  27  11        265.30        192.34        46.12 o
   0  27  11         25.19          0.00        23.62 o
  -9   0  12        816.54        816.32        66.17 o
  -8   0  12        354.09        417.91        55.09 o
  -7   0  12        584.76        395.19        53.41 o
  -6   0  12        191.95        191.64        45.70 o
  -5   0  12        310.05        299.02        41.85 o
  -4   0  12       1883.68       1935.18       110.40 o
  -3   0  12        152.10        168.23        30.91 o
  -2   0  12       4111.01       4271.79       222.27 o
  -1   0  12        688.41        643.26        47.87 o
   0   0  12         34.76         41.99        22.92 o
   1   0  12       4440.72       3962.74       210.00 o
   2   0  12       2064.44       2092.47       121.19 o
   3   0  12         18.74          0.00        35.54 o
   4   0  12         97.15        135.91        50.19 o
   5   0  12        607.65        563.07        64.91 o
   6   0  12       1111.15        891.54        71.22 o
  -9   1  12        129.18        128.76        41.43 o
  -8   1  12          0.06          0.00        38.62 o
  -7   1  12        570.19        625.88        60.70 o
  -6   1  12        322.35        270.43        46.26 o
  -5   1  12        559.47        506.08        51.10 o
  -4   1  12       1316.98       1329.56        82.15 o
  -3   1  12         71.10         97.92        29.37 o
  -2   1  12         18.62         72.97        27.13 o
  -1   1  12       2886.51       2851.39       152.95 o
   0   1  12         12.59         22.85        30.14 o
   1   1  12        222.77        385.52        41.50 o
   2   1  12       3011.00       2815.43       155.68 o
   3   1  12        631.82        558.24        56.92 o
   4   1  12         85.83        127.85        49.07 o
   5   1  12        449.62        642.70        63.30 o
   6   1  12         29.19          2.87        41.15 o
  -9   2  12        105.13        107.74        40.87 o
  -8   2  12        329.14        439.21        55.59 o
  -7   2  12        367.92        324.61        53.06 o
  -6   2  12        211.62        211.83        44.93 o
  -5   2  12       1289.12       1245.80        81.31 o
  -4   2  12        357.77        331.69        40.51 o
  -3   2  12       7327.61       7340.89       376.48 o
  -2   2  12         94.70        110.40        30.42 o
  -1   2  12       3677.46       3426.31       181.41 o
   0   2  12       8362.48       7686.74       278.70 o
   1   2  12        267.78        282.48        39.04 o
   2   2  12        124.85        135.49        38.55 o
   3   2  12        237.97        246.31        46.26 o
   4   2  12        137.10        180.63        51.03 o
   5   2  12        654.17        633.17        65.05 o
   6   2  12         29.13         22.50        40.51 o
  -9   3  12         92.98         91.33        38.62 o
  -8   3  12         50.03        116.08        45.91 o
  -7   3  12        470.60        699.76        62.95 o
  -6   3  12          0.01          0.00        36.87 o
  -5   3  12       2223.47       2329.88       131.57 o
  -4   3  12       8074.82       8004.13       410.69 o
  -3   3  12        189.12        177.76        35.26 o
  -2   3  12        135.06        207.48        32.24 o
  -1   3  12       1545.81       1590.73        91.61 o
   0   3  12       4647.43       4681.71       172.99 o
   1   3  12       9850.58       9910.71       506.65 o
   2   3  12        229.41        186.24        40.94 o
   3   3  12        523.62        620.41        57.41 o
   4   3  12       1433.13       1863.05       118.25 o
   5   3  12         21.31         21.87        48.72 o
   6   3  12        147.02        201.80        43.53 o
  -9   4  12        147.16        160.45        41.01 o
  -8   4  12         79.18         61.96        44.09 o
  -7   4  12        166.16        173.48        45.56 o
  -6   4  12       1888.27       2002.47       120.07 o
  -5   4  12         24.88         82.29        38.41 o
  -4   4  12       1847.43       1796.46       104.79 o
  -3   4  12       4040.40       3693.79       195.77 o
  -2   4  12       1449.57       1345.96        80.54 o
  -1   4  12        203.57        163.25        31.82 o
   0   4  12         57.22         48.79        22.99 o
   1   4  12       1922.74       2030.44       116.08 o
   2   4  12        124.89        102.27        39.81 o
   3   4  12          2.78         17.17        40.16 o
   4   4  12       1049.99       1074.27        83.48 o
   5   4  12         16.10          0.00        41.50 o
   6   4  12         88.46         74.79        38.48 o
  -9   5  12        120.61        117.20        40.87 o
  -8   5  12        557.79        507.00        58.81 o
  -7   5  12        136.52        132.90        47.94 o
  -6   5  12        931.38       1026.12        74.65 o
  -5   5  12       5487.11       5443.64       285.50 o
  -4   5  12       1305.26       1437.22        88.25 o
  -3   5  12       3898.24       3656.36       194.16 o
  -2   5  12       4435.04       4508.92       235.59 o
  -1   5  12          0.03         20.89        29.23 o
   0   5  12        392.75        411.18        29.23 o
   1   5  12       1144.63       1107.36        73.95 o
   2   5  12       1372.67       1262.06        83.13 o
   3   5  12        179.92        197.25        43.95 o
   4   5  12        418.48        444.82        60.28 o
   5   5  12        668.53        728.50        68.06 o
   6   5  12          4.76         25.87        38.13 o
  -9   6  12        567.84        574.01        57.27 o
  -8   6  12         39.21          0.00        36.94 o
  -7   6  12        188.95        171.03        48.23 o
  -6   6  12         67.93         42.90        43.81 o
  -5   6  12       1503.59       1483.77        93.79 o
  -4   6  12       1918.11       1936.37       111.94 o
  -3   6  12       2496.68       2432.71       134.30 o
  -2   6  12       2293.11       2123.10       118.18 o
  -1   6  12       1437.83       1561.71        91.40 o
   0   6  12        285.01        279.19        27.76 o
   1   6  12       1978.39       2053.01       117.27 o
   2   6  12        145.73        151.12        39.46 o
   3   6  12       3268.36       3033.21       120.70 o
   4   6  12         34.44          0.00        42.48 o
   5   6  12        661.01        528.80        65.40 o
   6   6  12        404.58        388.89        47.38 o
  -9   7  12          5.11          9.04        36.80 o
  -8   7  12          5.65         72.55        40.37 o
  -7   7  12        167.80         80.82        47.17 o
  -6   7  12        566.20        592.37        60.07 o
  -5   7  12        586.58        496.62        54.11 o
  -4   7  12       1426.26       1201.01        78.30 o
  -3   7  12        267.83        209.58        37.85 o
  -2   7  12        176.19        190.45        33.72 o
  -1   7  12       3089.05       3249.39       173.77 o
   0   7  12         12.51          0.00        22.85 o
   1   7  12        573.91        605.69        53.83 o
   3   7  12       1024.20       1026.89        80.19 o
   4   7  12        238.04        276.17        54.11 o
   5   7  12         11.24         47.80        47.66 o
  -9   8  12        241.51        209.58        41.71 o
  -8   8  12        265.13        259.70        48.93 o
  -7   8  12         17.12          0.00        39.18 o
  -6   8  12        344.12        383.56        56.01 o
  -5   8  12       4133.97       4143.31       222.69 o
  -4   8  12        144.54        134.02        38.48 o
  -3   8  12       1023.00       1104.91        72.20 o
  -2   8  12        195.55        136.68        35.61 o
  -1   8  12        266.62        305.12        39.11 o
   0   8  12       5564.23       6063.35       222.76 o
   1   8  12        524.65        547.23        51.03 o
   2   8  12         12.04         55.23        37.92 o
   3   8  12       2384.32       2479.54       144.82 o
   4   8  12        146.03        150.91        51.80 o
   5   8  12         10.99         26.92        46.33 o
  -8   9  12        453.75        386.22        53.48 o
  -7   9  12        162.48        148.04        47.80 o
  -6   9  12        605.75        609.33        66.59 o
  -5   9  12        708.41        728.57        62.52 o
  -4   9  12        483.13        427.09        47.10 o
  -3   9  12        267.33        216.80        39.53 o
  -2   9  12         71.30        187.57        34.35 o
  -1   9  12       7161.63       6998.13       361.34 o
   0   9  12        521.17        412.44        32.52 o
   1   9  12       2692.15       2664.45       149.93 o
   2   9  12        123.50        131.92        42.48 o
   3   9  12        402.33        504.54        59.44 o
   4   9  12        292.20        267.69        54.39 o
   5   9  12         72.64         25.72        46.75 o
  -8  10  12         27.58         19.91        43.39 o
  -7  10  12          0.06         73.60        43.60 o
  -6  10  12        158.39        117.55        51.73 o
  -5  10  12          6.10          9.25        42.20 o
  -4  10  12        632.58        656.58        56.50 o
  -3  10  12        393.80        325.10        43.95 o
  -2  10  12       1914.98       1889.41       109.21 o
  -1  10  12       2187.88       2256.21       127.15 o
   0  10  12        392.94        406.90        32.66 o
   1  10  12       1779.74       1766.18       107.74 o
   2  10  12        547.08        448.82        54.74 o
   3  10  12          5.87          0.00        41.71 o
   4  10  12         90.24         73.60        50.05 o
   5  10  12        375.72        426.46        55.87 o
  -8  11  12        120.17         90.77        43.25 o
  -7  11  12          9.92         74.79        44.09 o
  -6  11  12        808.02        820.74        71.92 o
  -5  11  12         79.71         87.06        45.63 o
  -4  11  12       2239.79       2245.42       129.96 o
  -3  11  12         49.48         91.47        37.64 o
  -2  11  12       2788.61       2731.74       151.19 o
  -1  11  12        349.94        293.28        43.53 o
   0  11  12       1005.40        935.35        48.23 o
   1  11  12       3041.64       2675.31       151.69 o
   2  11  12       1081.25        938.71        72.83 o
   3  11  12          0.58         55.30        47.80 o
   4  11  12         28.69          0.00        41.43 o
   5  11  12        166.95        129.61        47.24 o
  -8  12  12          1.99          0.00        37.15 o
  -7  12  12         48.53         28.25        48.23 o
  -6  12  12        130.24         99.39        53.76 o
  -5  12  12        190.35        238.81        50.89 o
  -4  12  12       1399.80       1462.74        93.51 o
  -3  12  12       2404.99       2481.71       141.73 o
  -2  12  12       1680.95       1641.20       100.73 o
  -1  12  12        265.63        246.80        42.27 o
   0  12  12         46.58        107.60        30.56 o
   1  12  12        528.47        611.09        58.60 o
   2  12  12        358.41        414.40        57.69 o
   3  12  12         22.87         22.64        51.94 o
   4  12  12         13.46         67.43        48.01 o
   5  12  12        323.23        378.51        50.82 o
  -8  13  12        338.07        313.81        51.03 o
  -7  13  12        472.55        522.49        59.30 o
  -6  13  12         65.97        140.68        54.32 o
  -5  13  12       4410.93       4815.52       260.40 o
  -4  13  12       2524.29       2929.96       164.02 o
  -3  13  12         71.23         72.83        42.90 o
  -2  13  12        253.35        207.90        42.34 o
  -1  13  12          0.80         15.91        37.92 o
   0  13  12       2912.19       2886.72       114.46 o
   1  13  12        552.48        544.01        57.20 o
   2  13  12        595.51        457.72        64.00 o
   3  13  12        187.60        203.06        54.53 o
   4  13  12       1491.64       1732.67       110.26 o
   5  13  12        249.74        200.68        47.59 o
  -8  14  12          4.59          9.81        39.53 o
  -7  14  12          6.53         32.80        45.77 o
  -6  14  12        464.06        353.98        64.21 o
  -5  14  12         99.34        163.53        52.57 o
  -4  14  12       1130.94       1321.64        90.49 o
  -3  14  12       2124.52       2138.52       127.01 o
  -2  14  12         59.13         48.51        40.23 o
  -1  14  12        929.39        892.45        68.83 o
   0  14  12        393.08        382.02        35.96 o
   1  14  12          0.85         19.42        43.39 o
   2  14  12        378.30        378.44        58.25 o
   3  14  12        112.77        121.61        53.41 o
   4  14  12         19.25         81.87        45.56 o
   5  14  12        172.38        153.51        42.20 o
  -8  15  12        285.68        257.88        46.05 o
  -7  15  12        227.90        283.11        51.52 o
  -6  15  12         98.07        183.37        55.16 o
  -5  15  12         75.03         29.79        52.57 o
  -4  15  12         99.01        150.35        50.40 o
  -3  15  12         50.73         33.15        46.05 o
  -2  15  12         95.02         83.55        42.62 o
  -1  15  12        498.45        477.07        52.15 o
   0  15  12        705.24        676.63        43.39 o
   1  15  12       2961.02       3042.68       174.05 o
   2  15  12        819.94        712.65        71.57 o
   3  15  12          4.02          0.00        42.83 o
   4  15  12        308.80        381.88        56.01 o
  -7  16  12          5.59         19.35        43.60 o
  -6  16  12         86.06        188.63        53.20 o
  -5  16  12        438.47        516.74        64.28 o
  -4  16  12        292.34        329.38        58.53 o
  -3  16  12        208.64        183.51        48.09 o
  -2  16  12        608.97        603.03        58.81 o
  -1  16  12        625.57        568.82        58.67 o
   0  16  12       5825.72       5809.53       154.35 o
   1  16  12         88.97        106.89        54.11 o
   2  16  12        199.72        125.19        54.25 o
   3  16  12          9.26         34.07        49.00 o
   4  16  12        181.53        170.54        48.09 o
  -7  17  12         51.58         79.21        40.37 o
  -6  17  12         30.17          0.00        42.97 o
  -5  17  12         18.95          0.00        42.69 o
  -4  17  12         96.40        116.43        54.32 o
  -3  17  12        162.86        110.82        53.83 o
  -2  17  12         20.85         37.01        40.73 o
  -1  17  12       1522.98       1610.78       108.58 o
   0  17  12        153.10        130.80        34.28 o
   1  17  12        298.89        257.88        56.99 o
   2  17  12          6.55          0.00        44.16 o
   3  17  12         19.27          0.00        42.69 o
   4  17  12          0.33          8.48        42.97 o
  -7  18  12          1.36          7.15        38.97 o
  -6  18  12        168.42        293.70        54.95 o
  -5  18  12        121.70        147.90        53.13 o
  -4  18  12        511.56        563.21        64.21 o
  -3  18  12        310.06        349.28        60.00 o
  -2  18  12          1.47         59.02        50.54 o
  -1  18  12         99.43        223.88        55.30 o
   0  18  12        393.52        468.30        40.09 o
   1  18  12        378.79        427.23        63.51 o
   2  18  12        188.57        126.59        53.55 o
   3  18  12         26.55         92.88        47.31 o
   4  18  12         16.11          6.45        41.57 o
  -7  19  12         18.98          0.00        36.31 o
  -6  19  12        339.54        327.83        57.06 o
  -5  19  12        235.92        175.73        54.67 o
  -4  19  12         45.25          0.00        44.23 o
  -3  19  12        310.16        298.67        60.14 o
  -2  19  12         92.98        149.23        51.94 o
  -1  19  12        323.45        311.92        59.09 o
   0  19  12        221.88        262.86        36.80 o
   1  19  12        386.68        411.11        61.40 o
   2  19  12        384.47        462.63        60.63 o
   3  19  12        119.60        160.24        49.35 o
  -6  20  12         69.90          0.14        47.31 o
  -5  20  12        456.21        406.48        61.54 o
  -4  20  12        103.46        177.06        54.81 o
  -3  20  12        327.67        350.12        60.21 o
  -2  20  12        512.79        588.31        66.10 o
  -1  20  12         43.41          2.80        53.55 o
   0  20  12       1458.14       1287.57        65.75 o
   1  20  12        130.70        112.43        53.76 o
   2  20  12        106.81        115.03        52.50 o
   3  20  12        477.35        600.92        60.91 o
  -6  21  12        461.30        489.75        55.94 o
  -5  21  12       1537.19       1635.52       107.32 o
  -4  21  12       3556.26       3673.46       205.73 o
  -3  21  12        225.81        182.88        56.36 o
  -2  21  12          0.41         86.15        50.05 o
  -1  21  12        578.80        622.09        67.08 o
   0  21  12        164.24        190.73        34.91 o
   1  21  12        902.90        940.53        79.49 o
   2  21  12          3.11        123.16        44.65 o
   3  21  12        643.73        689.52        61.61 o
  -6  22  12        273.03        295.10        43.88 o
  -5  22  12          1.76         90.84        45.42 o
  -4  22  12        492.44        565.03        63.58 o
  -3  22  12       1672.18       1861.86       118.81 o
  -2  22  12          1.97          0.00        42.13 o
  -1  22  12       1143.69       1373.65        96.31 o
   0  22  12        456.01        460.17        39.39 o
   1  22  12        350.44        384.47        56.78 o
   2  22  12          0.07         20.40        41.64 o
  -5  23  12        583.65        549.54        60.07 o
  -4  23  12         63.73         42.55        47.87 o
  -3  23  12        283.33        331.62        56.15 o
  -2  23  12         11.47          0.00        41.08 o
  -1  23  12        111.24        152.39        48.86 o
   0  23  12        354.87        351.11        36.31 o
   1  23  12        335.57        326.08        53.83 o
   2  23  12        256.96        222.06        46.61 o
  -5  24  12         40.49         17.66        39.88 o
  -4  24  12          0.59         31.33        43.46 o
  -3  24  12        260.89        254.30        52.71 o
  -2  24  12         63.31         66.10        46.82 o
  -1  24  12         41.55         21.24        46.75 o
   0  24  12         62.38         96.17        32.38 o
   1  24  12        273.36        220.24        49.35 o
  -4  25  12         69.26         38.62        42.62 o
  -3  25  12        288.34        215.47        48.30 o
  -2  25  12        170.87        199.28        46.12 o
  -1  25  12         10.47          0.28        43.25 o
   0  25  12         19.37         71.08        35.54 o
   1  25  12        237.92        267.76        44.72 o
  -3  26  12        189.31        196.83        43.88 o
  -2  26  12        547.06        501.95        55.59 o
  -1  26  12        300.19        344.73        48.51 o
   0  26  12        817.29        671.23        43.11 o
  -9   1  13         32.84         32.31        39.18 o
  -8   1  13          6.01          0.00        38.06 o
  -7   1  13         57.82         92.81        45.00 o
  -6   1  13       2270.55       2272.19       132.69 o
  -5   1  13       3852.04       3693.23       199.21 o
  -4   1  13          5.13         43.04        35.61 o
  -3   1  13        442.78        441.88        42.76 o
  -2   1  13       1875.16       1972.26       111.31 o
  -1   1  13        603.90        559.78        47.31 o
   0   1  13        384.66        410.97        30.49 o
   1   1  13        476.29        459.40        48.30 o
   2   1  13        311.62        230.89        46.19 o
   3   1  13          4.02          0.00        42.76 o
   4   1  13        766.49        841.56        74.23 o
   5   1  13        702.67        723.17        67.08 o
  -9   2  13        213.29        166.41        43.25 o
  -8   2  13         14.85         63.58        42.34 o
  -7   2  13          9.78          0.00        37.36 o
  -6   2  13        124.30         83.90        44.30 o
  -5   2  13          4.04        120.07        37.57 o
  -4   2  13       2163.35       2074.39       119.16 o
  -3   2  13        305.39        360.78        41.92 o
  -2   2  13       3247.29       3318.36       177.48 o
  -1   2  13       2772.08       3097.42       167.04 o
   0   2  13        376.76        352.72        29.72 o
   1   2  13       3258.65       3106.60       170.33 o
   2   2  13        411.52        379.14        48.51 o
   3   2  13        275.70        213.79        52.22 o
   4   2  13         15.41         21.94        49.63 o
   5   2  13         19.62          0.00        40.09 o
  -9   3  13        150.09        121.26        40.51 o
  -8   3  13          4.77          0.00        35.82 o
  -7   3  13         82.88         81.17        45.07 o
  -6   3  13       1214.84       1340.70        88.95 o
  -5   3  13        141.58        153.51        42.41 o
  -4   3  13         26.54          0.00        35.96 o
  -3   3  13        227.85        305.40        39.25 o
  -2   3  13         45.03         24.67        33.44 o
  -1   3  13         10.74         68.13        30.77 o
   0   3  13         42.26         64.42        33.51 o
   1   3  13       2057.22       2201.75       126.31 o
   2   3  13        145.73         72.27        43.53 o
   3   3  13         31.63          0.00        43.95 o
   4   3  13        336.63        346.83        55.94 o
   5   3  13        130.12        163.11        45.91 o
  -9   4  13        334.31        372.83        44.51 o
  -8   4  13          1.21          0.00        37.85 o
  -7   4  13         64.74         82.01        45.28 o
  -6   4  13        190.80        227.18        36.10 o
  -5   4  13        607.92        593.84        57.83 o
  -4   4  13        111.30         89.30        38.55 o
  -3   4  13       3804.27       3597.13       192.20 o
  -2   4  13      10022.15       9528.97       486.67 o
  -1   4  13       3003.18       3033.21       163.81 o
   0   4  13       3820.34       3917.39       147.41 o
   1   4  13       1411.33       1479.98        91.89 o
   2   4  13         17.12          0.00        36.38 o
   3   4  13        134.97        199.56        50.68 o
   4   4  13          0.25          0.00        41.78 o
   5   4  13        728.56        606.81        61.54 o
  -9   5  13        112.17        202.15        40.23 o
  -8   5  13         76.78         94.70        43.95 o
  -7   5  13        139.76        196.13        47.73 o
  -6   5  13       1444.62       1739.96       109.56 o
  -5   5  13       1725.71       1690.13       103.81 o
  -4   5  13       5534.22       5344.87       280.45 o
  -3   5  13       2783.65       2738.54       150.14 o
  -2   5  13        164.89        129.82        35.33 o
  -1   5  13        662.19        844.22        60.35 o
   0   5  13         98.73        137.46        26.08 o
   1   5  13        673.36        698.71        57.76 o
   2   5  13          6.51         30.63        40.16 o
   3   5  13         43.75         18.86        49.84 o
   4   5  13        475.53        539.52        61.54 o
   5   5  13         77.67          5.26        47.17 o
  -9   6  13        136.47         94.14        37.64 o
  -8   6  13         52.94         34.35        45.07 o
  -7   6  13        118.76        224.93        46.82 o
  -6   6  13        110.23         71.22        50.61 o
  -5   6  13        165.58         99.25        42.48 o
  -4   6  13        218.95        202.43        42.27 o
  -3   6  13       1667.25       1609.03        97.22 o
  -2   6  13         23.15         14.16        31.89 o
  -1   6  13       1618.33       1679.19        98.62 o
   0   6  13        219.47        185.33        27.76 o
   1   6  13         11.71         36.66        37.50 o
   2   6  13        435.62        387.20        52.01 o
   3   6  13        435.53        430.59        62.24 o
   4   6  13        277.27        330.22        54.81 o
   5   6  13         10.70          0.00        40.73 o
  -8   7  13         25.03          0.00        37.43 o
  -7   7  13        184.81        245.54        49.63 o
  -6   7  13        119.45        102.76        52.64 o
  -5   7  13       1131.75       1062.29        77.03 o
  -4   7  13         10.55          0.00        36.52 o
  -3   7  13          0.31          8.83        36.17 o
  -2   7  13       1558.88       1567.39        95.47 o
  -1   7  13        314.33        257.95        40.09 o
   0   7  13       1718.92       1596.97        68.83 o
   1   7  13          6.05         25.94        37.57 o
   2   7  13          7.58          0.00         2.80 o
   3   7  13        201.23        149.23        54.32 o
   4   7  13         45.22        118.95        48.65 o
   5   7  13         54.27          1.54        44.02 o
  -8   8  13         56.62         83.69        43.81 o
  -7   8  13        261.41        178.60        48.58 o
  -6   8  13        204.92        159.61        51.10 o
  -5   8  13          5.49        119.93        40.37 o
  -4   8  13       1755.86       1688.59       103.04 o
  -3   8  13        118.54         39.46        39.46 o
  -2   8  13        362.72        358.61        42.62 o
  -1   8  13        989.01        866.65        64.56 o
   0   8  13          2.52         35.89        26.15 o
   1   8  13          8.40         38.41        38.55 o
   2   8  13        736.59        732.91        46.54 o
   3   8  13        213.25        112.57        55.80 o
   4   8  13        147.38        246.80        50.26 o
   5   8  13        137.19        177.41        44.79 o
  -8   9  13        287.87        271.76        48.93 o
  -7   9  13         47.06         43.88        44.37 o
  -6   9  13        511.14        480.78        60.70 o
  -5   9  13        832.55        847.24        69.04 o
  -4   9  13          3.16          0.00        37.50 o
  -3   9  13       1603.94       1643.30       100.10 o
  -2   9  13         47.08         70.80        36.66 o
  -1   9  13        157.28        145.10        38.48 o
   0   9  13       1043.81       1020.16        51.10 o
   1   9  13        565.50        486.53        56.57 o
   2   9  13         42.11          0.00        42.90 o
   3   9  13       1018.66       1044.90        82.15 o
   4   9  13        357.54        306.03        54.18 o
   5   9  13         87.62         90.70        44.23 o
  -8  10  13         24.48         65.61        41.36 o
  -7  10  13       1180.54       1065.30        80.96 o
  -6  10  13         72.91         57.55        52.36 o
  -5  10  13          0.05         29.16        42.06 o
  -4  10  13        583.90        495.15        55.45 o
  -3  10  13         82.43         68.06        40.23 o
  -2  10  13          3.16         53.06        36.38 o
  -1  10  13       2290.78       2268.34       129.68 o
   0  10  13        260.35        248.14        31.33 o
   1  10  13        442.47        376.13        49.28 o
   2  10  13        302.54        426.18        57.13 o
   3  10  13         39.84         16.54        49.21 o
   4  10  13         39.02         88.53        46.82 o
   5  10  13        113.85        212.25        43.46 o
  -8  11  13        970.95       1016.24        75.14 o
  -7  11  13        297.38        275.05        52.85 o
  -6  11  13        641.77        660.78        69.53 o
  -5  11  13       1822.51       1945.34       120.84 o
  -4  11  13       1237.77       1341.90        89.58 o
  -3  11  13         44.24         59.65        41.01 o
  -2  11  13       1577.28       1640.99       101.01 o
  -1  11  13       1089.12       1091.73        75.70 o
   0  11  13       1803.47       1860.95        79.56 o
   1  11  13        828.34        952.59        72.62 o
   2  11  13        409.04        499.78        60.98 o
   3  11  13       1311.11       1376.73        98.55 o
   4  11  13         51.44         50.47        47.73 o
   5  11  13        179.09        108.30        41.92 o
  -8  12  13         70.89        104.86        42.06 o
  -7  12  13        142.81         53.34        46.40 o
  -6  12  13        287.97        367.51        58.53 o
  -5  12  13       1253.20       1144.72        86.15 o
  -4  12  13       1511.78       1577.84       101.71 o
  -3  12  13         62.65          0.00        36.66 o
  -2  12  13       1071.01       1038.53        74.86 o
  -1  12  13       8401.37       8636.81       445.94 o
   0  12  13        191.18        137.53        31.33 o
   1  12  13          5.92         26.08        31.82 o
   2  12  13        214.80        251.71        56.22 o
   3  12  13       1246.14       1347.57        95.12 o
   4  12  13        227.16        232.50        51.52 o
  -8  13  13          1.67          0.00        34.77 o
  -7  13  13        104.19        187.08        47.59 o
  -6  13  13        462.21        413.14        62.88 o
  -5  13  13         94.68         97.99        52.85 o
  -4  13  13        216.19        297.13        38.55 o
  -3  13  13       2677.72       2889.38       162.97 o
  -2  13  13       1054.64       1111.49        78.37 o
  -1  13  13        156.83        237.06        48.30 o
   0  13  13       1603.50       1647.79        73.88 o
   1  13  13         88.31         36.66        49.84 o
   2  13  13         90.53         87.83        51.10 o
   3  13  13        174.07        258.37        55.80 o
   4  13  13        387.95        314.52        53.41 o
  -8  14  13          6.49         52.71        36.94 o
  -7  14  13       1385.79       1360.54        92.88 o
  -6  14  13        176.76         92.67        57.48 o
  -5  14  13        832.28        799.71        77.24 o
  -4  14  13         16.40         14.02        50.82 o
  -3  14  13          0.98         20.40        44.44 o
  -2  14  13       3140.20       3170.67       176.50 o
  -1  14  13        209.40        231.45        47.59 o
   0  14  13       5250.38       5107.53       136.83 o
   1  14  13       3174.08       3302.52       186.66 o
   2  14  13          6.67          0.00        41.29 o
   3  14  13        223.36        286.41        53.76 o
   4  14  13         20.84         16.68        44.23 o
  -7  15  13        236.76        285.57        48.72 o
  -6  15  13       2882.36       3105.76       177.83 o
  -5  15  13         67.07         83.34        51.52 o
  -4  15  13         14.35         14.16        52.22 o
  -3  15  13        774.13        935.28        77.03 o
  -2  15  13         80.21         98.62        44.79 o
  -1  15  13         12.73          0.00        27.62 o
   0  15  13        453.47        347.81        39.18 o
   1  15  13        765.58        881.51        75.91 o
   2  15  13        585.54        562.79        65.26 o
   3  15  13          3.03          0.00        42.13 o
   4  15  13        330.53        405.99        52.08 o
  -7  16  13        278.14        352.93        49.14 o
  -6  16  13        458.15        551.72        65.05 o
  -5  16  13         19.45         20.61        51.87 o
  -4  16  13         37.91          0.00        44.23 o
  -3  16  13       2436.89       2639.35       154.07 o
  -2  16  13        277.05        254.09        54.81 o
  -1  16  13       2393.22       2630.10       154.70 o
   0  16  13         32.00         35.33        37.22 o
   1  16  13        263.79        329.59        58.39 o
   2  16  13        235.54        229.14        56.50 o
   3  16  13         31.28         52.29        47.87 o
   4  16  13          8.69         69.32        40.37 o
  -7  17  13         74.18         10.86        42.27 o
  -6  17  13        112.67        227.11        51.52 o
  -5  17  13       2620.09       2570.66       152.95 o
  -4  17  13          3.72         34.35        51.24 o
  -3  17  13          2.93         14.86        53.34 o
  -2  17  13       1287.33       1521.83       104.09 o
  -1  17  13          9.92        111.80        48.86 o
   0  17  13        883.07        812.12        51.17 o
   1  17  13        152.12        157.15        56.01 o
   2  17  13        407.62        374.03        57.83 o
   3  17  13       1406.84       1508.65       101.22 o
  -7  18  13        136.94        131.01        40.73 o
  -6  18  13        136.09         88.81        52.64 o
  -5  18  13        235.16        197.39        56.08 o
  -4  18  13        949.57        869.32        78.93 o
  -3  18  13         19.19          0.00        43.88 o
  -2  18  13        175.28        110.75        56.15 o
  -1  18  13       1419.85       1516.08       104.86 o
   0  18  13        174.55        172.01        36.17 o
   1  18  13         18.97         56.43        51.31 o
   2  18  13        582.70        540.36        66.38 o
   3  18  13         32.08         16.89        44.51 o
  -6  19  13       1900.38       1950.53       120.84 o
  -5  19  13        272.53        230.89        54.25 o
  -4  19  13        134.33        191.71        54.32 o
  -3  19  13         92.37          0.00        46.40 o
  -2  19  13          5.04          0.00        43.04 o
  -1  19  13        471.99        534.54        65.19 o
   0  19  13        230.90        272.46        36.66 o
   1  19  13       1227.93       1328.58        97.57 o
   2  19  13        750.67        708.66        68.83 o
   3  19  13         47.24         43.88        42.90 o
  -6  20  13          0.98         38.97        41.92 o
  -5  20  13        315.14        269.51        55.52 o
  -4  20  13         13.56         43.53        50.40 o
  -3  20  13        530.37        534.96        66.24 o
  -2  20  13       1233.44       1303.41        96.03 o
  -1  20  13        380.47        431.57        64.98 o
   0  20  13        884.58        998.71        56.08 o
   1  20  13        670.32        584.10        69.11 o
   2  20  13        115.89        165.35        48.16 o
   3  20  13          5.04          0.00        37.29 o
  -6  21  13        358.63        275.96        48.58 o
  -5  21  13          2.13          0.00        40.30 o
  -4  21  13        105.57        136.76        52.50 o
  -3  21  13        461.82        447.35        62.10 o
  -2  21  13        101.92        174.12        52.64 o
  -1  21  13         17.70         71.71        48.30 o
   0  21  13        470.33        448.89        38.62 o
   1  21  13        187.74        196.62        51.38 o
   2  21  13          2.46          0.00        39.11 o
  -5  22  13          2.57          0.00        40.23 o
  -4  22  13         95.32        126.03        46.96 o
  -3  22  13         34.67        133.18        48.09 o
  -2  22  13         19.26          0.00        42.55 o
  -1  22  13        572.60        568.68        64.00 o
   0  22  13         11.11         27.90        39.53 o
   1  22  13         37.44         67.85        43.39 o
   2  22  13        110.51        149.86        41.29 o
  -5  23  13        308.85        281.99        46.47 o
  -4  23  13        162.77        102.90        45.14 o
  -3  23  13          9.07         49.21        44.58 o
  -2  23  13        235.50        233.28        51.94 o
  -1  23  13         62.31          8.34        47.59 o
   0  23  13        308.51        353.56        34.28 o
   1  23  13         15.96          0.00        38.13 o
  -4  24  13         19.16         47.94        40.51 o
  -3  24  13         73.34         46.19        44.44 o
  -2  24  13         34.11         75.28        42.55 o
  -1  24  13         86.35        112.50        43.39 o
   0  24  13         91.64         83.41        27.83 o
   1  24  13          1.39         19.98        37.36 o
  -3  25  13          3.87          8.76        39.32 o
  -2  25  13         40.53         43.32        41.50 o
  -1  25  13         14.44          0.00        37.64 o
   0  25  13         35.17          0.00        23.62 o
  -9   0  14         49.08        121.97        36.38 o
  -8   0  14       1258.11       1160.63        82.85 o
  -7   0  14        585.17        482.74        56.99 o
  -6   0  14        416.94        460.31        58.95 o
  -5   0  14       3465.61       3533.62       193.46 o
  -4   0  14        124.62        128.69        38.90 o
  -3   0  14       3181.12       3430.23       184.98 o
  -2   0  14        126.25         84.25        35.26 o
  -1   0  14        458.37        489.40        48.86 o
   0   0  14       4102.64       4092.49       154.56 o
   1   0  14         89.83        126.31        40.30 o
   2   0  14        316.70        260.05        56.43 o
   3   0  14       6271.02       6420.34       338.70 o
   4   0  14          0.05          0.00        41.15 o
   5   0  14         56.72        112.50        41.57 o
  -9   1  14         73.67        133.32        35.82 o
  -8   1  14        363.31        336.95        51.24 o
  -7   1  14        361.29        328.60        55.02 o
  -6   1  14        290.85        287.74        54.46 o
  -5   1  14        126.97        102.13        43.39 o
  -4   1  14       1472.72       1455.24        92.60 o
  -3   1  14         65.63         95.61        36.24 o
  -2   1  14        429.80        327.41        43.25 o
  -1   1  14       4623.16       4682.13       246.59 o
   0   1  14         68.21         82.22        26.99 o
   1   1  14         32.73          0.00        36.38 o
   2   1  14       5124.88       5245.55       278.77 o
   3   1  14        118.16         75.21        50.96 o
   4   1  14        163.66         82.71        50.89 o
   5   1  14         84.76         30.28        41.85 o
  -8   2  14          2.10          0.00        37.85 o
  -7   2  14          3.68         63.79        42.90 o
  -6   2  14        643.67        711.67        67.01 o
  -5   2  14       1291.47       1163.01        81.24 o
  -4   2  14       1625.19       1440.03        91.26 o
  -3   2  14          3.43          0.00        33.37 o
  -2   2  14       7410.88       7231.13       373.33 o
  -1   2  14       2794.07       2705.73       149.93 o
   0   2  14       1237.40       1330.26        60.49 o
   1   2  14        892.63        889.64        67.92 o
   2   2  14        489.50        426.25        58.53 o
   3   2  14        282.27        345.50        55.59 o
   4   2  14        247.53        353.91        53.27 o
   5   2  14         92.94         76.61        43.11 o
  -8   3  14        387.39        438.65        52.50 o
  -7   3  14         29.81          0.00        36.66 o
  -6   3  14       1147.27       1135.96        83.83 o
  -5   3  14       1161.88       1108.48        78.37 o
  -4   3  14         97.19        111.94        39.67 o
  -3   3  14       2158.71       2111.61       121.75 o
  -2   3  14       2787.64       3072.68       166.97 o
  -1   3  14        504.99        496.34        49.63 o
   0   3  14         69.51         76.68        26.43 o
   1   3  14        395.16        525.36        52.57 o
   2   3  14        198.21        220.80        51.59 o
   3   3  14         69.53         90.84        49.56 o
   4   3  14        156.14        235.10        49.49 o
   5   3  14        597.59        536.86        55.80 o
  -8   4  14         37.28         45.63        42.97 o
  -7   4  14         98.39         93.65        45.56 o
  -6   4  14        535.42        692.26        64.84 o
  -5   4  14        465.46        409.98        51.59 o
  -4   4  14        423.21        474.12        49.77 o
  -3   4  14       1060.19       1044.90        71.85 o
  -2   4  14        359.41        396.18        45.28 o
  -1   4  14        158.32        176.92        38.13 o
   0   4  14       1131.16        989.18        50.47 o
   1   4  14       1188.30       1125.02        78.86 o
   2   4  14        180.31        100.73        51.24 o
   3   4  14        724.54        867.91        73.95 o
   4   4  14        322.31        392.11        58.74 o
   5   4  14        166.39        161.92        43.46 o
  -8   5  14         33.52         24.74        42.55 o
  -7   5  14       1144.09       1081.00        81.03 o
  -6   5  14        149.61        197.88        51.87 o
  -5   5  14        321.48        270.78        48.86 o
  -4   5  14       1206.84       1262.97        83.20 o
  -3   5  14         75.25        124.63        37.08 o
  -2   5  14        677.19        715.53        56.85 o
  -1   5  14        428.31        292.72        43.88 o
   0   5  14       1521.43       1567.81        68.69 o
   1   5  14       3044.10       3062.72       170.26 o
   2   5  14          2.53         64.63        48.65 o
   3   5  14         97.77        136.61        51.38 o
   4   5  14       1540.63       1728.61       111.24 o
   5   5  14          1.39          0.00        36.45 o
  -8   6  14        467.65        512.18        54.67 o
  -7   6  14        158.85        156.52        48.30 o
  -6   6  14         20.11         59.65        48.16 o
  -5   6  14        274.76        262.44        48.01 o
  -4   6  14        212.65        157.50        43.53 o
  -3   6  14       6589.15       6354.73       331.27 o
  -2   6  14       1003.15        972.29        69.67 o
  -1   6  14        100.07         99.89        37.15 o
   0   6  14       4715.86       4762.52       178.74 o
   1   6  14         67.80         68.69        40.44 o
   2   6  14         15.57         10.23        48.44 o
   3   6  14        131.79        157.92        52.15 o
   4   6  14        140.01        175.10        49.56 o
   5   6  14        213.78        188.20        42.55 o
  -8   7  14        249.37        312.20        45.84 o
  -7   7  14         41.62         53.76        43.39 o
  -6   7  14         13.92          0.00        40.87 o
  -5   7  14         10.61         69.39        34.63 o
  -4   7  14       1317.53       1367.76        90.49 o
  -3   7  14        510.09        503.63        50.54 o
  -2   7  14         13.30         19.35        38.69 o
  -1   7  14        503.98        494.87        51.03 o
   0   7  14         41.84          0.49        27.13 o
   1   7  14       3304.25       2977.00       167.32 o
   2   7  14        283.54        260.40        54.95 o
   3   7  14        127.03        101.99        51.38 o
   4   7  14          0.34          0.00        39.04 o
  -8   8  14          7.93         34.98        42.41 o
  -7   8  14        311.65        386.08        52.43 o
  -6   8  14         28.68         58.88        50.26 o
  -5   8  14         93.05        111.03        48.65 o
  -4   8  14        217.62        304.63        45.63 o
  -3   8  14        302.36        332.60        46.54 o
  -2   8  14       1670.24       1651.65       101.64 o
  -1   8  14       1253.53       1433.23        89.93 o
   0   8  14        276.41        242.81        31.12 o
   1   8  14        935.95        948.66        71.57 o
   2   8  14       1487.50       1694.61       109.00 o
   3   8  14        243.29        208.60        55.94 o
   4   8  14        113.40         63.51        48.01 o
  -8   9  14         49.70         52.71        39.46 o
  -7   9  14        131.84         30.00        48.65 o
  -6   9  14         79.39         74.86        50.19 o
  -5   9  14        292.16        337.51        53.69 o
  -4   9  14       1804.12       1717.46       106.33 o
  -3   9  14        439.17        504.47        53.48 o
  -2   9  14         34.87         47.59        39.32 o
  -1   9  14        169.18        108.02        40.87 o
   0   9  14          0.22          7.43        37.92 o
   1   9  14         11.25         45.84        47.66 o
   2   9  14        120.28        137.74        51.87 o
   3   9  14          6.54          0.00        43.39 o
   4   9  14         58.22        106.19        43.95 o
  -8  10  14         46.31         90.00        41.78 o
  -7  10  14         18.16         40.23        44.79 o
  -6  10  14         39.77         82.01        52.92 o
  -5  10  14          0.08          0.00        42.13 o
  -4  10  14        468.69        496.69        55.30 o
  -3  10  14       2286.38       2262.45       132.34 o
  -2  10  14       1498.08       1558.84        98.69 o
  -1  10  14        296.11        257.32        46.68 o
   0  10  14       3147.34       3030.27       120.00 o
   1  10  14         24.11         59.72        47.94 o
   2  10  14        200.76        118.74        54.88 o
   3  10  14          1.95         41.29        47.94 o
   4  10  14         48.93         31.05        46.54 o
  -8  11  14         81.63         59.44        39.60 o
  -7  11  14        259.20        219.47        51.10 o
  -6  11  14        171.98        216.10        54.95 o
  -5  11  14        530.73        564.82        64.49 o
  -4  11  14        119.94         91.61        52.85 o
  -3  11  14        131.32        201.24        45.49 o
  -2  11  14       1035.25        866.72        68.41 o
  -1  11  14          1.25          0.00        35.40 o
   0  11  14       1131.77       1103.71        56.22 o
   1  11  14        865.87        788.29        74.16 o
   2  11  14         62.40        135.07        50.26 o
   3  11  14        135.19        231.52        52.22 o
   4  11  14        686.43        722.12        66.45 o
  -8  12  14          5.81         13.18        35.05 o
  -7  12  14         31.82         73.95        43.39 o
  -6  12  14        152.44        230.75        55.73 o
  -5  12  14          7.98         54.88        49.84 o
  -4  12  14        230.10        236.29        55.09 o
  -3  12  14        581.71        553.26        58.74 o
  -2  12  14         14.58         40.37        42.34 o
  -1  12  14          1.22          0.00        37.29 o
   0  12  14        490.61        468.09        39.74 o
   1  12  14         46.11        110.96        49.63 o
   2  12  14         10.90          0.00        42.55 o
   3  12  14          7.41          5.05        48.01 o
   4  12  14         17.25          4.07        42.90 o
  -7  13  14        346.69        311.36        50.75 o
  -6  13  14       1510.15       1527.37       102.90 o
  -5  13  14       1672.24       1767.09       114.68 o
  -4  13  14       1365.56       1478.65       100.73 o
  -3  13  14         25.22         59.86        50.05 o
  -2  13  14        140.73        189.12        33.79 o
  -1  13  14         21.57         13.39        49.07 o
   0  13  14        130.23        147.48        33.08 o
   1  13  14        961.83        914.67        78.93 o
   2  13  14        114.90        114.96        54.18 o
   3  13  14        211.66        250.59        51.94 o
   4  13  14        408.93        359.17        51.73 o
  -7  14  14         54.70         29.86        42.06 o
  -6  14  14        194.19        179.93        55.80 o
  -5  14  14         79.25          2.45        52.57 o
  -4  14  14       2576.57       2586.01       151.97 o
  -3  14  14       1944.21       1778.87       114.61 o
  -2  14  14        779.78        859.15        73.11 o
  -1  14  14          0.17          0.00        42.27 o
   0  14  14       1585.46       1666.51        76.40 o
   1  14  14          3.64          0.00        42.48 o
   2  14  14        516.44        475.87        63.23 o
   3  14  14         73.58         94.49        47.24 o
   4  14  14         75.37         82.22        40.51 o
  -7  15  14          0.01         44.58        39.18 o
  -6  15  14          2.56          0.00        42.34 o
  -5  15  14        293.17        282.97        57.90 o
  -4  15  14          2.12          0.00        42.69 o
  -3  15  14       1247.82       1305.24        92.81 o
  -2  15  14         94.40         60.49        52.22 o
  -1  15  14        806.50        874.29        76.05 o
   0  15  14         43.67        103.60        37.85 o
   1  15  14         38.14         92.10        50.96 o
   2  15  14          1.72          0.00        41.85 o
   3  15  14         37.70          0.00        41.01 o
  -7  16  14         10.11         40.58        38.41 o
  -6  16  14        292.07        331.20        56.99 o
  -5  16  14         42.69         19.70        51.03 o
  -4  16  14        244.54        235.38        57.06 o
  -3  16  14         23.81         32.45        51.17 o
  -2  16  14          2.84          7.57        50.47 o
  -1  16  14        853.73        889.57        77.45 o
   0  16  14         26.41         78.16        44.51 o
   1  16  14       1271.00       1225.26        91.19 o
   2  16  14          1.43         64.91        48.79 o
   3  16  14        333.32        345.50        51.94 o
  -7  17  14         69.59         44.09        38.13 o
  -6  17  14          5.76         32.24        46.75 o
  -5  17  14         32.13         58.39        50.12 o
  -4  17  14        132.29        101.15        54.67 o
  -3  17  14        146.68        191.92        54.39 o
  -2  17  14          1.65         71.29        50.96 o
  -1  17  14          0.71         32.10        51.10 o
   0  17  14         12.63          5.05        40.87 o
   1  17  14        505.23        499.15        62.88 o
   2  17  14         32.16         85.45        48.09 o
   3  17  14         86.78        157.08        44.16 o
  -6  18  14         73.35        101.85        47.45 o
  -5  18  14        242.54        398.70        56.29 o
  -4  18  14          0.30          0.00        42.13 o
  -3  18  14        217.28        162.76        55.87 o
  -2  18  14          1.62          0.00        44.23 o
  -1  18  14         16.05          2.87        52.99 o
   0  18  14       3058.11       3009.80       122.32 o
   1  18  14         68.55         72.48        51.59 o
   2  18  14        137.38        147.41        48.51 o
   3  18  14        215.56        253.39        43.25 o
  -6  19  14         79.71         83.55        45.28 o
  -5  19  14         74.55         15.28        48.30 o
  -4  19  14       1363.24       1514.05       103.46 o
  -3  19  14          4.10          7.29        50.75 o
  -2  19  14          5.17          0.00        43.11 o
  -1  19  14       1409.80       1479.14       103.18 o
   0  19  14        316.94        360.22        38.62 o
   1  19  14         32.54         61.96        49.00 o
   2  19  14         85.88         75.14        45.63 o
  -6  20  14         46.23         70.31        40.94 o
  -5  20  14        336.13        398.14        54.53 o
  -4  20  14         77.85        116.50        51.31 o
  -3  20  14          4.37          0.00        41.64 o
  -2  20  14       1250.55       1494.14       102.13 o
  -1  20  14        606.07        707.96        69.18 o
   0  20  14         20.11         56.92        29.93 o
   1  20  14         21.99          0.00        39.95 o
   2  20  14          1.36         15.91        40.16 o
  -5  21  14        453.57        482.18        56.64 o
  -4  21  14        340.96        370.10        54.18 o
  -3  21  14         70.65         58.60        49.70 o
  -2  21  14          7.07          0.00        42.20 o
  -1  21  14        595.85        666.53        65.05 o
   0  21  14        133.19         86.08        31.33 o
   1  21  14        417.42        415.87        53.41 o
  -5  22  14         18.67          3.43        39.04 o
  -4  22  14         11.94          0.00        40.16 o
  -3  22  14          6.31        104.09        44.72 o
  -2  22  14        179.04        197.18        48.79 o
  -1  22  14        304.68        351.18        51.73 o
   0  22  14         27.47         21.24        30.28 o
   1  22  14         85.47         90.98        42.41 o
  -4  23  14         83.53        119.86        42.62 o
  -3  23  14          0.26          0.00        39.53 o
  -2  23  14        714.69        753.03        66.59 o
  -1  23  14        152.82        153.58        46.12 o
   0  23  14         63.38         29.58        26.99 o
  -3  24  14        366.11        391.41        50.54 o
  -2  24  14        150.00        106.75        42.34 o
  -1  24  14          0.95         12.69        37.99 o
  -8   1  15          3.50          0.00        36.45 o
  -7   1  15         46.30         72.69        43.81 o
  -6   1  15        541.05        519.19        61.12 o
  -5   1  15          9.04          0.00        40.73 o
  -4   1  15       2651.31       2545.56       145.45 o
  -3   1  15         26.17         37.78        39.18 o
  -2   1  15        205.25        207.97        42.55 o
  -1   1  15          8.94         37.29        38.69 o
   0   1  15        177.41        116.85        30.56 o
   1   1  15        255.74        222.13        53.27 o
   2   1  15        313.42        451.55        58.04 o
   3   1  15          8.84         92.10        48.30 o
   4   1  15         84.91        131.85        43.88 o
  -8   2  15         16.46         26.22        40.30 o
  -7   2  15        159.83        218.35        46.75 o
  -6   2  15       1986.97       1859.69       117.55 o
  -5   2  15         28.52         81.87        48.65 o
  -4   2  15        889.36        724.85        63.30 o
  -3   2  15        205.16        200.33        41.85 o
  -2   2  15          7.77          0.00        37.64 o
  -1   2  15        168.92         86.57        40.30 o
   0   2  15        958.27       1014.20        52.01 o
   1   2  15         63.36         62.88        47.45 o
   2   2  15         66.67         17.38        50.61 o
   3   2  15          8.35         34.70        48.30 o
   4   2  15          4.79          0.00        39.18 o
  -8   3  15        474.01        504.96        53.20 o
  -7   3  15        726.69        679.43        63.93 o
  -6   3  15        706.31        754.15        68.97 o
  -5   3  15       1130.02       1116.82        82.57 o
  -4   3  15        110.73        130.10        42.76 o
  -3   3  15          0.46          0.00        35.82 o
  -2   3  15        478.80        534.12        52.08 o
  -1   3  15        201.11        250.17        42.90 o
   0   3  15       1930.60       2097.59        87.13 o
   1   3  15       1126.16       1276.43        89.09 o
   2   3  15        391.22        348.65        57.62 o
   3   3  15        587.30        582.56        63.58 o
   4   3  15        358.13        358.32        54.81 o
  -8   4  15        150.31        146.85        43.95 o
  -7   4  15         73.79         69.81        44.72 o
  -6   4  15          3.79          0.00        43.39 o
  -5   4  15        109.16        116.92        48.86 o
  -4   4  15       2741.45       2486.83       142.92 o
  -3   4  15        250.33        213.09        42.76 o
  -2   4  15       4643.36       4394.18       234.26 o
  -1   4  15       5572.42       5690.93       298.39 o
   0   4  15       4312.73       4323.17       164.02 o
   1   4  15        248.12        258.30        50.89 o
   2   4  15       1014.85       1132.94        85.45 o
   3   4  15        287.29        245.33        52.08 o
   4   4  15        497.04        507.07        56.85 o
  -8   5  15         66.56         69.74        39.60 o
  -7   5  15         27.99          0.00        37.50 o
  -6   5  15         22.28         35.96        49.07 o
  -5   5  15         12.56          0.00        42.13 o
  -4   5  15        177.73         85.17        45.42 o
  -3   5  15       2426.18       2348.18       134.30 o
  -2   5  15        146.06        204.82        43.25 o
  -1   5  15         85.11         80.26        42.06 o
   0   5  15       1270.94       1262.34        60.07 o
   1   5  15        139.46        126.38        50.33 o
   2   5  15         25.63          0.00        41.92 o
   3   5  15        278.30        213.37        54.74 o
   4   5  15         20.74        189.12        40.94 o
  -8   6  15          2.70          0.00        36.31 o
  -7   6  15        188.88        225.43        48.86 o
  -6   6  15        474.32        381.74        58.04 o
  -5   6  15       1384.54       1382.97        95.47 o
  -4   6  15        199.35        166.83        44.86 o
  -3   6  15         15.62         37.29        39.81 o
  -2   6  15       3546.62       3311.77       181.48 o
  -1   6  15       1727.73       1729.73       104.93 o
   0   6  15         79.38         98.83        29.93 o
   1   6  15       2163.79       2105.37       128.27 o
   2   6  15         88.22         28.81        51.66 o
   3   6  15        130.19         93.16        48.30 o
   4   6  15          5.46         16.82        41.85 o
  -8   7  15          1.02          0.00        34.91 o
  -7   7  15         66.19        120.21        43.74 o
  -6   7  15       1651.48       1840.13       117.20 o
  -5   7  15       1577.67       1601.88       104.86 o
  -4   7  15        920.78        860.48        69.67 o
  -3   7  15       1403.75       1416.62        91.47 o
  -2   7  15         39.16          0.00        37.15 o
  -1   7  15        107.72        101.50        41.71 o
   0   7  15        414.39        377.32        36.17 o
   1   7  15          0.68         57.13        48.51 o
   2   7  15        346.84        468.02        58.11 o
   3   7  15        232.02        211.76        52.01 o
   4   7  15        553.61        540.85        57.55 o
  -8   8  15          3.02          0.00        36.45 o
  -7   8  15        104.08         84.11        44.16 o
  -6   8  15          0.21          7.29        47.94 o
  -5   8  15          6.00          0.00        41.43 o
  -4   8  15          1.01          0.00        41.85 o
  -3   8  15        529.55        388.75        51.94 o
  -2   8  15        392.80        424.14        50.89 o
  -1   8  15       1411.03       1215.51        84.88 o
   0   8  15         22.83         42.90        30.91 o
   1   8  15         13.22          0.00        44.02 o
   2   8  15        288.39        363.51        56.99 o
   3   8  15          2.26          0.00        42.34 o
   4   8  15        132.88         26.01        44.86 o
  -8   9  15        273.98        266.85        43.88 o
  -7   9  15         50.73         64.00        42.76 o
  -6   9  15       1582.33       1689.71       108.65 o
  -5   9  15       2271.40       2263.57       137.25 o
  -4   9  15        496.97        440.48        57.62 o
  -3   9  15        208.69        224.51        47.31 o
  -2   9  15       3919.38       3768.93       205.17 o
  -1   9  15          8.02          0.00        34.77 o
   0   9  15        718.02        750.01        46.33 o
   1   9  15        175.24        217.85        52.50 o
   2   9  15         29.69         31.19        52.36 o
   3   9  15       2101.70       2262.80       136.19 o
   4   9  15        150.48        166.90        43.53 o
  -8  10  15        185.87        141.52        41.15 o
  -7  10  15         74.57        125.82        45.77 o
  -6  10  15        153.26        160.31        54.81 o
  -5  10  15          9.78          0.00        42.69 o
  -4  10  15       1155.02       1172.41        86.50 o
  -3  10  15        231.63        333.30        52.99 o
  -2  10  15        767.82        766.42        48.01 o
  -1  10  15       4232.14       4515.23       244.42 o
   0  10  15        459.36        482.18        39.67 o
   1  10  15        473.45        421.97        59.65 o
   2  10  15       1247.18       1287.08        91.33 o
   3  10  15         97.89          0.00        40.94 o
   4  10  15        140.22        161.57        43.32 o
  -7  11  15         12.46          0.00        36.66 o
  -6  11  15       1574.18       1647.23       107.60 o
  -5  11  15        860.08        824.53        75.07 o
  -4  11  15         26.00        124.63        48.58 o
  -3  11  15       1607.35       1609.59       104.93 o
  -2  11  15        168.44        146.15        54.67 o
  -1  11  15       1302.46       1369.86        95.05 o
   0  11  15        409.10        401.78        38.41 o
   1  11  15        315.69        407.53        58.18 o
   2  11  15       1085.80       1069.16        85.38 o
   3  11  15         62.79         67.57        47.24 o
  -7  12  15        758.74        766.70        66.45 o
  -6  12  15         38.92         11.29        51.94 o
  -5  12  15        716.42        639.27        67.22 o
  -4  12  15        231.32        280.10        56.36 o
  -3  12  15        280.94        241.20        54.67 o
  -2  12  15       4375.21       4569.55       246.94 o
  -1  12  15        297.26        288.72        54.74 o
   0  12  15       1513.07       1690.55        77.17 o
   1  12  15        257.55        388.89        57.34 o
   2  12  15         72.60         70.31        50.33 o
   3  12  15          0.18          0.00        38.97 o
  -7  13  15         23.11          7.50        40.16 o
  -6  13  15       1117.19       1210.96        89.09 o
  -5  13  15         50.67        131.71        49.70 o
  -4  13  15         76.14         37.57        51.87 o
  -3  13  15        130.32        206.64        52.29 o
  -2  13  15         24.72         36.87        50.96 o
  -1  13  15        301.16        325.17        53.90 o
   0  13  15        291.17        248.28        36.73 o
   1  13  15         47.89         52.08        50.33 o
   2  13  15        325.02        331.13        55.30 o
   3  13  15         71.29        112.29        43.81 o
  -7  14  15        168.86        219.68        42.41 o
  -6  14  15        248.43        159.40        54.32 o
  -5  14  15          2.88         57.48        49.56 o
  -4  14  15        432.80        443.77        61.82 o
  -3  14  15        169.70        274.49        52.71 o
  -2  14  15        127.13        244.07        53.69 o
  -1  14  15       2556.52       2617.20       154.77 o
   0  14  15          4.35          0.00        27.41 o
   1  14  15        505.16        559.43        64.84 o
   2  14  15        165.09        183.44        50.47 o
   3  14  15          0.10          0.00        37.36 o
  -7  15  15        183.27        198.23        42.41 o
  -6  15  15          6.53          0.00        41.78 o
  -5  15  15       1405.93       1421.80        99.60 o
  -4  15  15         82.34          0.00        43.74 o
  -3  15  15        208.09        194.79        55.30 o
  -2  15  15          2.99         40.58        51.59 o
  -1  15  15         27.65         37.57        52.36 o
   0  15  15       2852.26       2767.91       114.11 o
   1  15  15        191.33         98.41        50.82 o
   2  15  15         57.76         79.07        48.65 o
   3  15  15        870.02        825.37        67.29 o
  -6  16  15          6.55          0.00        40.37 o
  -5  16  15        354.99        381.60        57.62 o
  -4  16  15        891.84        866.37        76.54 o
  -3  16  15        611.30        534.19        65.05 o
  -2  16  15         15.97         22.15        49.70 o
  -1  16  15        232.07        296.64        55.59 o
   0  16  15          7.40          0.00        26.71 o
   1  16  15         21.30          0.00        42.90 o
   2  16  15        340.98        297.69        52.29 o
  -6  17  15        355.09        321.60        52.15 o
  -5  17  15         13.67          0.00        41.92 o
  -4  17  15        689.89        665.34        70.02 o
  -3  17  15         35.50         95.05        50.75 o
  -2  17  15         15.40         55.16        51.17 o
  -1  17  15         66.14          0.00        45.07 o
   0  17  15        686.93        724.36        47.66 o
   1  17  15          9.33         65.89        46.75 o
   2  17  15         22.74         39.25        42.48 o
  -6  18  15         78.84         88.67        42.20 o
  -5  18  15          0.48          0.00        41.78 o
  -4  18  15        503.88        576.81        60.91 o
  -3  18  15        169.98        184.14        53.83 o
  -2  18  15        568.65        581.58        64.42 o
  -1  18  15       1412.22       1475.99       101.22 o
   0  18  15        375.57        346.69        37.29 o
   1  18  15         33.27         28.04        46.54 o
   2  18  15          0.88          0.00        37.01 o
  -5  19  15        578.77        666.95        63.23 o
  -4  19  15        592.64        650.41        63.30 o
  -3  19  15          0.48         32.52        47.87 o
  -2  19  15        469.27        481.20        61.82 o
  -1  19  15        122.89         92.10        52.29 o
   0  19  15       1534.00       1488.53        70.59 o
   1  19  15          9.08          0.00        40.02 o
  -5  20  15          0.60          0.00        39.60 o
  -4  20  15        413.46        460.31        57.13 o
  -3  20  15         46.56          0.00        41.78 o
  -2  20  15        203.53        184.07        50.89 o
  -1  20  15       1497.79       1369.65        97.29 o
   0  20  15          0.35          5.54        36.87 o
   1  20  15         72.73         89.44        41.99 o
  -4  21  15         28.62         24.25        42.69 o
  -3  21  15        605.43        484.78        59.65 o
  -2  21  15         43.25        112.36        45.91 o
  -1  21  15          0.18          0.00        41.15 o
   0  21  15         85.34        107.88        28.04 o
  -4  22  15        308.46        240.14        44.16 o
  -3  22  15        323.01        427.16        51.24 o
  -2  22  15       1104.59       1108.83        81.10 o
  -1  22  15        486.31        529.92        55.80 o
   0  22  15        359.38        273.58        31.12 o
  -3  23  15          1.77          0.00        37.99 o
  -2  23  15         94.84          0.00        40.58 o
  -1  23  15          5.38         55.66        37.71 o
  -8   0  16          0.26          0.00        35.54 o
  -7   0  16          0.67          0.00        37.64 o
  -6   0  16        181.03        209.65        53.69 o
  -5   0  16       1368.33       1372.32        94.35 o
  -4   0  16        364.48        344.73        54.81 o
  -3   0  16        600.79        567.70        56.92 o
  -2   0  16       1461.99       1367.48        90.84 o
  -1   0  16        578.38        476.57        52.57 o
   0   0  16         17.07        101.36        41.57 o
   1   0  16        414.45        289.21        55.94 o
   2   0  16        232.99        294.96        52.36 o
   3   0  16       1874.41       1790.50       113.48 o
   4   0  16         17.58          0.00        37.15 o
  -8   1  16        294.88        286.27        43.18 o
  -7   1  16         15.01          0.00        37.99 o
  -6   1  16         53.27         33.37        49.84 o
  -5   1  16          6.93         15.63        46.75 o
  -4   1  16       2601.01       2692.62       154.98 o
  -3   1  16        300.43        257.60        47.17 o
  -2   1  16        248.48        196.41        46.75 o
  -1   1  16       1252.26       1174.02        80.26 o
   0   1  16         20.21         17.03        32.10 o
   1   1  16         22.03         21.59        48.72 o
   2   1  16        534.82        486.11        62.88 o
   3   1  16        145.82        159.61        49.07 o
   4   1  16        109.35        105.49        40.87 o
  -8   2  16        459.23        488.63        51.52 o
  -7   2  16        308.59        294.33        50.33 o
  -6   2  16         48.53          0.00        42.97 o
  -5   2  16          0.31          0.00        42.97 o
  -4   2  16        140.15        179.86        53.34 o
  -3   2  16       3472.86       3529.77       193.39 o
  -2   2  16       1819.97       1954.10       116.99 o
  -1   2  16         42.09          0.00        37.08 o
   0   2  16        867.24       1009.09        52.92 o
   1   2  16        423.32        399.89        58.74 o
   2   2  16        416.59        359.38        57.97 o
   3   2  16        218.16        262.08        48.01 o
   4   2  16        140.89        102.48        42.06 o
  -8   3  16         15.42         70.87        35.96 o
  -7   3  16       1104.45       1188.18        83.06 o
  -6   3  16        456.57        501.32        60.98 o
  -5   3  16        701.49        696.04        67.71 o
  -4   3  16         53.26         50.19        48.37 o
  -3   3  16        127.04        112.43        42.97 o
  -2   3  16       1632.73       1674.50       104.09 o
  -1   3  16          3.07          0.00        36.52 o
   0   3  16        851.97        825.79        48.51 o
   1   3  16       1368.41       1455.24        98.48 o
   2   3  16        162.97        162.27        52.99 o
   3   3  16        173.24        125.89        48.37 o
   4   3  16        959.51        935.63        70.09 o
  -8   4  16          7.48         28.04        36.03 o
  -7   4  16         53.79         60.35        42.41 o
  -6   4  16        160.54        212.46        52.92 o
  -5   4  16        122.60        120.42        50.40 o
  -4   4  16         36.00          0.00        43.81 o
  -3   4  16        959.32        932.96        72.34 o
  -2   4  16        166.53        144.68        44.37 o
  -1   4  16         16.41         84.32        32.24 o
   0   4  16         17.17         38.83        41.64 o
   1   4  16        963.38        961.63        79.35 o
   2   4  16        719.84        943.55        75.28 o
   3   4  16         60.37          0.00        42.20 o
   4   4  16         59.23         31.40        38.97 o
  -8   5  16        551.17        588.03        54.46 o
  -7   5  16        675.83        562.44        58.88 o
  -6   5  16       2081.16       2170.28       132.20 o
  -5   5  16        284.94        314.38        57.06 o
  -4   5  16        201.88        174.12        53.41 o
  -3   5  16       1179.48       1153.83        58.60 o
  -2   5  16       1808.76       1766.18       107.88 o
  -1   5  16         19.35         74.51        47.94 o
   0   5  16         36.08         60.14        33.37 o
   1   5  16        174.83        135.63        50.26 o
   2   5  16       2095.27       2261.05       136.97 o
   3   5  16        379.07        273.65        54.04 o
  -8   6  16         73.08         33.51        37.43 o
  -7   6  16         58.81        115.80        42.34 o
  -6   6  16         36.90        106.19        49.42 o
  -5   6  16        154.83        238.88        51.66 o
  -4   6  16        420.43        349.91        57.76 o
  -3   6  16        269.33        304.98        54.18 o
  -2   6  16       2860.69       2772.81       111.73 o
  -1   6  16       2206.20       2148.48       129.54 o
   0   6  16        923.33        862.66        49.77 o
   1   6  16       1576.81       1558.63       103.53 o
   2   6  16        142.64         76.33        55.02 o
   3   6  16        332.06        343.60        52.57 o
  -8   7  16         15.78          0.00        35.19 o
  -7   7  16         39.75          2.73        42.34 o
  -6   7  16          9.91          0.00        42.69 o
  -5   7  16        496.49        554.87        61.47 o
  -4   7  16        671.41        570.15        65.82 o
  -3   7  16        757.37        642.07        68.34 o
  -2   7  16         93.69         96.73        48.93 o
  -1   7  16        391.32        466.83        58.88 o
   0   7  16        131.26         82.15        33.79 o
   1   7  16        144.26         48.30        53.06 o
   2   7  16        405.43        375.01        57.13 o
   3   7  16          4.88          0.00        38.48 o
  -7   8  16        592.46        554.17        56.08 o
  -6   8  16         72.55          8.20        51.17 o
  -5   8  16        636.36        715.74        65.19 o
  -4   8  16       2598.03       2573.67       150.56 o
  -3   8  16        551.91        803.57        69.60 o
  -2   8  16         24.47         21.52        48.65 o
  -1   8  16         94.08        110.19        50.40 o
   0   8  16        479.68        463.19        38.34 o
   1   8  16        185.33        217.36        53.41 o
   2   8  16          4.17          0.00        41.43 o
   3   8  16        182.23        218.42        47.24 o
  -7   9  16         30.48         69.39        41.99 o
  -6   9  16        102.80         73.39        49.42 o
  -5   9  16         89.95        134.93        53.48 o
  -4   9  16         71.15          0.00        43.88 o
  -3   9  16        304.98        384.05        55.30 o
  -2   9  16        151.70        146.85        50.47 o
  -1   9  16        118.69        156.66        51.87 o
   0   9  16        439.62        501.11        40.51 o
   1   9  16         31.18          0.00        43.95 o
   2   9  16        330.66        349.49        56.99 o
   3   9  16          9.02          0.00        39.53 o
  -7  10  16        126.37         77.17        42.62 o
  -6  10  16         85.47         90.84        51.52 o
  -5  10  16         28.00         62.45        50.05 o
  -4  10  16        193.60        218.07        54.18 o
  -3  10  16         16.70          0.00        42.55 o
  -2  10  16       1559.11       1783.07       112.85 o
  -1  10  16        786.40        760.53        70.24 o
   0  10  16        271.21        269.65        36.24 o
   1  10  16         57.03         70.09        50.40 o
   2  10  16         95.24        131.78        50.47 o
   3  10  16         49.04         73.11        43.18 o
  -7  11  16        123.86         97.29        42.48 o
  -6  11  16        386.07        327.27        56.99 o
  -5  11  16        258.84        276.73        57.06 o
  -4  11  16         50.52          0.00        42.41 o
  -3  11  16        314.03        368.98        57.90 o
  -2  11  16        113.85        103.25        52.15 o
  -1  11  16          4.08         14.02        50.12 o
   0  11  16         13.68         41.29        43.88 o
   1  11  16        288.67        358.47        56.29 o
   2  11  16        224.10        198.09        50.40 o
   3  11  16         21.95         52.01        41.99 o
  -7  12  16         41.30          0.00        36.10 o
  -6  12  16        112.58          0.00        43.60 o
  -5  12  16        753.39        760.11        70.59 o
  -4  12  16         58.03         86.78        51.10 o
  -3  12  16        417.84        371.64        59.44 o
  -2  12  16        805.19        828.31        72.97 o
  -1  12  16         37.44         13.67        50.68 o
   0  12  16         74.08         79.07        32.03 o
   1  12  16          1.36          0.00        41.29 o
   2  12  16        466.07        449.10        57.55 o
   3  12  16          0.26         47.38        38.34 o
  -7  13  16        380.15        318.86        47.38 o
  -6  13  16       1085.03       1077.99        81.87 o
  -5  13  16        243.69        232.71        55.30 o
  -4  13  16        148.98        215.12        54.67 o
  -3  13  16        120.69        156.10        53.55 o
  -2  13  16        383.67        391.83        58.81 o
  -1  13  16        283.00        366.67        57.97 o
   0  13  16         37.32         87.27        44.30 o
   1  13  16        323.59        349.63        57.27 o
   2  13  16       1165.41       1222.59        85.24 o
  -6  14  16         52.67         50.54        46.26 o
  -5  14  16          0.74         46.75        46.82 o
  -4  14  16         13.96         86.08        47.31 o
  -3  14  16        384.28        346.90        57.90 o
  -2  14  16        249.14        272.53        56.99 o
  -1  14  16        103.16        108.16        52.57 o
   0  14  16         99.82        141.24        32.66 o
   1  14  16        672.47        670.25        69.46 o
   2  14  16        146.73        209.58        47.24 o
  -6  15  16          6.29         19.00        43.74 o
  -5  15  16        115.31         43.25        51.80 o
  -4  15  16          3.28         25.30        51.31 o
  -3  15  16         35.48        117.20        50.19 o
  -2  15  16        188.60        132.69        53.41 o
  -1  15  16        331.01        334.98        54.81 o
   0  15  16         29.13         67.99        32.87 o
   1  15  16        266.84        260.82        49.63 o
   2  15  16         33.31         23.62        42.55 o
  -6  16  16        228.11        255.92        46.75 o
  -5  16  16         11.59         26.43        47.80 o
  -4  16  16         27.39          7.22        48.44 o
  -3  16  16        658.21        755.83        70.94 o
  -2  16  16        602.95        503.21        64.42 o
  -1  16  16          1.08         93.51        47.94 o
   0  16  16         20.05         19.28        30.91 o
   1  16  16          4.84          0.00        40.09 o
   2  16  16         16.86          0.00        38.69 o
  -6  17  16        103.59         23.34        41.64 o
  -5  17  16        136.76        203.91        47.73 o
  -4  17  16          5.95          0.00        40.58 o
  -3  17  16        343.25        293.63        55.66 o
  -2  17  16        209.15        172.71        54.95 o
  -1  17  16         36.90         52.43        48.51 o
   0  17  16         83.77         77.88        34.63 o
   1  17  16        134.86         66.03        44.51 o
  -5  18  16        334.01        195.56        48.51 o
  -4  18  16        158.60        136.05        48.86 o
  -3  18  16        422.78        393.37        55.37 o
  -2  18  16        957.70       1089.55        83.20 o
  -1  18  16        622.46        625.81        64.07 o
   0  18  16         75.24         41.85        35.89 o
   1  18  16         14.06          0.00        38.20 o
  -5  19  16          0.03          0.00        38.34 o
  -4  19  16          6.51          0.00        40.51 o
  -3  19  16        145.86        169.56        47.87 o
  -2  19  16          0.53         26.36        46.75 o
  -1  19  16        350.10        437.32        56.29 o
   0  19  16        442.84        327.34        35.33 o
  -4  20  16          0.16          5.89        40.73 o
  -3  20  16        315.73        323.63        52.71 o
  -2  20  16        619.24        574.50        60.42 o
  -1  20  16          0.34          0.00        39.32 o
   0  20  16        247.56        230.26        29.30 o
  -3  21  16        379.93        376.97        52.57 o
  -2  21  16         72.78        118.18        42.27 o
  -1  21  16        113.34          0.00        40.02 o
  -8   1  17        410.87        408.51        46.47 o
  -7   1  17        310.99        182.60        47.66 o
  -6   1  17        921.51        920.98        76.68 o
  -5   1  17       1106.08       1104.06        83.90 o
  -4   1  17        730.64        766.21        68.83 o
  -3   1  17         60.90          0.00        43.39 o
  -2   1  17        413.89        477.77        57.27 o
  -1   1  17         89.38        166.55        49.91 o
   0   1  17        461.70        473.35        40.37 o
   1   1  17        234.67        253.25        53.13 o
   2   1  17        155.78        149.23        49.42 o
   3   1  17        460.29        485.06        53.76 o
  -8   2  17         67.63         70.73        35.40 o
  -7   2  17          0.76          0.00        35.47 o
  -6   2  17          0.99         10.51        49.00 o
  -5   2  17         29.36          0.00        41.85 o
  -4   2  17        132.62         80.12        52.08 o
  -3   2  17         82.37         95.47        49.98 o
  -2   2  17          3.06          0.00        42.34 o
  -1   2  17       1117.89       1272.43        90.14 o
   0   2  17        662.88        648.80        43.67 o
   1   2  17         30.90         24.32        48.16 o
   2   2  17        109.86         51.17        48.65 o
   3   2  17         15.48          0.00        38.48 o
  -7   3  17         34.22         34.07        41.29 o
  -6   3  17         56.85         11.22        48.86 o
  -5   3  17        471.07        568.26        62.10 o
  -4   3  17         13.21         21.87        48.79 o
  -3   3  17        290.91        352.09        53.20 o
  -2   3  17         29.07         87.13        49.14 o
  -1   3  17         36.99         47.59        47.38 o
   0   3  17        216.14        246.94        34.63 o
   1   3  17         15.02         55.66        49.49 o
   2   3  17        379.87        388.54        53.34 o
   3   3  17          3.60         77.38        39.53 o
  -7   4  17        115.34        146.43        44.02 o
  -6   4  17        160.79        160.45        52.85 o
  -5   4  17        179.50        117.48        52.64 o
  -4   4  17        113.92         63.79        50.40 o
  -3   4  17         89.57         73.74        50.05 o
  -2   4  17       2112.65       2087.99       125.89 o
  -1   4  17       1842.74       1856.18       117.55 o
   0   4  17        716.49        742.51        47.73 o
   1   4  17       1451.22       1517.69       101.36 o
   2   4  17          1.63          0.00        40.87 o
   3   4  17          3.33         48.58        38.76 o
  -7   5  17        300.97        250.03        46.19 o
  -6   5  17        869.90        898.20        75.14 o
  -5   5  17        426.70        397.86        58.81 o
  -4   5  17          0.63          0.00        42.06 o
  -3   5  17        819.38        826.28        72.90 o
  -2   5  17          0.15         22.15        48.79 o
  -1   5  17         50.46          0.00        43.18 o
   0   5  17        315.84        321.38        37.01 o
   1   5  17        186.49        160.94        53.13 o
   2   5  17       1295.31       1274.25        89.44 o
   3   5  17         32.97         25.87        39.74 o
  -7   6  17          1.23         17.24        38.62 o
  -6   6  17         25.39         19.63        48.37 o
  -5   6  17        270.31        364.28        54.95 o
  -4   6  17         10.52         47.52        48.93 o
  -3   6  17         81.34         79.14        49.14 o
  -2   6  17        887.75       1013.64        79.63 o
  -1   6  17        486.76        410.69        58.39 o
   0   6  17         51.68         23.69        34.00 o
   1   6  17        437.60        403.61        59.37 o
   2   6  17         24.86         21.31        46.82 o
   3   6  17         10.01         24.04        39.39 o
  -7   7  17        257.61        248.56        44.86 o
  -6   7  17          1.69         25.94        47.24 o
  -5   7  17         33.81         81.03        49.91 o
  -4   7  17         51.89        142.64        49.00 o
  -3   7  17       1011.54       1056.12        81.73 o
  -2   7  17        426.02        411.67        58.39 o
  -1   7  17         81.16         98.55        51.87 o
   0   7  17        620.66        522.84        41.64 o
   1   7  17        190.62        249.40        51.52 o
   2   7  17         51.07         68.20        45.42 o
   3   7  17        614.33        631.91        58.53 o
  -7   8  17        168.34         88.04        43.60 o
  -6   8  17          8.11         37.29        47.24 o
  -5   8  17        942.56        996.26        80.40 o
  -4   8  17        244.27        238.18        53.90 o
  -3   8  17        164.46        174.47        50.68 o
  -2   8  17        510.07        484.78        60.14 o
  -1   8  17        173.98        172.50        51.73 o
   0   8  17          0.89          0.00        26.99 o
   1   8  17        118.67        149.16        49.35 o
   2   8  17        219.91        216.73        50.26 o
   3   8  17        109.81        105.63        39.39 o
  -7   9  17         18.78         24.81        38.55 o
  -6   9  17        199.34        199.42        50.82 o
  -5   9  17        189.41        147.34        52.22 o
  -4   9  17       1672.91       1524.35       101.29 o
  -3   9  17         82.02         68.55        51.10 o
  -2   9  17         52.99         82.08        50.47 o
  -1   9  17        238.87        210.35        51.94 o
   0   9  17        100.66        145.52        32.94 o
   1   9  17        156.04         62.95        51.24 o
   2   9  17        489.16        465.36        58.11 o
  -7  10  17         88.33         75.56        37.92 o
  -6  10  17        170.56        206.85        47.17 o
  -5  10  17          0.99         16.47        48.37 o
  -4  10  17       1381.58       1296.47        93.37 o
  -3  10  17        342.14        326.85        54.95 o
  -2  10  17          1.20          0.00        42.48 o
  -1  10  17        565.32        529.78        61.47 o
   0  10  17        304.53        386.43        37.29 o
   1  10  17         23.63          0.00        40.44 o
   2  10  17         96.21        115.52        44.72 o
  -7  11  17        481.55        433.82        49.49 o
  -6  11  17          9.17        124.00        43.11 o
  -5  11  17        855.52       1001.09        80.05 o
  -4  11  17       1196.14       1211.10        89.58 o
  -3  11  17         20.78         36.31        50.54 o
  -2  11  17         27.01        109.28        50.61 o
  -1  11  17        389.77        356.50        57.48 o
   0  11  17       1686.44       1710.59        77.67 o
   1  11  17        192.07        131.36        49.84 o
   2  11  17         51.86        121.33        40.73 o
  -6  12  17        129.83        148.88        44.86 o
  -5  12  17        969.20        976.84        80.61 o
  -4  12  17       1898.35       1949.97       121.33 o
  -3  12  17        798.80        754.92        70.09 o
  -2  12  17        813.47        769.57        72.69 o
  -1  12  17       1762.30       1628.16       108.79 o
   0  12  17        115.42        172.43        32.59 o
   1  12  17        168.21        119.02        48.93 o
   2  12  17        167.65        184.56        45.70 o
  -6  13  17        190.63        255.71        47.94 o
  -5  13  17        132.50        184.91        49.35 o
  -4  13  17        271.06        364.70        54.18 o
  -3  13  17        218.20        250.94        52.71 o
  -2  13  17         99.41         89.58        53.27 o
  -1  13  17        186.33        293.77        53.20 o
   0  13  17        909.18        808.40        49.14 o
   1  13  17        169.42        202.57        48.93 o
   2  13  17        338.23        343.04        49.63 o
  -6  14  17          2.85         16.05        42.20 o
  -5  14  17        635.39        539.87        62.45 o
  -4  14  17         11.93         51.73        48.01 o
  -3  14  17        604.68        616.97        66.59 o
  -2  14  17       1295.58       1288.69        91.19 o
  -1  14  17        548.04        451.83        60.21 o
   0  14  17          1.01         31.54        30.63 o
   1  14  17        233.22        304.98        48.65 o
  -6  15  17        331.19        384.19        49.49 o
  -5  15  17        105.73        155.47        46.82 o
  -4  15  17          3.43          0.00        40.30 o
  -3  15  17         69.66        111.80        48.16 o
  -2  15  17         58.65         84.74        49.63 o
  -1  15  17        548.06        626.93        64.21 o
   0  15  17         13.00          0.00        24.88 o
   1  15  17        222.27        228.09        47.59 o
  -5  16  17         20.01         60.35        42.90 o
  -4  16  17        199.27        159.40        47.87 o
  -3  16  17         77.96        107.32        48.01 o
  -2  16  17         24.08        125.68        45.56 o
  -1  16  17        123.94         94.56        46.82 o
   0  16  17          6.71          4.77        35.05 o
   1  16  17         59.21         34.56        39.95 o
  -5  17  17        685.66        689.45        61.26 o
  -4  17  17        714.82        768.87        66.73 o
  -3  17  17         12.79          0.00        40.37 o
  -2  17  17        421.49        336.46        54.39 o
  -1  17  17        145.73        218.98        47.94 o
   0  17  17        168.95        161.57        30.98 o
  -4  18  17        108.82        155.54        44.16 o
  -3  18  17        117.77        141.24        45.56 o
  -2  18  17        121.36        152.95        45.91 o
  -1  18  17        526.93        499.85        57.90 o
   0  18  17         36.67          0.00        24.32 o
  -4  19  17        215.67        109.35        43.53 o
  -3  19  17        390.96        376.62        52.15 o
  -2  19  17          0.58          0.00        38.62 o
  -1  19  17          0.28         17.73        38.83 o
  -7   0  18        387.36        388.96        46.61 o
  -6   0  18        130.68         89.86        46.68 o
  -5   0  18         39.75         54.74        49.35 o
  -4   0  18       2479.18       2466.85       145.45 o
  -3   0  18       1597.45       1606.78       107.25 o
  -2   0  18        494.78        432.49        61.47 o
  -1   0  18         60.45          0.00        42.83 o
   0   0  18         18.35          0.00        26.57 o
   1   0  18         84.88         31.47        47.52 o
   2   0  18        287.90        230.40        46.82 o
  -7   1  18          2.05         48.58        36.31 o
  -6   1  18        127.23        130.52        48.16 o
  -5   1  18        143.85        181.34        49.77 o
  -4   1  18        515.90        517.02        61.75 o
  -3   1  18        642.07        666.04        67.71 o
  -2   1  18        319.72        341.92        56.15 o
  -1   1  18        114.71        172.92        49.14 o
   0   1  18         11.13         54.32        38.06 o
   1   1  18        272.96        289.70        51.52 o
   2   1  18         46.72          0.00        39.81 o
  -7   2  18        117.73        132.13        39.67 o
  -6   2  18         31.48          0.00        41.43 o
  -5   2  18          7.25         37.64        47.31 o
  -4   2  18        460.26        294.19        59.58 o
  -3   2  18        332.39        340.31        56.15 o
  -2   2  18        856.31        911.79        76.40 o
  -1   2  18        203.94        242.46        53.97 o
   0   2  18        158.11        109.49        32.31 o
   1   2  18        297.05        342.90        52.85 o
   2   2  18        129.77         98.90        44.86 o
  -7   3  18        305.25        221.43        44.72 o
  -6   3  18        659.97        591.46        62.24 o
  -5   3  18       1261.59       1288.97        91.54 o
  -4   3  18         11.72         35.26        48.58 o
  -3   3  18        544.80        681.67        64.42 o
  -2   3  18       1446.10       1533.18       102.13 o
  -1   3  18         57.46         91.96        49.49 o
   0   3  18          8.95         40.37        42.69 o
   1   3  18         25.53         99.60        46.68 o
   2   3  18        829.45        735.93        65.54 o
  -7   4  18          6.55          0.00        35.05 o
  -6   4  18        556.11        548.00        60.70 o
  -5   4  18        263.89        235.59        50.89 o
  -4   4  18         40.17          0.00        42.20 o
  -3   4  18       1169.31       1125.44        84.74 o
  -2   4  18         68.57          9.11        50.12 o
  -1   4  18        175.86        364.28        53.83 o
   0   4  18          1.67         25.87        34.84 o
   1   4  18         17.53         44.51        46.61 o
   2   4  18       1021.33        994.23        75.07 o
  -7   5  18        469.71        417.34        48.30 o
  -6   5  18        890.73        892.94        73.25 o
  -5   5  18        220.88        213.79        50.40 o
  -4   5  18         10.24          0.00        41.99 o
  -3   5  18        911.91        894.62        75.98 o
  -2   5  18        586.16        609.54        64.98 o
  -1   5  18        165.79        131.29        52.15 o
   0   5  18          4.71         22.43        33.01 o
   1   5  18       1720.56       1471.01        99.74 o
   2   5  18        327.53        285.85        49.42 o
  -7   6  18        212.72        253.81        41.71 o
  -6   6  18         24.74         17.10        44.09 o
  -5   6  18         12.24         23.83        47.94 o
  -4   6  18        144.57         72.83        51.94 o
  -3   6  18        339.25        349.28        55.16 o
  -2   6  18        810.44        783.73        72.90 o
  -1   6  18         22.76          0.00        46.05 o
   0   6  18        142.50        160.94        32.45 o
   1   6  18        542.71        625.46        63.58 o
   2   6  18         98.23        134.58        40.44 o
  -7   7  18          0.36         58.25        34.28 o
  -6   7  18          2.00          2.10        45.42 o
  -5   7  18         24.68         94.63        47.10 o
  -4   7  18        478.87        408.37        59.02 o
  -3   7  18         75.42        204.75        47.45 o
  -2   7  18        376.20        392.88        57.34 o
  -1   7  18         98.07        114.18        50.12 o
   0   7  18          7.84         20.12        41.36 o
   1   7  18         18.81         13.11        45.49 o
   2   7  18        341.12        231.03        47.73 o
  -7   8  18         28.04         94.07        34.49 o
  -6   8  18          0.40          0.00        38.69 o
  -5   8  18        153.53        242.18        48.16 o
  -4   8  18        181.38        170.19        51.03 o
  -3   8  18         45.32         13.81        48.93 o
  -2   8  18        982.98       1057.59        80.96 o
  -1   8  18        268.61        243.30        54.39 o
   0   8  18        167.36        196.27        32.80 o
   1   8  18          0.66         37.15        43.74 o
   2   8  18         97.11         87.69        40.80 o
  -6   9  18         35.35          6.45        42.97 o
  -5   9  18         48.09         47.66        47.03 o
  -4   9  18         76.28          0.00        43.25 o
  -3   9  18         23.32         62.80        47.87 o
  -2   9  18         21.41        144.68        48.30 o
  -1   9  18        574.91        695.97        65.89 o
   0   9  18        119.16        148.25        35.82 o
   1   9  18        100.60        135.70        46.47 o
   2   9  18          0.54          0.00        38.83 o
  -6  10  18         69.41         77.59        43.39 o
  -5  10  18        297.29        225.00        52.36 o
  -4  10  18         51.53         82.64        48.51 o
  -3  10  18       1024.69       1075.11        82.71 o
  -2  10  18       1853.25       1800.88       114.68 o
  -1  10  18         72.28         95.61        47.80 o
   0  10  18        165.29        169.63        33.58 o
   1  10  18        156.21         82.57        44.86 o
  -6  11  18        144.10        111.24        44.86 o
  -5  11  18          7.86         64.63        43.67 o
  -4  11  18        152.60        143.34        51.03 o
  -3  11  18         12.30          0.00        41.01 o
  -2  11  18         48.93          1.96        48.72 o
  -1  11  18        511.87        498.44        59.65 o
   0  11  18        204.29        243.86        31.89 o
   1  11  18        326.40        319.07        49.07 o
  -6  12  18         15.91          0.00        38.27 o
  -5  12  18         46.74          0.00        41.43 o
  -4  12  18         37.25          0.00        40.66 o
  -3  12  18         18.45         24.39        48.65 o
  -2  12  18        298.00        339.19        53.97 o
  -1  12  18        199.40        124.14        52.57 o
   0  12  18         54.09         97.01        28.81 o
   1  12  18        385.10        335.19        49.84 o
  -5  13  18        232.73        263.63        47.87 o
  -4  13  18         65.21          0.00        41.78 o
  -3  13  18       1845.33       2023.92       123.93 o
  -2  13  18        196.44        255.57        52.15 o
  -1  13  18         17.50          0.00        40.23 o
   0  13  18         10.99          0.00        24.53 o
   1  13  18        129.78         93.86        41.29 o
  -5  14  18          1.57          0.00        39.53 o
  -4  14  18          5.10          0.00        39.11 o
  -3  14  18        129.81        193.18        47.45 o
  -2  14  18        751.76        717.35        67.78 o
  -1  14  18        396.12        377.04        54.74 o
   0  14  18          2.87         24.04        35.82 o
  -5  15  18         42.58         22.92        41.29 o
  -4  15  18         98.95        142.01        44.16 o
  -3  15  18          0.22          4.07        44.86 o
  -2  15  18        170.87        186.94        50.33 o
  -1  15  18         43.29         38.76        42.27 o
   0  15  18        354.97        239.37        31.19 o
  -4  16  18         23.03          0.00        39.67 o
  -3  16  18         17.01          0.00        38.83 o
  -2  16  18        163.97        304.56        47.66 o
  -1  16  18         42.48         57.13        41.01 o
  -3  17  18          4.21          7.99        39.95 o
  -2  17  18        207.94        209.02        45.14 o
  -1  17  18         16.69         31.89        40.23 o
  -6   1  19         92.03         27.41        45.35 o
  -5   1  19        207.89        288.51        51.17 o
  -4   1  19        169.83        249.54        52.22 o
  -3   1  19         70.96         43.11        48.93 o
  -2   1  19         15.52         50.47        46.33 o
  -1   1  19          2.41          0.00        41.15 o
   0   1  19        114.38        137.18        28.88 o
   1   1  19        266.36        351.39        48.30 o
  -6   2  19         16.57         24.04        42.76 o
  -5   2  19         48.04         88.60        46.26 o
  -4   2  19          3.07         25.30        46.54 o
  -3   2  19          4.58         48.51        47.17 o
  -2   2  19         71.33        149.37        47.94 o
  -1   2  19        235.13        222.69        53.20 o
   0   2  19        135.92        133.95        30.35 o
   1   2  19         24.71         45.07        41.50 o
  -6   3  19        154.89        163.74        45.00 o
  -5   3  19        435.76        554.10        58.04 o
  -4   3  19        433.42        477.56        58.18 o
  -3   3  19          9.43          0.00        41.43 o
  -2   3  19          1.57          0.00        41.01 o
  -1   3  19          1.08          0.00        40.23 o
   0   3  19        358.62        355.52        34.49 o
   1   3  19        385.35        349.63        51.31 o
  -6   4  19         37.47         21.59        43.25 o
  -5   4  19         31.55         90.77        45.21 o
  -4   4  19        403.31        385.59        56.99 o
  -3   4  19       1197.00       1176.82        87.69 o
  -2   4  19          0.25          0.00        42.13 o
  -1   4  19        970.11        996.54        79.14 o
   0   4  19        205.71        252.55        32.24 o
   1   4  19          2.70         25.02        40.80 o
  -6   5  19        255.77        281.15        47.24 o
  -5   5  19          0.12         25.23        45.00 o
  -4   5  19         55.06        108.93        44.86 o
  -3   5  19         26.63         71.64        46.61 o
  -2   5  19          4.63          0.00        41.43 o
  -1   5  19         19.79         33.65        47.24 o
   0   5  19        108.26        100.59        29.16 o
   1   5  19          5.26          0.00        37.92 o
  -6   6  19         42.58          3.93        41.64 o
  -5   6  19        771.98        739.85        68.83 o
  -4   6  19        622.26        714.13        65.05 o
  -3   6  19        271.46        364.77        53.69 o
  -2   6  19        412.16        456.46        58.53 o
  -1   6  19          5.86         38.27        45.35 o
   0   6  19        414.93        374.38        35.54 o
   1   6  19        265.07        268.60        46.26 o
  -6   7  19        494.79        385.66        51.45 o
  -5   7  19        181.43        218.07        49.49 o
  -4   7  19         57.90         56.15        47.24 o
  -3   7  19          0.74        107.03        45.98 o
  -2   7  19          4.11         28.32        45.70 o
  -1   7  19        150.66         98.97        51.17 o
   0   7  19         10.39         53.34        29.16 o
   1   7  19         89.41         95.33        42.13 o
  -6   8  19         86.77        118.11        42.41 o
  -5   8  19        211.21        208.25        48.09 o
  -4   8  19          1.83         14.58        45.63 o
  -3   8  19          5.03         22.78        47.31 o
  -2   8  19        220.31        290.40        49.77 o
  -1   8  19        155.16        137.88        48.93 o
   0   8  19        522.34        451.62        37.57 o
   1   8  19        154.61        159.12        42.62 o
  -6   9  19          2.23          0.00        36.59 o
  -5   9  19        246.48        251.92        50.05 o
  -4   9  19        981.74       1028.57        79.49 o
  -3   9  19        190.15        151.05        49.77 o
  -2   9  19         49.16          0.00        40.02 o
  -1   9  19        672.82        627.77        62.88 o
   0   9  19        362.84        386.50        34.56 o
   1   9  19        501.65        584.80        55.73 o
  -5  10  19        367.12        427.37        51.24 o
  -4  10  19        122.83        247.29        48.16 o
  -3  10  19        465.93        430.94        58.18 o
  -2  10  19        237.15        236.15        50.19 o
  -1  10  19         98.08         97.29        45.56 o
   0  10  19        174.49        122.46        28.74 o
  -5  11  19        263.29        318.58        48.01 o
  -4  11  19         39.61        137.04        42.55 o
  -3  11  19        100.88        217.43        47.66 o
  -2  11  19         20.28         33.79        45.91 o
  -1  11  19         18.82          0.00        39.88 o
   0  11  19        249.17        291.45        31.47 o
  -5  12  19        295.09        338.49        47.52 o
  -4  12  19         62.44         24.53        43.25 o
  -3  12  19        397.57        351.46        52.50 o
  -2  12  19        936.31        893.64        73.74 o
  -1  12  19        186.58        223.11        46.33 o
   0  12  19          2.34         18.86        24.74 o
  -4  13  19         26.26         89.37        41.29 o
  -3  13  19        673.86        700.32        64.28 o
  -2  13  19          4.45         15.63        42.06 o
  -1  13  19        272.13        251.57        47.24 o
  -4  14  19        136.02        138.58        41.85 o
  -3  14  19        179.44        281.78        45.49 o
  -2  14  19         22.41         26.99        40.09 o
  -1  14  19          6.58         65.89        38.27 o
  -3  15  19         30.95          0.00        39.39 o
  -2  15  19          5.70          0.00        37.71 o
  -6   0  20         57.48         10.37        39.60 o
  -5   0  20         84.20         88.25        44.72 o
  -4   0  20       1285.93       1390.26        92.39 o
  -3   0  20        337.09        308.14        53.27 o
  -2   0  20        163.14         89.58        48.72 o
  -1   0  20        261.96        387.98        52.01 o
   0   0  20        163.45        180.84        29.30 o
  -6   1  20        184.64        176.08        41.64 o
  -5   1  20        153.70        181.27        44.86 o
  -4   1  20        255.19        338.63        51.80 o
  -3   1  20        623.48        663.94        63.23 o
  -2   1  20        213.17        279.26        47.73 o
  -1   1  20         43.07         77.10        43.32 o
   0   1  20        247.73        334.70        32.31 o
  -6   2  20          3.90         63.93        37.15 o
  -5   2  20        517.03        440.83        53.55 o
  -4   2  20        113.02        145.31        46.54 o
  -3   2  20        900.67        827.54        69.53 o
  -2   2  20        800.49        836.51        69.74 o
  -1   2  20        303.99        303.30        50.33 o
   0   2  20        210.26        215.89        30.00 o
  -6   3  20        897.80        868.48        67.01 o
  -5   3  20         50.01        145.38        42.34 o
  -4   3  20         25.64         24.74        43.67 o
  -3   3  20        340.85        365.33        52.29 o
  -2   3  20        249.53        193.11        49.63 o
  -1   3  20         63.93         72.76        44.65 o
   0   3  20         13.71         14.30        35.19 o
  -5   4  20         98.68         31.12        42.62 o
  -4   4  20          5.35          9.39        45.07 o
  -3   4  20        380.37        383.00        53.34 o
  -2   4  20         70.43         61.47        46.26 o
  -1   4  20        586.90        574.36        59.79 o
   0   4  20         21.21         35.96        26.22 o
  -5   5  20       1103.88       1079.25        79.00 o
  -4   5  20          8.98          0.00        40.87 o
  -3   5  20         93.29         40.80        45.91 o
  -2   5  20        450.65        395.26        54.67 o
  -1   5  20         37.14          9.95        44.02 o
   0   5  20        116.44        143.76        27.20 o
  -5   6  20         40.57         76.89        39.46 o
  -4   6  20        334.20        202.92        50.54 o
  -3   6  20        298.72        265.31        49.91 o
  -2   6  20          6.92         56.99        43.18 o
  -1   6  20        338.84        437.18        52.29 o
   0   6  20         35.69         84.53        25.37 o
  -5   7  20          5.42         93.37        40.09 o
  -4   7  20         17.43         46.05        42.06 o
  -3   7  20          2.62          0.00        39.32 o
  -2   7  20         25.02          0.00        39.60 o
  -1   7  20          0.31         71.29        39.04 o
   0   7  20         78.97         23.69        34.91 o
  -5   8  20        297.59        300.99        46.33 o
  -4   8  20        132.38        104.30        42.55 o
  -3   8  20        213.96        184.70        45.70 o
  -2   8  20        459.51        502.65        57.27 o
  -1   8  20        115.43         89.93        42.13 o
  -5   9  20         48.12         78.44        39.32 o
  -4   9  20         52.37         63.86        41.22 o
  -3   9  20          4.13          0.00        38.48 o
  -2   9  20          0.31         46.96        40.73 o
  -1   9  20         54.55         79.14        41.22 o
  -4  10  20        108.14         39.53        41.64 o
  -3  10  20         30.19         63.93        41.36 o
  -2  10  20        116.24         73.46        41.15 o
  -1  10  20        154.18        195.00        43.25 o
  -4  11  20         11.55         34.84        38.13 o
  -3  11  20        419.97        486.74        51.66 o
  -2  11  20        120.31        170.40        43.46 o
  -3  12  20        107.88         97.57        39.74 o
  -4   1  21        131.68        204.61        40.87 o
  -3   1  21         11.35         11.29        41.22 o
  -2   1  21         42.57         82.85        39.60 o
  -1   1  21          4.20         34.35        37.22 o
  -4   2  21         21.03         61.12        39.46 o
  -3   2  21        547.20        517.37        57.34 o
  -2   2  21         24.13          0.00        38.76 o
  -1   2  21         44.28         85.87        38.62 o
  -4   3  21          8.77         42.55        38.97 o
  -3   3  21         25.12         43.32        39.74 o
  -2   3  21         18.81         70.73        39.81 o
  -1   3  21          0.03          0.00        37.22 o
  -4   4  21        501.64        487.23        51.10 o
  -3   4  21        161.06        156.31        44.44 o
  -2   4  21        163.15        250.31        41.78 o
  -4   5  21         10.17         38.13        39.74 o
  -3   5  21          1.23          0.00        37.92 o
  -2   5  21          5.92          5.40        38.20 o
  -3   6  21        235.46        269.02        44.09 o
  -2   6  21         20.52         21.94        38.69 o
  -3   7  21         55.66         37.71        39.53 o
                                                
