# Supplementary material for: Crystal structures of two nickel(II) macrocyclic salts: (5,7,7,12,12,14-hexa­methyl-1,4,8,11-tetra­aza­cyclo­tetra­deca­ne)nickel(II) bis­(perchlorate) monohydrate and (5,7,7,12,12,14-hexa­methyl-1,4,8,11-tetra­aza­cyclo­tetra­deca­ne)nickel(II) dibromide trihydrate
Source: Acta Crystallogr E Crystallogr Commun. 2019 Feb 8;75(Pt 3):332–7. doi: 10.1107/S2056989019002056 (PMC6399696; doi:10.1107/S2056989019002056)
Supplement: Supplementary file 3 [file e-75-00332-IIsup3.hkl]

#
# h,k,l, Fc-squared, Fo-squared, sigma(Fo-squared), status flag
#
data_II
_shelx_title ' MACG kappaccd data final refinement'
_shelx_refln_list_code          4
_shelx_F_calc_maximum     1003.79
_exptl_crystal_F_000      4608.00
_reflns_d_resolution_high  0.7701

loop_
 _space_group_symop_operation_xyz
 'x, y, z'
 '-x, -y, z'
 '-x+1/4, y+1/4, z+1/4'
 'x+1/4, -y+1/4, z+1/4'
 'x, y+1/2, z+1/2'
 '-x, -y+1/2, z+1/2'
 '-x+1/4, y+3/4, z+3/4'
 'x+1/4, -y+3/4, z+3/4'
 'x+1/2, y, z+1/2'
 '-x+1/2, -y, z+1/2'
 '-x+3/4, y+1/4, z+3/4'
 'x+3/4, -y+1/4, z+3/4'
 'x+1/2, y+1/2, z'
 '-x+1/2, -y+1/2, z'
 '-x+3/4, y+3/4, z+1/4'
 'x+3/4, -y+3/4, z+1/4'

_cell_length_a    60.3649
_cell_length_b    19.8364
_cell_length_c     7.9773
_cell_angle_alpha  90.000
_cell_angle_beta   90.000
_cell_angle_gamma  90.000

_shelx_F_squared_multiplier     1.000

loop_
 _refln_index_h
 _refln_index_k
 _refln_index_l
 _refln_F_squared_calc
 _refln_F_squared_meas
 _refln_F_squared_sigma
 _refln_observed_status
   2   2 -10       1185.27       1394.51       300.21 o
   4   2 -10       2245.97       2140.18       435.78 o
   6   2 -10       1813.86       1646.29       387.36 o
   8   2 -10       1100.36        871.57       532.62 o
  10   2 -10       1104.33       1568.82       406.73 o
  12   2 -10       9116.47       9771.22       600.41 o
  14   2 -10       1877.55       2023.97       455.15 o
  16   2 -10       3287.09       3244.16       377.68 o
  18   2 -10       1044.23        794.09       358.31 o
   2   4 -10       3876.98       3321.63       513.26 o
   4   4 -10       2821.44       3253.85       455.15 o
   6   4 -10        567.20       1268.61       367.99 o
   8   4 -10         16.40         19.37       426.10 o
  10   4 -10       4909.51       4822.67       551.99 o
  12   4 -10       2654.31       2459.75       474.52 o
  14   4 -10       2199.09       1723.76       455.15 o
  16   4 -10        413.11        910.30       803.78 o
   2   6 -10        241.57        406.73       319.57 o
   4   6 -10       1338.25       1471.98       571.36 o
   6   6 -10        392.07        658.52       513.26 o
   8   6 -10       3140.97       3341.00       484.20 o
   1   1  -9        415.50        522.94       251.79 o
   3   1  -9       6487.65       6701.37       300.21 o
   5   1  -9       3007.62       3389.42       261.47 o
   7   1  -9       2268.28       2207.97       251.79 o
   9   1  -9       5503.61       4890.45       261.47 o
  11   1  -9       3100.26       2663.12       251.79 o
  13   1  -9       3331.57       3854.26       261.47 o
  15   1  -9        148.37        135.58       242.10 o
  17   1  -9      13098.19      12560.23       406.73 o
  19   1  -9       1542.07       1481.66       290.52 o
  21   1  -9       1411.51       1559.13       271.15 o
  23   1  -9       1932.65       2159.55       271.15 o
  25   1  -9       2774.60       3263.53       329.26 o
  27   1  -9       5168.49       5529.60       338.94 o
  29   1  -9       1611.12       1665.66       290.52 o
  31   1  -9       2439.00       2362.91       271.15 o
  33   1  -9        124.35        348.63       271.15 o
  35   1  -9       2434.82       2663.12       329.26 o
  37   1  -9       3136.90       3331.32       309.89 o
   1   3  -9      12130.05      12095.40       426.10 o
   3   3  -9       1322.60       1171.77       309.89 o
   5   3  -9        657.72        794.09       203.37 o
   7   3  -9      19264.54      20898.21       474.52 o
   9   3  -9        166.46         67.79       222.73 o
  11   3  -9        401.44        735.99       261.47 o
  13   3  -9         26.66         -9.68       329.26 o
  15   3  -9       5545.91       5713.60       300.21 o
  17   3  -9       1402.44       1442.93       251.79 o
  19   3  -9       3399.48       3147.32       309.89 o
  21   3  -9        180.62        203.37       290.52 o
  23   3  -9        358.11        677.88       261.47 o
  25   3  -9        565.66        300.21       271.15 o
  27   3  -9      11225.33      11456.25       426.10 o
  29   3  -9        779.16        949.04       261.47 o
  31   3  -9         89.47         38.74       290.52 o
  33   3  -9       2880.90       2789.01       300.21 o
  35   3  -9       5219.98       6091.28       358.31 o
  37   3  -9       2314.66       3060.17       329.26 o
   1   5  -9        761.18        416.41       261.47 o
   3   5  -9       6575.16       6517.38       280.84 o
   5   5  -9       2200.72       1820.60       242.10 o
   7   5  -9       3825.46       3931.73       261.47 o
   9   5  -9       4682.39       4764.56       309.89 o
  11   5  -9       5200.83       5810.44       367.99 o
  13   5  -9       2173.83       2459.75       290.52 o
  15   5  -9       3389.40       2634.07       280.84 o
  17   5  -9       7784.01       8725.34       387.36 o
  19   5  -9       3552.18       3728.37       319.57 o
  21   5  -9       1782.01       2488.80       358.31 o
  23   5  -9       2275.88       2333.86       387.36 o
  25   5  -9       2910.67       3834.89       406.73 o
  27   5  -9       3886.04       4154.46       358.31 o
  29   5  -9       1363.44       1568.82       309.89 o
  31   5  -9       1053.71       1317.03       329.26 o
  33   5  -9        546.49        455.15       271.15 o
  35   5  -9        120.19       1016.83       338.94 o
   1   7  -9       3505.31       3757.42       300.21 o
   3   7  -9       2784.31       2450.07       261.47 o
   5   7  -9       1683.11       1355.77       271.15 o
   7   7  -9       3211.77       3554.05       271.15 o
   9   7  -9       6588.08       6643.27       348.63 o
  11   7  -9       3539.64       3554.05       358.31 o
  13   7  -9       1218.53       1384.82       251.79 o
  15   7  -9        231.21        561.68       290.52 o
  17   7  -9       9082.28      10507.21       474.52 o
  19   7  -9        686.00       1394.51       367.99 o
  21   7  -9       2384.85       2101.44       348.63 o
  23   7  -9       1397.68       1723.76       348.63 o
  25   7  -9       3767.36       3931.73       367.99 o
  27   7  -9        655.83        406.73       290.52 o
  29   7  -9       2440.18       3341.00       338.94 o
  31   7  -9       3298.31       2847.12       329.26 o
   1   9  -9       6210.54       6798.21       338.94 o
   3   9  -9        633.84       1394.51       261.47 o
   5   9  -9       1440.26       1365.45       261.47 o
   7   9  -9       5576.17       5461.81       319.57 o
   9   9  -9       3700.17       4464.35       309.89 o
  11   9  -9        952.22        755.36       213.05 o
  13   9  -9        419.88        774.73       290.52 o
  15   9  -9       4695.34       5655.49       358.31 o
  17   9  -9        640.41       1229.88       280.84 o
  19   9  -9       3566.72       3098.90       348.63 o
  21   9  -9         62.52        358.31       367.99 o
  23   9  -9       1047.23       1200.82       377.68 o
  25   9  -9       1196.04       1297.66       358.31 o
  27   9  -9       6247.63       5723.28       619.78 o
   1  11  -9       1756.59       2207.97       280.84 o
   3  11  -9       2903.03       3641.21       387.36 o
   5  11  -9       1813.76       2924.59       358.31 o
   7  11  -9        959.37        919.99       348.63 o
   9  11  -9       1420.43        958.72       338.94 o
  11  11  -9       2666.35       3031.11       309.89 o
  13  11  -9        940.03       1074.93       290.52 o
  15  11  -9       2169.66       2004.60       329.26 o
  17  11  -9       4440.89       4822.66       406.73 o
  19  11  -9       3701.91       2914.90       416.41 o
   2   2  -8      21010.67      22825.34       377.68 o
   4   2  -8      10449.34      10904.26       280.84 o
   6   2  -8      10807.68      10439.42       300.21 o
   8   2  -8       1702.47       1578.50       184.00 o
  10   2  -8       3541.38       3311.95       174.31 o
  12   2  -8      12199.44      12298.76       300.21 o
  14   2  -8       6307.31       6536.74       251.79 o
  16   2  -8        262.08         67.79       184.00 o
  18   2  -8       1489.82       1617.24       232.42 o
  20   2  -8       8984.28       9296.70       290.52 o
  22   2  -8      25781.17      27773.90       581.04 o
  24   2  -8        284.84        135.58       203.37 o
  26   2  -8       1644.18       2101.44       232.42 o
  28   2  -8       2670.07       2333.86       271.15 o
  30   2  -8       4806.53       5122.87       319.57 o
  32   2  -8       1393.33       1723.76       261.47 o
  34   2  -8       1977.95       2421.02       271.15 o
  36   2  -8       1771.81       2217.65       280.84 o
  38   2  -8       4104.63       3902.68       309.89 o
  40   2  -8        525.44        358.31       271.15 o
  42   2  -8       4632.75       5035.71       329.26 o
  44   2  -8       4355.08       5055.08       338.94 o
  46   2  -8       5693.47       6130.01       358.31 o
  48   2  -8        930.27        784.41       309.89 o
   2   4  -8       5318.49       5239.08       242.10 o
   4   4  -8       6349.84       5878.23       222.73 o
   6   4  -8       4626.97       4880.77       203.37 o
   8   4  -8       3286.80       3341.00       203.37 o
  10   4  -8       3729.80       3660.58       222.73 o
  12   4  -8      29863.78      33574.66       581.04 o
  14   4  -8       3820.34       3989.84       213.05 o
  16   4  -8       2983.17       3302.27       251.79 o
  18   4  -8       3521.29       3902.68       300.21 o
  20   4  -8       7822.52       8638.19       464.84 o
  22   4  -8       3037.17       3321.63       300.21 o
  24   4  -8       5389.98       5132.56       338.94 o
  26   4  -8        291.62        290.52       271.15 o
  28   4  -8       2240.04       1820.60       251.79 o
  30   4  -8       3366.91       3931.73       300.21 o
  32   4  -8      14388.04      16288.60       542.31 o
  34   4  -8         50.28        -19.37       329.26 o
  36   4  -8       3136.88       2575.96       358.31 o
  38   4  -8       3890.59       4551.51       367.99 o
  40   4  -8       7647.84       7631.04       397.05 o
  42   4  -8        655.53        871.57       300.21 o
  44   4  -8       1048.83        910.30       271.15 o
  46   4  -8       2683.01       2488.80       329.26 o
  48   4  -8       2560.79       2924.59       309.89 o
   2   6  -8      16255.98      17189.22       387.36 o
   4   6  -8       2003.57       1530.08       203.37 o
   6   6  -8      11269.56      11039.83       290.52 o
   8   6  -8        445.68        590.73       193.68 o
  10   6  -8       2976.37       3379.74       213.05 o
  12   6  -8        293.36        106.52       164.63 o
  14   6  -8       9422.55       8609.13       300.21 o
  16   6  -8       1177.23       1462.29       193.68 o
  18   6  -8       2658.81       2692.17       271.15 o
  20   6  -8        900.37        958.72       338.94 o
  22   6  -8      24458.06      25333.52       687.57 o
  24   6  -8       1750.60       1123.35       329.26 o
  26   6  -8       5384.95       5839.49       348.63 o
  28   6  -8       1788.86       1985.23       280.84 o
  30   6  -8       6472.99       7030.63       416.41 o
  32   6  -8         70.34        106.52       329.26 o
  34   6  -8       6109.31       4822.66       358.31 o
  36   6  -8       1650.57       1772.18       377.68 o
  38   6  -8       2756.06       2101.44       367.99 o
  40   6  -8        358.43        290.52       348.63 o
  42   6  -8       6342.55       6507.69       426.10 o
  44   6  -8        364.99        503.57       367.99 o
  46   6  -8       2320.07       2353.23       348.63 o
   2   8  -8       2031.63       2149.86       213.05 o
   4   8  -8       4237.96       4406.25       242.10 o
   6   8  -8       3897.92       4222.25       251.79 o
   8   8  -8       2121.84       2430.70       203.37 o
  10   8  -8       2648.52       2362.91       203.37 o
  12   8  -8      10766.51      11988.87       329.26 o
  14   8  -8       5237.43       4900.14       261.47 o
  16   8  -8       1496.94       2149.86       232.42 o
  18   8  -8       3036.16       3331.32       242.10 o
  20   8  -8       1507.23       1849.66       251.79 o
  22   8  -8       5454.37       5858.86       358.31 o
  24   8  -8       1916.20       2178.91       319.57 o
  26   8  -8       2508.89       2546.91       280.84 o
  28   8  -8        178.17        309.89       271.15 o
  30   8  -8       9436.17      10381.32       513.26 o
  32   8  -8       6596.62       7088.74       416.41 o
  34   8  -8       3858.69       4357.83       358.31 o
  36   8  -8        500.01        551.99       358.31 o
  38   8  -8       4362.00       4822.66       426.10 o
  40   8  -8       2078.69       2943.96       367.99 o
  42   8  -8       1155.34       1917.44       348.63 o
   2  10  -8      10757.35      12172.87       358.31 o
   4  10  -8       3642.46       3050.48       242.10 o
   6  10  -8       5132.41       5897.60       290.52 o
   8  10  -8        502.47        261.47       203.37 o
  10  10  -8       3883.59       4260.99       261.47 o
  12  10  -8       1687.74       1665.66       213.05 o
  14  10  -8       2008.31       2450.07       222.73 o
  16  10  -8        336.02        551.99       222.73 o
  18  10  -8       2214.41       2401.65       232.42 o
  20  10  -8       6600.88       6255.91       309.89 o
  22  10  -8       6937.29       7447.05       406.73 o
  24  10  -8       2227.65       2605.01       464.84 o
  26  10  -8       2105.44       2285.44       445.47 o
  28  10  -8       4800.37       5655.49       513.26 o
  30  10  -8       1288.33       2091.76       445.47 o
  32  10  -8        611.67       1123.35       435.78 o
  34  10  -8       1835.49       2304.81       367.99 o
  36  10  -8       3293.71       3079.53       406.73 o
  38  10  -8        471.67        406.73       455.15 o
   2  12  -8       1601.45       2217.65       290.52 o
   4  12  -8       1747.56       1743.13       232.42 o
   6  12  -8       3585.76       3282.90       261.47 o
   8  12  -8       4746.37       5064.77       290.52 o
  10  12  -8       2041.67       2391.96       251.79 o
  12  12  -8       5738.49       5897.60       300.21 o
  14  12  -8       5491.57       6149.38       338.94 o
  16  12  -8       5343.17       4948.56       329.26 o
  18  12  -8         26.03        154.95       271.15 o
  20  12  -8        743.61        106.52       358.31 o
  22  12  -8        521.19        784.41       358.31 o
  24  12  -8       3001.40       3273.21       367.99 o
  26  12  -8         63.69       -184.00       358.31 o
  28  12  -8        449.07        900.62       445.47 o
  30  12  -8       2838.78       3040.80       474.52 o
  32  12  -8       3805.19       2769.64       600.41 o
   2  14  -8       1502.50       1975.55       280.84 o
   4  14  -8       9496.04       9441.96       377.68 o
   6  14  -8       1458.34       1781.87       261.47 o
   8  14  -8        644.53        832.83       242.10 o
  10  14  -8        359.95        668.20       290.52 o
  12  14  -8       4794.39       5452.13       367.99 o
  14  14  -8        388.43        610.10       251.79 o
  16  14  -8        708.79        765.04       290.52 o
  18  14  -8        225.24        367.99       290.52 o
  20  14  -8       4312.80       5306.87       522.94 o
  22  14  -8       2816.10       3670.26       445.47 o
  24  14  -8       2682.51       3825.21       561.68 o
   2  16  -8       1297.63       1384.82       329.26 o
   4  16  -8       1094.99        648.83       280.84 o
   6  16  -8       2314.15       2285.44       338.94 o
   8  16  -8       2724.17       3263.53       338.94 o
  10  16  -8        697.16        823.15       338.94 o
   1   1  -7      24437.09      26912.02       406.73 o
   3   1  -7       9406.83      10013.32       213.05 o
   5   1  -7       1665.50       1626.92       125.89 o
   7   1  -7      36091.09      40024.24       503.57 o
   9   1  -7       2066.88       1878.71       125.89 o
  11   1  -7      11808.80      12492.45       290.52 o
  13   1  -7        286.69        416.41       154.95 o
  15   1  -7      13284.61      13267.17       300.21 o
  17   1  -7      20313.43      20539.90       406.73 o
  19   1  -7      20346.06      18419.09       377.68 o
  21   1  -7       9844.77       9064.29       251.79 o
  23   1  -7        965.49        590.73       203.37 o
  25   1  -7       2528.08       1878.71       203.37 o
  27   1  -7      22425.29      23851.86       600.41 o
  29   1  -7      11768.07      11921.08       406.73 o
  31   1  -7       3508.17       3224.79       261.47 o
  33   1  -7       7711.17       8231.46       290.52 o
  35   1  -7       6080.58       6517.38       309.89 o
  37   1  -7      10353.27      10575.00       338.94 o
  39   1  -7       4485.75       4106.04       242.10 o
  41   1  -7       5648.22       4880.77       251.79 o
  43   1  -7       1565.49       1655.98       213.05 o
  45   1  -7       4701.20       5006.66       271.15 o
  47   1  -7       2422.84       2537.23       271.15 o
  49   1  -7       3651.86       3476.58       280.84 o
  51   1  -7       1341.40       1442.93       261.47 o
  53   1  -7       2333.54       2324.18       251.79 o
  55   1  -7        669.69        939.35       300.21 o
  57   1  -7        792.79       1181.46       338.94 o
   1   3  -7       1014.30       1239.56       125.89 o
   3   3  -7      20407.37      21363.05       348.63 o
   5   3  -7       3802.29       3699.31       125.89 o
   7   3  -7      14706.17      13422.12       261.47 o
   9   3  -7      23331.94      23532.28       445.47 o
  11   3  -7      10265.76      11223.83       329.26 o
  13   3  -7        922.97        978.09       164.63 o
  15   3  -7      23267.41      23328.91       445.47 o
  17   3  -7      61156.94      62694.64      1239.56 o
  19   3  -7       1552.27       1094.30       184.00 o
  21   3  -7       4686.30       4067.31       251.79 o
  23   3  -7      13252.19      12753.91       474.52 o
  25   3  -7      22834.24      24800.89       551.99 o
  27   3  -7       8436.42       9083.65       358.31 o
  29   3  -7        583.04        280.84       271.15 o
  31   3  -7       2235.29       1994.92       251.79 o
  33   3  -7        654.66        348.63       271.15 o
  35   3  -7       3733.26       3205.43       280.84 o
  37   3  -7       3690.35       4018.89       300.21 o
  39   3  -7       3261.72       2866.48       271.15 o
  41   3  -7        387.15        551.99       222.73 o
  43   3  -7       8740.66       9451.65       435.78 o
  45   3  -7       2075.89       2546.91       271.15 o
  47   3  -7       6348.48       6585.17       358.31 o
  49   3  -7       2215.87       2062.71       271.15 o
  51   3  -7       7496.20       7844.09       397.05 o
  53   3  -7        278.61        493.89       280.84 o
  55   3  -7       2019.49       2120.81       300.21 o
  57   3  -7       1233.20       1355.77       377.68 o
   1   5  -7      19712.60      19658.65       329.26 o
   3   5  -7      20367.33      19048.56       319.57 o
   5   5  -7      19989.30      19871.70       377.68 o
   7   5  -7      31861.28      33313.19       513.26 o
   9   5  -7       5581.92       5074.45       193.68 o
  11   5  -7      10380.68      10962.36       300.21 o
  13   5  -7       8172.49       7989.35       251.79 o
  15   5  -7       4046.60       4251.31       242.10 o
  17   5  -7      14178.94      14342.10       426.10 o
  19   5  -7       3773.58       3709.00       251.79 o
  21   5  -7       8219.01       8028.09       290.52 o
  23   5  -7       1449.84       1617.24       242.10 o
  25   5  -7       1715.84       2014.29       338.94 o
  27   5  -7      21447.38      21498.63       581.04 o
  29   5  -7       3212.57       3583.10       319.57 o
  31   5  -7       2398.26       2343.54       300.21 o
  33   5  -7       6877.32       6178.43       319.57 o
  35   5  -7       8263.18       8521.98       358.31 o
  37   5  -7       3805.50       3960.78       280.84 o
  39   5  -7       1115.57        852.20       222.73 o
  41   5  -7       8408.56       7350.21       358.31 o
  43   5  -7       5160.39       5064.77       377.68 o
  45   5  -7       1680.11       1675.34       319.57 o
  47   5  -7       1395.10       1636.61       271.15 o
  49   5  -7       2313.55       2682.49       309.89 o
  51   5  -7       1531.38       1791.55       309.89 o
  53   5  -7       1241.96       1946.50       397.05 o
  55   5  -7        509.28       1239.56       358.31 o
   1   7  -7      14163.25      15601.03       319.57 o
   3   7  -7       7302.34       7485.78       290.52 o
   5   7  -7       2136.56       2275.76       213.05 o
   7   7  -7      39677.31      39878.98       745.67 o
   9   7  -7       8951.45       8241.14       280.84 o
  11   7  -7      11693.45      10913.94       309.89 o
  13   7  -7       2033.63       1907.76       184.00 o
  15   7  -7      21254.63      22505.77       513.26 o
  17   7  -7       7653.19       8357.35       280.84 o
  19   7  -7       9983.65       9267.65       309.89 o
  21   7  -7       1942.95       1752.82       261.47 o
  23   7  -7       6575.74       5926.65       251.79 o
  25   7  -7       1453.20        890.93       280.84 o
  27   7  -7      18717.02      19619.92       503.57 o
  29   7  -7       3064.81       2953.64       309.89 o
  31   7  -7         46.73         19.37       232.42 o
  33   7  -7       8175.88       7960.30       309.89 o
  35   7  -7       6426.19       5548.97       319.57 o
  37   7  -7       7197.98       6372.12       338.94 o
  39   7  -7       1148.45       1394.51       319.57 o
  41   7  -7       6985.95       7311.47       416.41 o
  43   7  -7        917.34       1133.04       261.47 o
  45   7  -7       4022.96       4619.30       377.68 o
  47   7  -7        583.07        823.15       358.31 o
  49   7  -7       1705.22       1481.66       426.10 o
  51   7  -7       2293.68       2479.12       455.15 o
  53   7  -7       1922.21       2043.34       377.68 o
   1   9  -7       3149.25       3002.06       232.42 o
   3   9  -7      10014.57       9713.12       309.89 o
   5   9  -7       4358.97       4193.20       222.73 o
   7   9  -7        403.80        852.20       203.37 o
   9   9  -7      20779.65      21024.11       503.57 o
  11   9  -7      20056.72      20656.11       551.99 o
  13   9  -7       1126.68        968.41       222.73 o
  15   9  -7       1707.89       1762.50       213.05 o
  17   9  -7      30720.99      32790.25       687.57 o
  19   9  -7       9227.81       8938.39       329.26 o
  21   9  -7         95.81        358.31       184.00 o
  23   9  -7       4892.22       5180.98       300.21 o
  25   9  -7      16695.27      17712.16       484.20 o
  27   9  -7       2085.88       1888.39       280.84 o
  29   9  -7       1511.02       1965.87       251.79 o
  31   9  -7       2848.79       2789.01       290.52 o
  33   9  -7        512.13        435.78       271.15 o
  35   9  -7        349.63         96.84       222.73 o
  37   9  -7       2970.02       2866.48       319.57 o
  39   9  -7       3044.48       2905.22       338.94 o
  41   9  -7        696.34        726.30       300.21 o
  43   9  -7       3286.44       3776.79       474.52 o
  45   9  -7       2131.13       2401.65       464.84 o
  47   9  -7       4618.47       5326.24       484.20 o
  49   9  -7       1123.19       1355.77       338.94 o
   1  11  -7      14106.50      14729.46       406.73 o
   3  11  -7       4028.34       3650.89       242.10 o
   5  11  -7       5121.85       5055.08       251.79 o
   7  11  -7       8764.27       9519.44       300.21 o
   9  11  -7      10461.22       9993.96       348.63 o
  11  11  -7         19.53        135.58       184.00 o
  13  11  -7       5594.86       6062.23       290.52 o
  15  11  -7       2089.84       1878.71       222.73 o
  17  11  -7       6360.48       6546.43       271.15 o
  19  11  -7       2199.61       1927.13       213.05 o
  21  11  -7       7842.10       6982.21       309.89 o
  23  11  -7        425.72        222.73       213.05 o
  25  11  -7        426.65        871.57       261.47 o
  27  11  -7      10771.79      10729.95       464.84 o
  29  11  -7       6029.90       5335.92       387.36 o
  31  11  -7       1617.20       1375.14       309.89 o
  33  11  -7        382.92        648.83       338.94 o
  35  11  -7       6324.08       5810.44       426.10 o
  37  11  -7       6798.77       6652.95       445.47 o
  39  11  -7       2273.59       2808.38       484.20 o
  41  11  -7        691.49        522.94       435.78 o
  43  11  -7       2557.81       3147.32       397.05 o
  45  11  -7       1119.26       2033.65       474.52 o
  47  11  -7       1914.57       3650.89       881.25 o
   1  13  -7       6984.25       7204.95       309.89 o
   3  13  -7        892.61        978.09       232.42 o
   5  13  -7         28.25         38.74       222.73 o
   7  13  -7       9286.21       9780.91       338.94 o
   9  13  -7       1950.92       2353.23       242.10 o
  11  13  -7       3183.66       2798.70       242.10 o
  13  13  -7        453.51        474.52       232.42 o
  15  13  -7       7216.72       6720.74       280.84 o
  17  13  -7        921.77        987.77       222.73 o
  19  13  -7       7699.78       7108.10       280.84 o
  21  13  -7        640.00        687.57       232.42 o
  23  13  -7       3900.47       3709.00       290.52 o
  25  13  -7       4222.69       3960.78       319.57 o
  27  13  -7       5553.40       5394.02       484.20 o
  29  13  -7        149.69        648.83       406.73 o
  31  13  -7        916.03        987.77       377.68 o
  33  13  -7       6300.12       5907.28       542.31 o
  35  13  -7       1426.19       1055.56       329.26 o
  37  13  -7       1269.98       2072.39       464.84 o
  39  13  -7        220.15        164.63       455.15 o
  41  13  -7       3822.93       3834.89       532.62 o
   1  15  -7        712.42        522.94       251.79 o
   3  15  -7       1212.93       1839.97       271.15 o
   5  15  -7       1040.84        852.20       251.79 o
   7  15  -7       1279.72        735.99       242.10 o
   9  15  -7       7146.33       6391.48       300.21 o
  11  15  -7       3803.79       4270.67       290.52 o
  13  15  -7       3480.09       3331.32       280.84 o
  15  15  -7       3173.50       3331.32       271.15 o
  17  15  -7       5338.76       6352.75       426.10 o
  19  15  -7       2101.05       1878.71       426.10 o
  21  15  -7       1599.42       2266.07       338.94 o
  23  15  -7       2558.38       2353.23       377.68 o
  25  15  -7       3280.52       2692.17       358.31 o
  27  15  -7          8.95        329.26       426.10 o
  29  15  -7         58.24        280.84       406.73 o
  31  15  -7       2693.26       2479.12       435.78 o
  33  15  -7       1971.65       2014.29       426.10 o
  35  15  -7       1591.61       2750.27       648.83 o
   1  17  -7       4169.01       4396.57       290.52 o
   3  17  -7       6393.30       6730.43       348.63 o
   5  17  -7       4038.27       3709.00       290.52 o
   7  17  -7         55.97         29.05       280.84 o
   9  17  -7       4578.29       4842.03       435.78 o
  11  17  -7       1771.49       1975.55       348.63 o
  13  17  -7        932.83       1229.88       397.05 o
  15  17  -7        405.13       -416.41       416.41 o
  17  17  -7        353.33         -9.68       290.52 o
  19  17  -7        116.28         38.74       367.99 o
  21  17  -7       1410.32       1607.55       377.68 o
  23  17  -7        385.12        765.04       377.68 o
  25  17  -7       1966.82       1530.08       435.78 o
   2   2  -6      26766.15      26360.03       348.63 o
   4   2  -6      40742.27      38591.00       435.78 o
   6   2  -6       9509.90       8531.66       164.63 o
   8   2  -6      36501.95      36383.04       464.84 o
  10   2  -6      14625.93      15823.76       242.10 o
  12   2  -6      93598.81      94071.02      1016.83 o
  14   2  -6       4008.25       3544.37        96.84 o
  16   2  -6      15473.55      15291.14       242.10 o
  18   2  -6       3947.55       3883.31       145.26 o
  20   2  -6      22230.57      22922.18       358.31 o
  22   2  -6      20234.83      19455.29       348.63 o
  24   2  -6       5198.05       4677.40       184.00 o
  26   2  -6       4777.43       4842.03       203.37 o
  28   2  -6      17436.37      16240.18       435.78 o
  30   2  -6      15474.17      15349.24       377.68 o
  32   2  -6      42279.34      42600.21       784.41 o
  34   2  -6       2261.28       2304.81       203.37 o
  36   2  -6       9645.87       9490.39       290.52 o
  38   2  -6       8466.71       8328.30       251.79 o
  40   2  -6      13040.24      13538.32       329.26 o
  42   2  -6       2356.26       2391.96       203.37 o
  44   2  -6       3405.04       3515.32       242.10 o
  46   2  -6       7065.36       6614.22       280.84 o
  48   2  -6       6604.28       6682.01       290.52 o
  50   2  -6        910.95       1026.51       213.05 o
  52   2  -6        568.45       1123.35       232.42 o
  54   2  -6       4166.47       4231.94       319.57 o
  56   2  -6      12609.85      12424.66       474.52 o
  58   2  -6        463.42        348.63       271.15 o
  60   2  -6        268.28        794.09       367.99 o
  62   2  -6       3717.92       4251.31       435.78 o
   2   4  -6      43402.87      45573.21       522.94 o
   4   4  -6      28233.50      26805.49       290.52 o
   6   4  -6      35975.29      39520.67       474.52 o
   8   4  -6       4421.20       3592.79       106.52 o
  10   4  -6      11327.09      11136.68       184.00 o
  12   4  -6      24055.21      25304.46       338.94 o
  14   4  -6      28866.74      27125.07       358.31 o
  16   4  -6       2183.11       1801.24       116.21 o
  18   4  -6        142.34        193.68        96.84 o
  20   4  -6      24129.11      25420.67       426.10 o
  22   4  -6      49841.15      51344.92       881.25 o
  24   4  -6       2449.30       2285.44       164.63 o
  26   4  -6      21530.14      20646.43       406.73 o
  28   4  -6       8662.80       8841.55       280.84 o
  30   4  -6      17621.68      19494.03       522.94 o
  32   4  -6       1127.78       1268.61       222.73 o
  34   4  -6      24152.60      23629.12       542.31 o
  36   4  -6       1425.91       1578.50       184.00 o
  38   4  -6       6540.55       6943.48       300.21 o
  40   4  -6        284.32        116.21       213.05 o
  42   4  -6      11552.03      11708.04       387.36 o
  44   4  -6       5125.88       5316.55       280.84 o
  46   4  -6       8355.74       8376.72       358.31 o
  48   4  -6       1651.98       2091.76       242.10 o
  50   4  -6       2992.18       2779.33       242.10 o
  52   4  -6       7061.08       7040.32       358.31 o
  54   4  -6       1591.55       1452.61       280.84 o
  56   4  -6        112.90       -145.26       319.57 o
  58   4  -6       2315.33       2575.96       367.99 o
  60   4  -6       3848.84       3902.68       416.41 o
  62   4  -6        147.61       1239.56       522.94 o
   2   6  -6        696.21        881.25       106.52 o
   4   6  -6      14414.48      14274.31       242.10 o
   6   6  -6       1115.99        958.72        77.47 o
   8   6  -6      12894.94      12434.34       193.68 o
  10   6  -6       1119.11        803.78        67.79 o
  12   6  -6      38409.20      39917.72       513.26 o
  14   6  -6       3423.60       3186.06       116.21 o
  16   6  -6      31968.23      31444.16       397.05 o
  18   6  -6       3006.94       3089.22       116.21 o
  20   6  -6       5686.10       6323.70       203.37 o
  22   6  -6        312.47        358.31       145.26 o
  24   6  -6      50259.08      49718.00       890.93 o
  26   6  -6       1921.16       1752.82       145.26 o
  28   6  -6       1949.70       2198.28       193.68 o
  30   6  -6       5591.71       5791.07       271.15 o
  32   6  -6      37395.48      39724.04       784.41 o
  34   6  -6       3303.37       2692.17       261.47 o
  36   6  -6       3313.92       3031.11       242.10 o
  38   6  -6       2255.30       1869.02       213.05 o
  40   6  -6      14620.12      16443.54       464.84 o
  42   6  -6        215.29        406.73       222.73 o
  44   6  -6       9301.28       8948.08       358.31 o
  46   6  -6        273.23         96.84       300.21 o
  48   6  -6       8793.31       8735.03       358.31 o
  50   6  -6        807.83        958.72       271.15 o
  52   6  -6       4915.91       5132.56       367.99 o
  54   6  -6        841.91        784.41       329.26 o
  56   6  -6       5110.11       4406.25       464.84 o
  58   6  -6        354.68        329.26       309.89 o
  60   6  -6        372.23       2101.44       513.26 o
   2   8  -6      24139.49      25381.94       377.68 o
   4   8  -6      28955.46      29352.40       416.41 o
   6   8  -6      24221.35      26050.14       338.94 o
   8   8  -6      14360.27      12899.18       203.37 o
  10   8  -6       7167.11       7204.95       154.95 o
  12   8  -6       8159.58       7495.47       184.00 o
  14   8  -6       7176.26       7195.26       213.05 o
  16   8  -6       2412.66       2372.60       154.95 o
  18   8  -6        937.75       1142.72       125.89 o
  20   8  -6      22328.51      21750.41       377.68 o
  22   8  -6      43000.72      43239.36       803.78 o
  24   8  -6      10127.03       9393.54       280.84 o
  26   8  -6       4555.01       4474.04       184.00 o
  28   8  -6      18500.68      18322.25       358.31 o
  30   8  -6      11719.04      12056.66       309.89 o
  32   8  -6       7352.78       6643.27       300.21 o
  34   8  -6       4485.39       4725.82       261.47 o
  36   8  -6      16334.67      16598.49       426.10 o
  38   8  -6       3219.87       2711.54       232.42 o
  40   8  -6       3101.68       3505.63       280.84 o
  42   8  -6       6587.06       6507.69       348.63 o
  44   8  -6      10257.64       9451.65       367.99 o
  46   8  -6       2625.45       2585.65       280.84 o
  48   8  -6       3367.01       3040.80       387.36 o
  50   8  -6       2644.02       2227.34       367.99 o
  52   8  -6       2036.95       1907.76       416.41 o
  54   8  -6        911.45        164.63       397.05 o
  56   8  -6       1693.67       1985.23       338.94 o
  58   8  -6        505.92        551.99       387.36 o
   2  10  -6        372.72        397.05       106.52 o
   4  10  -6      10029.83       9945.54       213.05 o
   6  10  -6       4562.03       3922.05       135.58 o
   8  10  -6      19886.78      19310.03       300.21 o
  10  10  -6       4502.27       4425.62       164.63 o
  12  10  -6      26489.05      27783.58       474.52 o
  14  10  -6      10019.18       8822.18       261.47 o
  16  10  -6       7418.33       7882.83       242.10 o
  18  10  -6      15797.80      15533.24       319.57 o
  20  10  -6       4867.48       4967.93       184.00 o
  22  10  -6       4027.16       4125.41       184.00 o
  24  10  -6       3694.26       3612.16       193.68 o
  26  10  -6       8295.79       8521.98       280.84 o
  28  10  -6       4332.67       4745.19       242.10 o
  30  10  -6      10020.94       9238.60       300.21 o
  32  10  -6       8060.91       8396.08       290.52 o
  34  10  -6       4649.07       4444.99       251.79 o
  36  10  -6       2065.64       1994.92       222.73 o
  38  10  -6       8281.88       9238.60       387.36 o
  40  10  -6       4674.93       4241.62       309.89 o
  42  10  -6        395.16        610.10       300.21 o
  44  10  -6        404.38        125.89       271.15 o
  46  10  -6       7088.43       6798.21       445.47 o
  48  10  -6       3229.49       3495.95       358.31 o
  50  10  -6        674.77        242.10       319.57 o
  52  10  -6        207.16       -222.73       319.57 o
  54  10  -6       1692.25       1520.40       464.84 o
  56  10  -6       5649.77       5548.97       551.99 o
   2  12  -6      22248.04      24074.59       397.05 o
   4  12  -6       8256.26       8066.83       213.05 o
   6  12  -6      11778.96      12289.08       251.79 o
   8  12  -6       5580.13       5587.71       193.68 o
  10  12  -6      19547.15      20355.91       358.31 o
  12  12  -6       7289.12       7476.10       232.42 o
  14  12  -6       4886.19       4628.98       222.73 o
  16  12  -6       1422.24       1452.61       174.31 o
  18  12  -6      12091.63      12996.02       329.26 o
  20  12  -6      13263.04      13102.54       338.94 o
  22  12  -6      14674.09      14613.25       416.41 o
  24  12  -6       5625.76       5016.35       242.10 o
  26  12  -6       3712.09       3922.05       251.79 o
  28  12  -6       2069.80       2711.54       213.05 o
  30  12  -6       2576.43       2663.12       242.10 o
  32  12  -6        324.68        639.15       193.68 o
  34  12  -6       1126.28       1026.51       242.10 o
  36  12  -6        247.68        677.88       261.47 o
  38  12  -6       2278.20       3379.74       367.99 o
  40  12  -6       4173.97       3776.79       338.94 o
  42  12  -6       3920.43       3834.89       377.68 o
  44  12  -6        715.65       1103.98       338.94 o
  46  12  -6       2751.86       2740.59       377.68 o
  48  12  -6        821.92        852.20       348.63 o
  50  12  -6       3035.13       3834.89       435.78 o
  52  12  -6       1478.52        881.25       581.04 o
   2  14  -6       9921.04      10236.06       242.10 o
   4  14  -6       1541.90       1946.50       164.63 o
   6  14  -6      15661.36      16985.85       367.99 o
   8  14  -6        649.38        949.04       164.63 o
  10  14  -6       4579.10       4580.56       193.68 o
  12  14  -6       5660.79       5326.24       251.79 o
  14  14  -6      19507.45      20627.06       464.84 o
  16  14  -6        336.55        706.94       164.63 o
  18  14  -6        501.10        397.05       193.68 o
  20  14  -6       1924.61       2120.81       203.37 o
  22  14  -6       3795.79       4086.68       251.79 o
  24  14  -6        204.29        -58.10       261.47 o
  26  14  -6        281.74        145.26       213.05 o
  28  14  -6        923.42        648.83       203.37 o
  30  14  -6       9030.37       7844.09       309.89 o
  32  14  -6       4695.05       4880.77       261.47 o
  34  14  -6       1072.41       1675.34       309.89 o
  36  14  -6        272.83        881.25       426.10 o
  38  14  -6       5850.86       6643.27       493.89 o
  40  14  -6        617.18       1123.35       416.41 o
  42  14  -6       2458.34       2663.12       435.78 o
  44  14  -6        185.57        232.42       445.47 o
  46  14  -6       1278.18       2585.65       435.78 o
   2  16  -6       1372.15       1404.19       232.42 o
   4  16  -6      10219.14      10100.48       290.52 o
   6  16  -6       1409.54       1772.18       193.68 o
   8  16  -6       3078.12       3021.43       203.37 o
  10  16  -6       2176.16       2033.65       203.37 o
  12  16  -6       6253.06       6226.85       280.84 o
  14  16  -6       3809.71       3311.95       213.05 o
  16  16  -6       1579.31       1433.24       213.05 o
  18  16  -6       2847.48       2585.65       251.79 o
  20  16  -6       5492.08       5190.66       319.57 o
  22  16  -6       7481.53       7621.36       387.36 o
  24  16  -6       3222.58       2905.22       358.31 o
  26  16  -6       2338.99       2333.86       300.21 o
  28  16  -6        571.86        242.10       232.42 o
  30  16  -6        770.11       1239.56       261.47 o
  32  16  -6        530.79        861.88       329.26 o
  34  16  -6       4479.43       4687.09       387.36 o
  36  16  -6        198.37        -48.42       445.47 o
  38  16  -6       1141.00       1045.88       464.84 o
  40  16  -6        551.39        832.83       426.10 o
   2  18  -6       1115.64       1036.20       203.37 o
   4  18  -6       1033.68       1287.98       222.73 o
   6  18  -6       3098.31       3089.22       242.10 o
   8  18  -6       4228.47       4493.41       271.15 o
  10  18  -6       3156.63       3786.47       309.89 o
  12  18  -6       4060.65       4212.57       261.47 o
  14  18  -6       9348.83       7388.94       387.36 o
  16  18  -6       3323.46       3951.10       338.94 o
  18  18  -6       3743.10       5180.98       397.05 o
  20  18  -6        272.13        493.89       348.63 o
  22  18  -6        353.29        610.10       338.94 o
  24  18  -6       2586.54       3021.43       358.31 o
  26  18  -6       1845.45       2246.70       358.31 o
  28  18  -6        670.65        706.94       280.84 o
  30  18  -6       3828.31       3999.52       329.26 o
  32  18  -6       4629.60       4706.46       397.05 o
   2  20  -6        153.47        513.26       338.94 o
   4  20  -6       4514.76       5239.08       445.47 o
   6  20  -6        178.98        513.26       300.21 o
   8  20  -6        845.64        861.88       367.99 o
  10  20  -6        425.08        -87.16       300.21 o
  12  20  -6       2875.55       2227.34       387.36 o
  14  20  -6        110.78       -445.47       445.47 o
  16  20  -6       1310.69       1258.93       397.05 o
  18  20  -6        234.58       -445.47       445.47 o
   1   1  -5      23182.73      22544.51       232.42 o
   3   1  -5      15643.94      17344.16       203.37 o
   5   1  -5      13896.05      15397.67       203.37 o
   7   1  -5      32319.94      31492.58       319.57 o
   9   1  -5      24991.93      24733.10       271.15 o
  11   1  -5      27016.00      26873.28       280.84 o
  13   1  -5       6942.60       7350.21        96.84 o
  15   1  -5      23216.18      21111.26       213.05 o
  17   1  -5      94749.64      96927.82       987.77 o
  19   1  -5      36379.56      33942.65       367.99 o
  21   1  -5      55422.08      54356.67       581.04 o
  23   1  -5      23911.27      23987.43       290.52 o
  25   1  -5      35482.18      36644.50       445.47 o
  27   1  -5      39735.42      39665.93       464.84 o
  29   1  -5      48171.87      46231.73       532.62 o
  31   1  -5      23678.83      21682.62       329.26 o
  33   1  -5       2305.52       1985.23       106.52 o
  35   1  -5      15029.66      15107.14       261.47 o
  37   1  -5      23172.72      23086.81       367.99 o
  39   1  -5      28943.84      29681.66       484.20 o
  41   1  -5        465.38        338.94       135.58 o
  43   1  -5      18769.11      19484.34       358.31 o
  45   1  -5       7222.30       7689.15       232.42 o
  47   1  -5      11981.21      11126.99       300.21 o
  49   1  -5       3279.34       3098.90       213.05 o
  51   1  -5       5037.22       5684.55       271.15 o
  53   1  -5       2883.10       2827.75       232.42 o
  55   1  -5        765.18        871.57       213.05 o
  57   1  -5       1875.77       1859.34       280.84 o
  59   1  -5       1172.71       1181.46       232.42 o
  61   1  -5       2178.06       2556.59       271.15 o
  63   1  -5        584.86        581.04       319.57 o
  65   1  -5        806.41        890.93       300.21 o
  67   1  -5        593.83       1200.82       300.21 o
   1   3  -5      80411.11      80755.43       755.36 o
   3   3  -5      18753.58      17576.58       203.37 o
   5   3  -5      55752.53      55586.54       493.89 o
   7   3  -5      90621.02      98361.06       910.30 o
   9   3  -5       4610.14       5781.39        87.16 o
  11   3  -5      23381.04      22283.04       251.79 o
  13   3  -5      16706.29      16763.12       184.00 o
  15   3  -5      17310.18      18467.51       193.68 o
  17   3  -5       9117.78       8299.24       135.58 o
  19   3  -5      36553.79      34756.11       377.68 o
  21   3  -5       5408.75       5345.60        96.84 o
  23   3  -5      13999.61      13664.22       184.00 o
  25   3  -5      10978.35       9025.55       145.26 o
  27   3  -5      83064.00      81375.20       794.09 o
  29   3  -5       8619.69       7882.83       135.58 o
  31   3  -5      14559.92      13925.69       242.10 o
  33   3  -5      46734.74      46648.15       668.20 o
  35   3  -5      18531.21      18690.25       358.31 o
  37   3  -5       6247.14       5781.39       213.05 o
  39   3  -5       7723.71       8086.19       242.10 o
  41   3  -5      30565.59      29381.46       619.78 o
  43   3  -5       1536.17       1588.19       184.00 o
  45   3  -5       2314.89       2023.97       193.68 o
  47   3  -5       2268.36       2101.44       213.05 o
  49   3  -5      16020.13      15262.09       435.78 o
  51   3  -5        215.01        300.21       193.68 o
  53   3  -5        138.56        174.31       203.37 o
  55   3  -5        240.46        358.31       213.05 o
  57   3  -5       3241.81       3389.42       271.15 o
  59   3  -5       1271.54       2227.34       329.26 o
  61   3  -5       1943.39       2643.75       377.68 o
  63   3  -5       2806.66       2256.39       397.05 o
  65   3  -5       2381.09       2818.06       406.73 o
  67   3  -5       3697.53       3912.36       493.89 o
   1   5  -5       3244.48       2837.43        77.47 o
   3   5  -5      45358.52      44081.87       445.47 o
   5   5  -5      56418.08      55228.23       619.78 o
   7   5  -5      66324.66      65493.34       639.15 o
   9   5  -5      34305.87      34388.12       377.68 o
  11   5  -5      31952.40      29730.08       319.57 o
  13   5  -5      31484.83      31366.69       348.63 o
  15   5  -5      69919.56      68350.13       590.73 o
  17   5  -5      78507.98      82585.71       842.51 o
  19   5  -5       5253.03       5239.08       106.52 o
  21   5  -5       6160.76       5684.55       116.21 o
  23   5  -5      51434.44      51741.96       590.73 o
  25   5  -5      13165.02      13102.54       193.68 o
  27   5  -5      15106.83      14167.79       232.42 o
  29   5  -5        156.80        213.05        87.16 o
  31   5  -5       6727.42       6449.59       164.63 o
  33   5  -5       2989.52       3069.85       125.89 o
  35   5  -5       2748.21       2885.85       135.58 o
  37   5  -5       5926.56       5500.55       174.31 o
  39   5  -5       4253.51       4522.46       203.37 o
  41   5  -5        589.37        687.57       174.31 o
  43   5  -5       4168.92       4415.93       251.79 o
  45   5  -5      16360.26      15484.82       435.78 o
  47   5  -5       1652.18       1636.61       203.37 o
  49   5  -5       2910.85       2934.27       222.73 o
  51   5  -5      12049.45      11475.62       348.63 o
  53   5  -5       7738.99       7330.84       348.63 o
  55   5  -5       4354.78       4280.36       300.21 o
  57   5  -5       1893.09       1801.24       271.15 o
  59   5  -5       6233.35       5926.65       445.47 o
  61   5  -5       6149.46       6565.80       658.52 o
  63   5  -5       2584.71       2033.65       416.41 o
  65   5  -5        124.92        397.05       387.36 o
   1   7  -5       3769.83       3282.90        96.84 o
   3   7  -5      83847.92      84764.62       978.09 o
   5   7  -5     127773.38     132729.81      1491.35 o
   7   7  -5       2472.02       2566.28        96.84 o
   9   7  -5      58712.66      59431.11       716.62 o
  11   7  -5      44141.80      45766.89       532.62 o
  13   7  -5      36083.54      39307.62       397.05 o
  15   7  -5      17650.28      17528.16       213.05 o
  17   7  -5      99319.10     103861.61      1191.14 o
  19   7  -5       2241.04       1927.13        87.16 o
  21   7  -5       2921.62       2721.22        87.16 o
  23   7  -5      11635.08      11388.46       242.10 o
  25   7  -5      25197.55      25827.40       426.10 o
  27   7  -5      20312.62      20094.44       300.21 o
  29   7  -5        732.38        919.99       106.52 o
  31   7  -5       1747.47       1626.92       106.52 o
  33   7  -5      11624.94      10265.11       203.37 o
  35   7  -5       7280.50       6652.95       174.31 o
  37   7  -5      11399.06      11688.67       261.47 o
  39   7  -5       5812.62       5064.77       174.31 o
  41   7  -5       6771.82       5694.23       203.37 o
  43   7  -5      10778.19      10429.74       300.21 o
  45   7  -5       4935.01       4851.72       251.79 o
  47   7  -5      10056.29      10642.79       309.89 o
  49   7  -5       4660.99       4832.35       251.79 o
  51   7  -5       6481.22       6091.28       319.57 o
  53   7  -5       3574.94       3815.52       309.89 o
  55   7  -5       6406.03       6498.01       474.52 o
  57   7  -5       3188.15       2246.70       387.36 o
  59   7  -5       3614.27       3863.94       445.47 o
  61   7  -5       4802.25       4948.56       532.62 o
  63   7  -5       1395.95       1752.82       348.63 o
  65   7  -5       1136.43       1413.87       571.36 o
   1   9  -5      82338.12      84919.58      1123.35 o
   3   9  -5       3424.10       3311.95       125.89 o
   5   9  -5       4166.48       4067.31       125.89 o
   7   9  -5      77805.02      78905.77       890.93 o
   9   9  -5      22730.72      23551.65       338.94 o
  11   9  -5       8505.28       7785.99       184.00 o
  13   9  -5       3723.89       3641.21       116.21 o
  15   9  -5      27364.59      26301.92       377.68 o
  17   9  -5       7822.36       8221.77       174.31 o
  19   9  -5       7362.55       7408.31       174.31 o
  21   9  -5      16581.38      15358.93       290.52 o
  23   9  -5       3804.20       4125.41       154.95 o
  25   9  -5       3161.44       2827.75       145.26 o
  27   9  -5      19165.27      17770.26       329.26 o
  29   9  -5       3713.85       3224.79       145.26 o
  31   9  -5       5476.12       5016.35       174.31 o
  33   9  -5       9301.57       9819.64       222.73 o
  35   9  -5      17146.25      16579.12       290.52 o
  37   9  -5      16004.45      15252.40       309.89 o
  39   9  -5      11223.63      11504.67       271.15 o
  41   9  -5       7197.04       6439.90       222.73 o
  43   9  -5       3689.37       3147.32       232.42 o
  45   9  -5       1284.27       1433.24       222.73 o
  47   9  -5       2326.36       1685.03       251.79 o
  49   9  -5       7010.99       6507.69       290.52 o
  51   9  -5        274.03        319.57       232.42 o
  53   9  -5        791.60       1210.51       271.15 o
  55   9  -5       1316.14        852.20       309.89 o
  57   9  -5       6179.28       7553.57       426.10 o
  59   9  -5       2854.40       3311.95       464.84 o
  61   9  -5       1040.15       1636.61       367.99 o
   1  11  -5       3548.59       3621.84       154.95 o
   3  11  -5      15414.13      14003.16       319.57 o
   5  11  -5        227.80        -38.74       125.89 o
   7  11  -5       2330.06       2798.70       135.58 o
   9  11  -5       2999.60       2701.85       135.58 o
  11  11  -5      33337.14      33632.76       464.84 o
  13  11  -5        356.29        271.15       116.21 o
  15  11  -5       4690.25       4570.88       154.95 o
  17  11  -5      16450.66      16085.23       300.21 o
  19  11  -5      36247.76      34552.75       513.26 o
  21  11  -5       8360.27       8541.35       242.10 o
  23  11  -5        849.41        968.41       135.58 o
  25  11  -5      11257.50      11417.51       261.47 o
  27  11  -5      17252.65      16675.96       348.63 o
  29  11  -5      17075.69      17750.89       338.94 o
  31  11  -5       2897.90       3069.85       164.63 o
  33  11  -5       5855.85       5384.34       203.37 o
  35  11  -5       3338.62       3515.32       184.00 o
  37  11  -5       8193.60       7747.25       232.42 o
  39  11  -5       5261.60       4687.09       232.42 o
  41  11  -5       3019.56       2779.33       213.05 o
  43  11  -5       3158.22       3244.16       242.10 o
  45  11  -5       7703.54       8492.93       348.63 o
  47  11  -5       5711.47       5732.97       329.26 o
  49  11  -5       3879.56       3621.84       338.94 o
  51  11  -5       3066.34       2905.22       367.99 o
  53  11  -5       4154.57       4677.40       406.73 o
  55  11  -5       3989.70       4222.25       367.99 o
  57  11  -5       1422.35       1191.14       348.63 o
  59  11  -5        511.63         87.16       377.68 o
   1  13  -5      15490.62      15145.88       319.57 o
   3  13  -5       6013.72       5355.29       222.73 o
   5  13  -5        623.55        387.36       145.26 o
   7  13  -5      10109.64       9916.48       213.05 o
   9  13  -5      37507.98      36954.39       493.89 o
  11  13  -5       4372.35       4725.82       164.63 o
  13  13  -5      16802.66      16627.54       300.21 o
  15  13  -5      12590.46      12143.82       222.73 o
  17  13  -5      24023.76      25691.83       406.73 o
  19  13  -5       2085.85       2004.60       154.95 o
  21  13  -5      14155.21      13383.38       309.89 o
  23  13  -5      13981.13      13664.22       329.26 o
  25  13  -5       5955.42       5878.23       213.05 o
  27  13  -5       3248.88       2963.32       193.68 o
  29  13  -5      10171.62      10100.48       290.52 o
  31  13  -5      19486.19      19445.61       416.41 o
  33  13  -5       3655.66       3554.05       203.37 o
  35  13  -5       8276.17       7582.62       271.15 o
  37  13  -5       6681.24       6236.54       300.21 o
  39  13  -5       4346.85       4047.94       251.79 o
  41  13  -5       4678.09       4822.66       280.84 o
  43  13  -5       4811.25       4677.40       329.26 o
  45  13  -5        923.09       1084.62       300.21 o
  47  13  -5       1948.36       1898.08       290.52 o
  49  13  -5       2044.50       1723.76       309.89 o
  51  13  -5       3383.07       3476.58       348.63 o
  53  13  -5        252.75        455.15       329.26 o
  55  13  -5        227.81       -232.42       290.52 o
   1  15  -5      11067.13      11446.57       300.21 o
   3  15  -5       7436.60       7466.41       222.73 o
   5  15  -5       8943.92       8541.35       222.73 o
   7  15  -5       5094.06       5500.55       222.73 o
   9  15  -5       7384.39       7534.20       193.68 o
  11  15  -5       2681.10       2517.86       145.26 o
  13  15  -5       5618.87       5907.28       184.00 o
  15  15  -5       4296.85       3931.73       164.63 o
  17  15  -5       1438.85       1074.93       154.95 o
  19  15  -5       5147.01       4512.77       184.00 o
  21  15  -5       3843.36       3650.89       184.00 o
  23  15  -5       8926.27       8851.24       280.84 o
  25  15  -5       5508.17       4290.04       222.73 o
  27  15  -5       7784.83       7563.26       271.15 o
  29  15  -5       1136.77       1636.61       184.00 o
  31  15  -5       6390.60       6178.43       251.79 o
  33  15  -5      11061.64      11262.57       309.89 o
  35  15  -5       5893.96       5994.44       300.21 o
  37  15  -5        799.99        958.72       242.10 o
  39  15  -5        416.64        406.73       232.42 o
  41  15  -5       8536.19       8357.35       406.73 o
  43  15  -5       3623.95       3989.84       338.94 o
  45  15  -5        214.92        280.84       271.15 o
  47  15  -5        333.82        -67.79       290.52 o
  49  15  -5       2133.69       2111.13       338.94 o
  51  15  -5        424.35        939.35       522.94 o
   1  17  -5       2797.05       3166.69       193.68 o
   3  17  -5        622.49        745.67       154.95 o
   5  17  -5       4840.63       4667.72       193.68 o
   7  17  -5       9301.74       8773.76       232.42 o
   9  17  -5       3828.44       3399.11       164.63 o
  11  17  -5       3683.71       3079.53       164.63 o
  13  17  -5      16521.94      16511.33       338.94 o
  15  17  -5       7556.46       8512.29       271.15 o
  17  17  -5        661.70       1007.14       174.31 o
  19  17  -5       6819.50       6594.85       261.47 o
  21  17  -5       6369.22       6391.48       271.15 o
  23  17  -5       3830.56       3583.10       261.47 o
  25  17  -5       2429.98       1946.50       251.79 o
  27  17  -5       1729.65       2014.29       242.10 o
  29  17  -5        781.80        978.09       222.73 o
  31  17  -5       1047.84        871.57       222.73 o
  33  17  -5        520.82        338.94       232.42 o
  35  17  -5        988.73       1597.87       280.84 o
  37  17  -5       2488.04       2924.59       300.21 o
  39  17  -5        406.38        803.78       271.15 o
  41  17  -5        252.61        581.04       300.21 o
  43  17  -5        406.99        329.26       300.21 o
  45  17  -5       2844.19       3563.74       474.52 o
   1  19  -5       3868.91       4057.62       222.73 o
   3  19  -5       7610.72       7447.05       232.42 o
   5  19  -5       2034.41       1655.98       193.68 o
   7  19  -5       2798.96       2789.01       184.00 o
   9  19  -5       4618.06       5200.34       251.79 o
  11  19  -5       2951.31       3525.00       203.37 o
  13  19  -5        285.34        154.95       213.05 o
  15  19  -5       3935.70       3796.15       222.73 o
  17  19  -5       4728.28       4667.72       271.15 o
  19  19  -5        219.62        145.26       242.10 o
  21  19  -5        620.32        648.83       203.37 o
  23  19  -5        203.91        280.84       261.47 o
  25  19  -5       6412.87       6517.38       338.94 o
  27  19  -5        188.41         58.10       290.52 o
  29  19  -5       5137.32       5180.98       300.21 o
  31  19  -5        160.55        416.41       290.52 o
  33  19  -5       1438.69       2072.39       309.89 o
  35  19  -5        727.90        493.89       271.15 o
  37  19  -5       2103.89       1927.13       493.89 o
   1  21  -5       3316.61       3951.10       242.10 o
   3  21  -5       3279.23       3495.95       213.05 o
   5  21  -5       1213.63       1665.66       242.10 o
   7  21  -5       3460.32       3379.74       280.84 o
   9  21  -5       5544.32       5936.33       309.89 o
  11  21  -5        727.59        590.73       251.79 o
  13  21  -5        301.25        154.95       251.79 o
  15  21  -5       1160.98        823.15       242.10 o
  17  21  -5       2011.45       1675.34       280.84 o
  19  21  -5        144.65        309.89       280.84 o
  21  21  -5        116.24        852.20       251.79 o
  23  21  -5        188.70        581.04       261.47 o
  25  21  -5       2343.95       2508.17       397.05 o
   2   2  -4     108215.30     103425.82       910.30 o
   4   2  -4      77848.38      75138.67       668.20 o
   6   2  -4     108152.45     113971.77       900.62 o
   8   2  -4       7690.39       6817.58        77.47 o
  10   2  -4     276177.19     281680.41      2169.23 o
  12   2  -4      60545.05      62268.54       542.31 o
  14   2  -4      40479.70      41331.59       377.68 o
  16   2  -4       9196.86       9248.28       116.21 o
  18   2  -4      97326.34     100714.29       900.62 o
  20   2  -4      52046.74      50899.45       513.26 o
  22   2  -4      96544.64      96947.18       968.41 o
  24   2  -4       8657.31       8725.34       125.89 o
  26   2  -4       5773.63       5384.34        87.16 o
  28   2  -4      22770.30      22389.56       261.47 o
  30   2  -4      11125.24      10381.32       135.58 o
  32   2  -4       2623.88       2479.12        77.47 o
  34   2  -4      26705.37      23445.12       290.52 o
  36   2  -4      17942.11      18002.68       251.79 o
  38   2  -4      18659.19      19116.35       300.21 o
  40   2  -4       2439.46       2014.29       135.58 o
  42   2  -4      16993.95      15688.19       338.94 o
  44   2  -4      12555.26      11475.62       280.84 o
  46   2  -4      20196.49      20811.06       367.99 o
  48   2  -4         58.90        -96.84       135.58 o
  50   2  -4      15492.27      15659.13       387.36 o
  52   2  -4       5438.31       4619.30       232.42 o
  54   2  -4       9664.52       9955.22       251.79 o
  56   2  -4        213.01        300.21       154.95 o
  58   2  -4       6934.59       6604.53       251.79 o
  60   2  -4       6936.83       6556.11       261.47 o
  62   2  -4       2939.28       2614.70       251.79 o
  64   2  -4       2412.94       2353.23       232.42 o
  66   2  -4       4806.09       4900.14       319.57 o
  68   2  -4       4766.58       4812.98       338.94 o
  70   2  -4        594.66        765.04       300.21 o
  72   2  -4       1858.62       2120.81       367.99 o
   2   4  -4      32820.25      31473.21       300.21 o
   4   4  -4      71755.58      72543.34       658.52 o
   6   4  -4      20024.07      19590.87       203.37 o
   8   4  -4       6051.71       5461.81        77.47 o
  10   4  -4       8558.47       9403.23       106.52 o
  12   4  -4     165368.25     167912.02      1462.29 o
  14   4  -4      15396.66      14119.37       154.95 o
  16   4  -4     126830.60     122687.43      1055.56 o
  18   4  -4        525.06        832.83        48.42 o
  20   4  -4      52628.37      52206.80       551.99 o
  22   4  -4      28485.78      28906.94       309.89 o
  24   4  -4     109431.75     111531.38      1036.20 o
  26   4  -4       2113.63       2237.02        67.79 o
  28   4  -4      21941.91      21053.16       261.47 o
  30   4  -4      23642.24      23939.01       280.84 o
  32   4  -4      61717.32      61939.29       706.94 o
  34   4  -4      15750.68      14719.78       271.15 o
  36   4  -4      38058.54      40092.04       551.99 o
  38   4  -4      13063.20      13644.85       251.79 o
  40   4  -4      25640.61      25401.30       503.57 o
  42   4  -4      12603.32      12676.44       329.26 o
  44   4  -4      44400.44      45253.64       823.15 o
  46   4  -4       5324.63       4406.25       203.37 o
  48   4  -4       9057.01       9403.23       271.15 o
  50   4  -4       1729.91       1510.71       280.84 o
  52   4  -4       4033.44       3776.79       251.79 o
  54   4  -4       5636.40       5258.45       309.89 o
  56   4  -4       6838.13       6517.38       329.26 o
  58   4  -4        948.23        987.77       232.42 o
  60   4  -4         37.10        406.73       271.15 o
  62   4  -4       9674.28       9916.48       416.41 o
  64   4  -4        912.05        755.36       290.52 o
  66   4  -4        156.45        484.20       261.47 o
  68   4  -4        515.77        900.62       348.63 o
  70   4  -4       4133.02       4115.73       416.41 o
   2   6  -4      39359.39      40498.77       503.57 o
   4   6  -4       5628.56       4774.24       106.52 o
   6   6  -4      95985.05      98244.85      1055.56 o
   8   6  -4      36817.47      35172.53       377.68 o
  10   6  -4      12913.08      13838.53       164.63 o
  12   6  -4         58.29        164.63        48.42 o
  14   6  -4      75008.34      74848.15       735.99 o
  16   6  -4       7697.82       8076.51       106.52 o
  18   6  -4        509.07        280.84        48.42 o
  20   6  -4        711.62        542.31        58.10 o
  22   6  -4      89489.14      87514.91       910.30 o
  24   6  -4       4696.31       3757.42        96.84 o
  26   6  -4      65822.28      63604.95       716.62 o
  28   6  -4       4488.45       3689.63       116.21 o
  30   6  -4      35324.28      34368.75       416.41 o
  32   6  -4       6565.10       6333.38       154.95 o
  34   6  -4      86313.53      88425.20      1016.83 o
  36   6  -4       8187.70       7698.83       174.31 o
  38   6  -4      20213.17      22515.45       338.94 o
  40   6  -4      10813.70       8870.60       193.68 o
  42   6  -4      47574.23      47238.87       639.15 o
  44   6  -4       1215.66        813.46       125.89 o
  46   6  -4      12259.40      11640.25       290.52 o
  48   6  -4       1931.37       1810.92       164.63 o
  50   6  -4      12957.15      12269.71       280.84 o
  52   6  -4       1798.78       1888.39       213.05 o
  54   6  -4       3916.83       4270.67       232.42 o
  56   6  -4        320.87        251.79       184.00 o
  58   6  -4       5636.53       6207.49       309.89 o
  60   6  -4        345.35        464.84       242.10 o
  62   6  -4        859.54        697.25       300.21 o
  64   6  -4        391.63         -9.68       271.15 o
  66   6  -4       6064.67       7640.73       542.31 o
  68   6  -4        109.65       -280.84       319.57 o
   2   8  -4       2482.65       2517.86       106.52 o
   4   8  -4      26939.55      26815.18       387.36 o
   6   8  -4       8435.49       8618.82       164.63 o
   8   8  -4      13355.03      14138.74       213.05 o
  10   8  -4      19176.18      19222.87       251.79 o
  12   8  -4      37550.39      37864.70       445.47 o
  14   8  -4      47415.99      50153.78       542.31 o
  16   8  -4      32077.31      30989.01       358.31 o
  18   8  -4      59893.20      55199.18       600.41 o
  20   8  -4      24693.09      24394.16       280.84 o
  22   8  -4      19334.21      18186.68       232.42 o
  24   8  -4      42514.88      41815.80       484.20 o
  26   8  -4      53874.02      54482.55       648.83 o
  28   8  -4       3514.44       3331.32       145.26 o
  30   8  -4       9416.32       9141.76       213.05 o
  32   8  -4      12682.01      12211.61       261.47 o
  34   8  -4      11114.63      11185.10       232.42 o
  36   8  -4       2594.65       2682.49       135.58 o
  38   8  -4      17334.61      17305.43       300.21 o
  40   8  -4       3177.18       2546.91       125.89 o
  42   8  -4        827.48        619.78       125.89 o
  44   8  -4      13742.99      13751.37       280.84 o
  46   8  -4      28098.49      27948.21       484.20 o
  48   8  -4       1838.93       2266.07       184.00 o
  50   8  -4       2055.36       1927.13       174.31 o
  52   8  -4       7837.26       6701.37       271.15 o
  54   8  -4      14704.72      15571.98       426.10 o
  56   8  -4       3033.97       2682.49       261.47 o
  58   8  -4       2091.79       2237.02       242.10 o
  60   8  -4        203.55        426.10       261.47 o
  62   8  -4       3610.81       3360.37       397.05 o
  64   8  -4        463.90        697.25       338.94 o
  66   8  -4        482.97        309.89       435.78 o
  68   8  -4        812.71       1898.08       406.73 o
   2  10  -4      53659.67      51819.43       745.67 o
   4  10  -4      41771.74      42900.41       590.73 o
   6  10  -4      16184.23      15678.50       251.79 o
   8  10  -4      22199.53      19910.44       271.15 o
  10  10  -4     106146.89     106534.41      1103.98 o
  12  10  -4       4119.95       3825.21       106.52 o
  14  10  -4       1472.07       1007.14        77.47 o
  16  10  -4      15134.85      14990.93       203.37 o
  18  10  -4      62141.32      61174.25       668.20 o
  20  10  -4      24753.36      24103.64       309.89 o
  22  10  -4      28230.64      28200.00       387.36 o
  24  10  -4      20955.27      19600.55       300.21 o
  26  10  -4        198.19        445.47       106.52 o
  28  10  -4      19805.75      18632.14       348.63 o
  30  10  -4       7236.81       7011.26       193.68 o
  32  10  -4      12942.42      13344.64       242.10 o
  34  10  -4       2716.85       2546.91       125.89 o
  36  10  -4      22224.47      21527.68       377.68 o
  38  10  -4       2002.80       1568.82       135.58 o
  40  10  -4       8058.74       7640.73       222.73 o
  42  10  -4       3706.64       4067.31       174.31 o
  44  10  -4       5064.88       4290.04       203.37 o
  46  10  -4       6024.91       6284.96       232.42 o
  48  10  -4       7084.73       6982.21       242.10 o
  50  10  -4       5053.72       5132.56       232.42 o
  52  10  -4        746.76        716.62       184.00 o
  54  10  -4       5307.07       5374.66       271.15 o
  56  10  -4       1823.17       1965.87       261.47 o
  58  10  -4       6742.88       6410.85       367.99 o
  60  10  -4       2593.67       2682.49       329.26 o
  62  10  -4        783.77        261.47       290.52 o
  64  10  -4        969.16        813.46       348.63 o
   2  12  -4      43627.66      43839.77       784.41 o
   4  12  -4       8517.27       8047.46       222.73 o
   6  12  -4      11839.15      12908.86       232.42 o
   8  12  -4      47180.74      47713.39       619.78 o
  10  12  -4       5682.58       5568.34       154.95 o
  12  12  -4      20208.89      19987.91       309.89 o
  14  12  -4      30162.86      29391.14       397.05 o
  16  12  -4       7793.12       7853.78       174.31 o
  18  12  -4      33768.38      29691.35       406.73 o
  20  12  -4      12618.87      12163.19       242.10 o
  22  12  -4       3503.75       3786.47       145.26 o
  24  12  -4       4809.16       3466.90       145.26 o
  26  12  -4       5235.52       4938.87       184.00 o
  28  12  -4      24834.08      26156.66       455.15 o
  30  12  -4      15979.64      16007.76       309.89 o
  32  12  -4      19288.71      18583.72       377.68 o
  34  12  -4       5383.08       5210.03       193.68 o
  36  12  -4        176.74         96.84       145.26 o
  38  12  -4       4713.97       4251.31       193.68 o
  40  12  -4      10056.56       9829.33       261.47 o
  42  12  -4       4688.47       4522.46       213.05 o
  44  12  -4       1751.93       1665.66       203.37 o
  46  12  -4        503.06        358.31       184.00 o
  48  12  -4       5627.51       5432.76       242.10 o
  50  12  -4       2235.76       2043.34       213.05 o
  52  12  -4        531.72        193.68       213.05 o
  54  12  -4        850.32       1491.35       271.15 o
  56  12  -4       6244.05       5820.12       338.94 o
  58  12  -4       1570.39       1636.61       309.89 o
  60  12  -4       3031.13       3273.21       377.68 o
  62  12  -4       3319.22       4260.99       387.36 o
   2  14  -4      11323.47      11320.67       261.47 o
   4  14  -4      26878.97      28161.26       532.62 o
   6  14  -4      11334.72      11398.15       290.52 o
   8  14  -4      14049.11      13548.01       261.47 o
  10  14  -4      10265.43      10061.75       222.73 o
  12  14  -4      33093.43      35724.52       503.57 o
  14  14  -4       5106.97       4396.57       154.95 o
  16  14  -4      12781.61      14981.25       261.47 o
  18  14  -4       5891.25       6052.54       174.31 o
  20  14  -4      33948.62      32480.36       464.84 o
  22  14  -4      14948.93      14313.05       290.52 o
  24  14  -4       3963.71       3389.42       164.63 o
  26  14  -4        811.08        687.57       174.31 o
  28  14  -4       7254.13       7030.63       213.05 o
  30  14  -4       4932.24       4774.24       193.68 o
  32  14  -4       2383.49       2818.06       184.00 o
  34  14  -4        843.99        900.62       174.31 o
  36  14  -4       1692.65       1617.24       193.68 o
  38  14  -4       1390.44       1413.87       174.31 o
  40  14  -4       1809.86       2014.29       184.00 o
  42  14  -4        885.23       1297.66       184.00 o
  44  14  -4       4701.99       3767.10       242.10 o
  46  14  -4       2446.39       2885.85       261.47 o
  48  14  -4       3452.27       3747.73       290.52 o
  50  14  -4        410.18        842.51       222.73 o
  52  14  -4      10171.95      10119.85       367.99 o
  54  14  -4        367.64        261.47       213.05 o
  56  14  -4        427.44        338.94       329.26 o
  58  14  -4         57.96        513.26       377.68 o
   2  16  -4      17682.45      18070.47       348.63 o
   4  16  -4       1102.18        803.78       135.58 o
   6  16  -4      10304.47      10875.21       232.42 o
   8  16  -4       3372.30       3476.58       174.31 o
  10  16  -4       5152.53       5151.92       184.00 o
  12  16  -4       5753.34       5810.44       203.37 o
  14  16  -4      10716.38       9839.01       222.73 o
  16  16  -4      15122.37      14593.89       280.84 o
  18  16  -4       1993.70       1927.13       135.58 o
  20  16  -4       1869.46       1965.87       184.00 o
  22  16  -4       1959.85       1946.50       145.26 o
  24  16  -4      18982.16      18583.72       387.36 o
  26  16  -4       4017.64       3525.00       203.37 o
  28  16  -4       2623.88       2682.49       213.05 o
  30  16  -4       9484.59       8560.71       251.79 o
  32  16  -4      13861.78      13838.53       367.99 o
  34  16  -4        904.08        629.46       213.05 o
  36  16  -4       1286.07       1404.19       203.37 o
  38  16  -4       1210.14       1413.87       203.37 o
  40  16  -4       7113.40       6924.11       290.52 o
  42  16  -4       4592.58       4570.88       261.47 o
  44  16  -4       2309.09       2198.28       242.10 o
  46  16  -4        171.23        445.47       261.47 o
  48  16  -4       3587.30       3486.26       280.84 o
  50  16  -4       1390.56       1946.50       251.79 o
  52  16  -4        969.98        958.72       261.47 o
   2  18  -4       2190.68       1452.61       174.31 o
   4  18  -4      10754.15      10797.73       261.47 o
   6  18  -4        611.56        842.51       164.63 o
   8  18  -4      16643.32      15213.67       319.57 o
  10  18  -4       2526.81       1898.08       174.31 o
  12  18  -4        547.83        484.20       154.95 o
  14  18  -4       2469.26       3127.95       213.05 o
  16  18  -4       4996.02       5471.50       251.79 o
  18  18  -4       2323.29       1994.92       222.73 o
  20  18  -4       4121.79       4028.57       203.37 o
  22  18  -4       5648.18       4861.40       261.47 o
  24  18  -4       4432.63       3834.89       290.52 o
  26  18  -4       8768.90       8173.35       309.89 o
  28  18  -4      11225.18      11378.78       358.31 o
  30  18  -4       1912.92       2062.71       280.84 o
  32  18  -4       2776.26       3186.06       261.47 o
  34  18  -4       7861.95       8241.14       348.63 o
  36  18  -4      10592.21       9974.59       426.10 o
  38  18  -4       1554.05       1491.35       261.47 o
  40  18  -4       1846.70       1917.44       261.47 o
  42  18  -4       4242.01       4047.94       280.84 o
  44  18  -4        539.32        242.10       300.21 o
  46  18  -4        250.62        561.68       290.52 o
   2  20  -4       1159.52       1471.98       193.68 o
   4  20  -4        262.14        145.26       164.63 o
   6  20  -4       2683.76       2459.75       193.68 o
   8  20  -4        455.75        367.99       154.95 o
  10  20  -4       3770.21       3370.05       193.68 o
  12  20  -4        501.15        600.41       164.63 o
  14  20  -4       9665.62       9829.33       300.21 o
  16  20  -4        152.33        474.52       213.05 o
  18  20  -4       7455.50       6381.80       309.89 o
  20  20  -4         62.31        348.63       232.42 o
  22  20  -4       5048.70       5180.98       300.21 o
  24  20  -4        213.78        706.94       290.52 o
  26  20  -4       5834.04       5849.18       329.26 o
  28  20  -4         27.97        -77.47       271.15 o
  30  20  -4       7083.63       7301.79       367.99 o
  32  20  -4        107.01        513.26       271.15 o
  34  20  -4        692.18       1191.14       319.57 o
  36  20  -4        576.99        949.04       251.79 o
  38  20  -4       4625.94       4706.46       338.94 o
   2  22  -4       4165.09       4493.41       280.84 o
   4  22  -4       4504.37       4290.04       251.79 o
   6  22  -4       4085.83       3650.89       290.52 o
   8  22  -4       2094.38       2295.12       222.73 o
  10  22  -4       2996.99       3215.11       242.10 o
  12  22  -4        768.00        823.15       232.42 o
  14  22  -4       2444.44       2595.33       261.47 o
  16  22  -4        711.64        813.46       203.37 o
  18  22  -4       1040.27       1462.29       280.84 o
  20  22  -4       3757.07       3476.58       319.57 o
  22  22  -4        426.17        658.52       251.79 o
  24  22  -4       1064.13       1471.98       300.21 o
  26  22  -4       1220.60       1762.50       319.57 o
   1   1  -3     105850.34     104888.12       716.62 o
   3   1  -3      18959.26      20026.65       154.95 o
   5   1  -3      42166.84      36005.36       261.47 o
   7   1  -3     109716.31     112645.05       755.36 o
   9   1  -3       3707.70       3282.90        38.74 o
  11   1  -3     142623.44     151071.42       958.72 o
  13   1  -3       2216.53       1927.13        38.74 o
  15   1  -3      40908.62      39685.30       290.52 o
  17   1  -3      17988.53      16792.17       154.95 o
  19   1  -3     142923.03     147662.64      1171.77 o
  21   1  -3     156979.19     149483.23      1162.09 o
  23   1  -3      25647.10      26098.56       251.79 o
  25   1  -3      28310.29      28064.42       261.47 o
  27   1  -3      80302.87      78954.19       706.94 o
  29   1  -3     119470.77     120382.62      1152.40 o
  31   1  -3      46625.88      44430.49       435.78 o
  33   1  -3      49608.56      49185.37       551.99 o
  35   1  -3      38539.71      38620.06       542.31 o
  37   1  -3      46847.70      47451.92       629.46 o
  39   1  -3     112629.37     118145.60      1549.45 o
  41   1  -3       7335.00       6866.00       174.31 o
  43   1  -3      14430.45      11737.09       261.47 o
  45   1  -3      15927.69      16540.38       329.26 o
  47   1  -3      28495.49      26950.75       532.62 o
  49   1  -3      11308.10      11688.67       280.84 o
  51   1  -3       2641.70       2605.01       154.95 o
  53   1  -3       1811.96       1781.87       135.58 o
  55   1  -3        220.27        222.73       135.58 o
  57   1  -3       3223.29       2169.23       193.68 o
  59   1  -3       1185.36       1791.55       203.37 o
  61   1  -3       3818.54       3825.21       232.42 o
  63   1  -3       1559.34       1685.03       193.68 o
  65   1  -3       2952.55       3176.37       213.05 o
  67   1  -3       1035.32       1191.14       193.68 o
  69   1  -3       1603.67       1694.71       232.42 o
  71   1  -3       1051.58       1752.82       242.10 o
  73   1  -3       1062.29       1239.56       242.10 o
   1   3  -3       4950.05       5636.13        67.79 o
   3   3  -3      74148.12      75797.19       561.68 o
   5   3  -3     220780.88     225677.47      1665.66 o
   7   3  -3      29951.68      26563.39       213.05 o
   9   3  -3      75141.26      77182.00       551.99 o
  11   3  -3      20895.53      20355.91       164.63 o
  13   3  -3      46294.20      45689.42       348.63 o
  15   3  -3     142761.41     142655.98      1065.25 o
  17   3  -3     174282.77     173112.34      1287.98 o
  19   3  -3      35055.79      35676.10       309.89 o
  21   3  -3      28102.87      25992.03       242.10 o
  23   3  -3     149102.28     155758.52      1239.56 o
  25   3  -3      76184.30      76291.07       658.52 o
  27   3  -3      10761.13      10168.27       125.89 o
  29   3  -3      39187.74      38397.32       358.31 o
  31   3  -3      47972.02      48459.07       464.84 o
  33   3  -3      26703.68      26640.87       309.89 o
  35   3  -3       6108.94       6391.48       125.89 o
  37   3  -3       9761.54       9267.65       145.26 o
  39   3  -3      44329.57      44798.49       610.10 o
  41   3  -3      17559.46      17518.47       280.84 o
  43   3  -3      17787.43      17218.27       319.57 o
  45   3  -3        546.61        329.26       106.52 o
  47   3  -3       6976.24       6614.22       184.00 o
  49   3  -3      19135.54      19842.65       387.36 o
  51   3  -3      14576.46      14971.57       338.94 o
  53   3  -3       3446.47       3437.84       174.31 o
  55   3  -3       1335.52       1607.55       154.95 o
  57   3  -3       8666.32       8270.19       232.42 o
  59   3  -3      13630.57      14429.26       387.36 o
  61   3  -3       1162.83       1346.09       213.05 o
  63   3  -3       4361.04       3631.52       251.79 o
  65   3  -3       5480.86       5916.96       300.21 o
  67   3  -3       3037.36       2692.17       242.10 o
  69   3  -3       1439.87       1839.97       232.42 o
  71   3  -3        417.99        503.57       280.84 o
  73   3  -3       3449.08       3892.99       329.26 o
   1   5  -3      61683.32      60205.84       542.31 o
   3   5  -3     146277.31     148853.78      1229.88 o
   5   5  -3     367013.94     372129.62      2876.17 o
   7   5  -3       8852.16       8831.87        96.84 o
   9   5  -3      26543.66      26912.02       242.10 o
  11   5  -3      18524.96      16153.02       164.63 o
  13   5  -3     134544.88     136274.17      1123.35 o
  15   5  -3      43838.68      41321.91       358.31 o
  17   5  -3      18631.52      15358.93       164.63 o
  19   5  -3      10190.55      10749.31       125.89 o
  21   5  -3      10786.62      11446.57       145.26 o
  23   5  -3      45868.51      46590.04       455.15 o
  25   5  -3      37017.19      35637.36       377.68 o
  27   5  -3      70403.67      73521.44       726.30 o
  29   5  -3       6940.00       7398.63       116.21 o
  31   5  -3      17626.76      16327.34       232.42 o
  33   5  -3      50891.22      47112.98       600.41 o
  35   5  -3      25450.73      24607.21       329.26 o
  37   5  -3      11334.58      12230.98       222.73 o
  39   5  -3       3011.16       2750.27       116.21 o
  41   5  -3      35086.91      34097.60       464.84 o
  43   5  -3      13187.17      12908.86       232.42 o
  45   5  -3      13658.68      13063.80       242.10 o
  47   5  -3       3157.43       3379.74       164.63 o
  49   5  -3      19117.68      20181.59       397.05 o
  51   5  -3       3274.57       3350.69       184.00 o
  53   5  -3       7000.26       6468.96       222.73 o
  55   5  -3       5312.77       5936.33       242.10 o
  57   5  -3        171.87        203.37       174.31 o
  59   5  -3       6111.03       6430.22       242.10 o
  61   5  -3      13641.58      14390.52       513.26 o
  63   5  -3       9530.25       9984.27       677.88 o
  65   5  -3       3870.27       4783.93       338.94 o
  67   5  -3       4307.92       3873.63       348.63 o
  69   5  -3       7936.88       8396.08       406.73 o
  71   5  -3       4460.73       5161.61       358.31 o
  73   5  -3       1653.30       1617.24       338.94 o
   1   7  -3      95397.02     102157.21      1045.88 o
   3   7  -3      51149.77      56584.00       629.46 o
   5   7  -3     295620.47     315235.72      3069.85 o
   7   7  -3     197428.30     201564.14      1994.92 o
   9   7  -3      37878.36      37622.60       387.36 o
  11   7  -3       1725.58       1994.92        67.79 o
  13   7  -3      91655.96      92492.51       900.62 o
  15   7  -3     130122.97     129369.44      1142.72 o
  17   7  -3      19819.36      22234.62       232.42 o
  19   7  -3      14334.07      13615.80       154.95 o
  21   7  -3      21891.15      20510.85       242.10 o
  23   7  -3      70964.98      72049.45       697.25 o
  25   7  -3       5567.98       5432.76       106.52 o
  27   7  -3      14392.83      13751.37       213.05 o
  29   7  -3      17001.05      16995.54       242.10 o
  31   7  -3       2803.43       2740.59       106.52 o
  33   7  -3      20120.70      19842.65       290.52 o
  35   7  -3      10060.43      10023.01       184.00 o
  37   7  -3      19711.59      19222.87       309.89 o
  39   7  -3      14118.09      13906.32       242.10 o
  41   7  -3       4401.48       3922.05       145.26 o
  43   7  -3       1617.81       1685.03       116.21 o
  45   7  -3      22063.68      20142.86       319.57 o
  47   7  -3       7089.03       7117.79       193.68 o
  49   7  -3       6579.92       6294.64       213.05 o
  51   7  -3       6491.10       6594.85       232.42 o
  53   7  -3       6658.34       6062.22       213.05 o
  55   7  -3      10116.49       9577.54       261.47 o
  57   7  -3      11636.72      11862.98       309.89 o
  59   7  -3       9000.52       9693.75       290.52 o
  61   7  -3       7394.11       7505.15       367.99 o
  63   7  -3       4853.14       5084.13       358.31 o
  65   7  -3       7284.99       8376.72       387.36 o
  67   7  -3       3974.73       4367.51       348.63 o
  69   7  -3       4827.19       5297.18       493.89 o
  71   7  -3       1237.25       1181.46       377.68 o
   1   9  -3       2466.54       2207.97        96.84 o
   3   9  -3     110900.33     113758.72      1210.51 o
   5   9  -3      78735.30      83864.01       949.04 o
   7   9  -3      17904.99      17896.15       242.10 o
   9   9  -3      41066.42      42067.58       464.84 o
  11   9  -3     103717.81     102341.21      1055.56 o
  13   9  -3      21580.10      22854.40       271.15 o
  15   9  -3      27348.61      26970.12       319.57 o
  17   9  -3     130762.61     130947.94      1307.35 o
  19   9  -3      22026.39      20036.33       251.79 o
  21   9  -3      22046.01      20598.01       261.47 o
  23   9  -3      13118.31      12976.65       203.37 o
  25   9  -3      50535.77      49611.47       571.36 o
  27   9  -3      21336.10      21227.47       280.84 o
  29   9  -3      43858.95      42629.26       503.57 o
  31   9  -3       1162.81       1007.14       106.52 o
  33   9  -3      18700.10      17867.10       290.52 o
  35   9  -3       1080.93       1375.14       106.52 o
  37   9  -3       3612.74       3709.00       125.89 o
  39   9  -3      22845.58      22563.87       338.94 o
  41   9  -3       5437.00       5026.03       154.95 o
  43   9  -3      13217.41      13441.48       280.84 o
  45   9  -3       1079.33        803.78       135.58 o
  47   9  -3      26985.12      27628.64       455.15 o
  49   9  -3      13477.52      13441.48       309.89 o
  51   9  -3       9718.32       8735.03       261.47 o
  53   9  -3         71.57        261.47       154.95 o
  55   9  -3      11502.78      10710.58       309.89 o
  57   9  -3      17391.48      17237.64       397.05 o
  59   9  -3       2722.09       2401.65       213.05 o
  61   9  -3        680.42        987.77       213.05 o
  63   9  -3        971.39        813.46       300.21 o
  65   9  -3       6442.92       6585.17       377.68 o
  67   9  -3        825.08       1133.04       377.68 o
  69   9  -3         10.44        280.84       309.89 o
   1  11  -3      62558.73      63149.79       813.46 o
   3  11  -3      15349.32      14564.83       232.42 o
   5  11  -3       6405.30       6904.74       154.95 o
   7  11  -3      57041.78      56535.57       668.20 o
   9  11  -3      26342.42      25759.62       319.57 o
  11  11  -3      19436.58      19126.03       261.47 o
  13  11  -3      13910.27      13790.11       193.68 o
  15  11  -3      25648.72      26766.76       319.57 o
  17  11  -3      16541.77      16898.70       232.42 o
  19  11  -3      27816.05      28713.26       358.31 o
  21  11  -3      83736.49      85045.47       890.93 o
  23  11  -3       7113.76       7204.95       135.58 o
  25  11  -3       3589.51       3379.74       174.31 o
  27  11  -3      29408.29      29187.77       464.84 o
  29  11  -3      34911.91      34930.43       542.31 o
  31  11  -3      23138.73      22873.76       435.78 o
  33  11  -3        383.57        193.68       125.89 o
  35  11  -3      12778.70      12589.29       261.47 o
  37  11  -3      20937.02      20210.64       348.63 o
  39  11  -3      26179.76      27260.65       474.52 o
  41  11  -3        149.45        387.36       145.26 o
  43  11  -3      11189.99      11427.20       271.15 o
  45  11  -3       7135.47       6933.79       222.73 o
  47  11  -3       7993.70       6836.95       222.73 o
  49  11  -3       1414.19       1026.51       174.31 o
  51  11  -3       1604.81       1471.98       193.68 o
  53  11  -3       2002.33       2498.49       203.37 o
  55  11  -3       2048.44       2227.34       203.37 o
  57  11  -3       2186.36       2663.12       222.73 o
  59  11  -3        505.22        745.67       222.73 o
  61  11  -3       3592.04       3011.74       251.79 o
  63  11  -3       1966.36       1568.82       280.84 o
  65  11  -3        369.38        551.99       329.26 o
  67  11  -3        777.23        571.36       338.94 o
   1  13  -3      18010.92      19300.34       329.26 o
   3  13  -3      11566.42      10710.58       232.42 o
   5  13  -3       7148.78       8037.77       193.68 o
   7  13  -3       4365.05       4038.26       125.89 o
   9  13  -3      10452.73      10236.06       184.00 o
  11  13  -3      27000.76      26882.97       387.36 o
  13  13  -3      10625.03      11126.99       213.05 o
  15  13  -3       1173.73       1036.20       106.52 o
  17  13  -3      21381.46      19862.02       329.26 o
  19  13  -3      44007.02      43423.35       600.41 o
  21  13  -3      11946.86      11349.72       222.73 o
  23  13  -3      23121.00      21469.57       358.31 o
  25  13  -3      15641.64      14642.31       338.94 o
  27  13  -3      10328.39       9809.96       290.52 o
  29  13  -3      14259.38      14467.99       319.57 o
  31  13  -3      42311.01      43045.68       668.20 o
  33  13  -3      19358.99      18448.15       348.63 o
  35  13  -3       1845.20       2004.60       145.26 o
  37  13  -3       3655.40       3476.58       164.63 o
  39  13  -3       8270.19       8086.19       261.47 o
  41  13  -3      21478.84      21082.21       435.78 o
  43  13  -3       2791.95       2556.59       203.37 o
  45  13  -3       3297.78       2982.69       213.05 o
  47  13  -3       3720.06       3166.69       222.73 o
  49  13  -3       7539.15       6953.16       271.15 o
  51  13  -3       2453.53       2721.22       232.42 o
  53  13  -3       1668.16       1869.02       232.42 o
  55  13  -3        126.85        387.36       222.73 o
  57  13  -3        408.62        774.73       222.73 o
  59  13  -3       1617.96       1462.29       242.10 o
  61  13  -3        475.89        222.73       251.79 o
  63  13  -3       1117.81       1801.24       290.52 o
   1  15  -3       5910.61       5055.08       193.68 o
   3  15  -3       6065.80       5626.44       184.00 o
   5  15  -3       9500.80       9287.02       222.73 o
   7  15  -3      12373.25      11504.67       261.47 o
   9  15  -3      33255.45      33380.98       590.73 o
  11  15  -3        215.95        222.73       125.89 o
  13  15  -3      51105.48      53843.41       813.46 o
  15  15  -3      20865.58      21701.99       484.20 o
  17  15  -3      11423.83      11892.03       242.10 o
  19  15  -3       3455.43       3176.37       135.58 o
  21  15  -3      17806.08      18264.15       309.89 o
  23  15  -3      15497.45      15446.08       338.94 o
  25  15  -3      10866.97      10826.79       309.89 o
  27  15  -3       4424.58       4067.31       242.10 o
  29  15  -3       1990.23       1626.92       164.63 o
  31  15  -3      18515.79      20414.01       387.36 o
  33  15  -3      11480.93      10749.31       280.84 o
  35  15  -3       2095.26       2140.18       184.00 o
  37  15  -3       3929.10       4067.31       222.73 o
  39  15  -3       3139.50       2914.90       232.42 o
  41  15  -3       7529.51       7379.26       280.84 o
  43  15  -3       3605.69       3563.74       232.42 o
  45  15  -3       2662.71       2159.55       222.73 o
  47  15  -3        804.16       1307.35       222.73 o
  49  15  -3       3875.83       3418.48       319.57 o
  51  15  -3       7955.86       8415.45       416.41 o
  53  15  -3       2128.40       1801.24       232.42 o
  55  15  -3        410.38        455.15       242.10 o
  57  15  -3        489.37        648.83       251.79 o
  59  15  -3       1941.49       1820.60       280.84 o
   1  17  -3       6897.98       6953.16       242.10 o
   3  17  -3      32163.75      33196.98       590.73 o
   5  17  -3      28354.62      27464.01       445.47 o
   7  17  -3       1881.73       1975.55       135.58 o
   9  17  -3       5334.62       4948.56       174.31 o
  11  17  -3       5827.33       6720.74       213.05 o
  13  17  -3      14710.58      15184.62       348.63 o
  15  17  -3       1009.22        794.09       184.00 o
  17  17  -3       6301.87       5975.07       251.79 o
  19  17  -3       2202.51       1830.29       174.31 o
  21  17  -3       7466.91       6991.90       222.73 o
  23  17  -3       5695.58       5277.82       261.47 o
  25  17  -3       7756.66       7185.58       338.94 o
  27  17  -3       4751.17       4561.19       242.10 o
  29  17  -3       9640.33       9790.59       348.63 o
  31  17  -3       4524.59       4561.19       271.15 o
  33  17  -3       2427.48       2188.60       184.00 o
  35  17  -3       5339.69       5849.18       232.42 o
  37  17  -3       6362.12       5810.44       271.15 o
  39  17  -3         44.78        474.52       213.05 o
  41  17  -3       5066.81       4812.98       300.21 o
  43  17  -3       5404.57       5219.71       290.52 o
  45  17  -3       2628.10       2227.34       271.15 o
  47  17  -3       3831.50       4454.67       300.21 o
  49  17  -3       2368.09       2759.96       329.26 o
  51  17  -3        927.31       1471.98       300.21 o
  53  17  -3        352.09        242.10       242.10 o
   1  19  -3       8853.00       8463.87       242.10 o
   3  19  -3       8984.49       9897.12       271.15 o
   5  19  -3      13473.07      13886.95       309.89 o
   7  19  -3      20738.04      20375.27       406.73 o
   9  19  -3       4813.42       5229.40       203.37 o
  11  19  -3       1343.28       1375.14       164.63 o
  13  19  -3       7992.27       8076.51       251.79 o
  15  19  -3       8862.76       8153.98       261.47 o
  17  19  -3       2650.38       3069.85       213.05 o
  19  19  -3       2904.72       3157.01       193.68 o
  21  19  -3       6431.18       6401.17       251.79 o
  23  19  -3       1472.95       1239.56       203.37 o
  25  19  -3      10344.15       9693.75       319.57 o
  27  19  -3       1541.07       1636.61       222.73 o
  29  19  -3        533.04        251.79       203.37 o
  31  19  -3        150.55        232.42       203.37 o
  33  19  -3       4672.75       4309.41       251.79 o
  35  19  -3       2962.18       3011.74       280.84 o
  37  19  -3       2451.10       2033.65       261.47 o
  39  19  -3       1489.83       1471.98       261.47 o
  41  19  -3        195.24        493.89       271.15 o
  43  19  -3        158.45        358.31       280.84 o
  45  19  -3       1846.72       2130.49       290.52 o
  47  19  -3       1796.77       1326.72       329.26 o
   1  21  -3       2080.85       2285.44       213.05 o
   3  21  -3       5091.51       5345.60       232.42 o
   5  21  -3        136.83        184.00       184.00 o
   7  21  -3       5882.54       5452.13       242.10 o
   9  21  -3       1484.62       2188.60       184.00 o
  11  21  -3       3608.94       3873.63       222.73 o
  13  21  -3       4045.63       4348.15       222.73 o
  15  21  -3       2400.91       2634.07       232.42 o
  17  21  -3       3228.47       2856.80       242.10 o
  19  21  -3       3720.12       3215.11       242.10 o
  21  21  -3       1812.83       1346.09       280.84 o
  23  21  -3        254.90        193.68       193.68 o
  25  21  -3       6751.67       6275.27       290.52 o
  27  21  -3       1328.85       1278.30       271.15 o
  29  21  -3        434.35        106.52       261.47 o
  31  21  -3        234.10        300.21       232.42 o
  33  21  -3       1069.95       1326.72       329.26 o
  35  21  -3         97.55        106.52       232.42 o
  37  21  -3        536.34        629.46       309.89 o
  39  21  -3       2324.09       2120.81       309.89 o
   1  23  -3        598.91        300.21       222.73 o
   3  23  -3       4534.98       4832.35       329.26 o
   5  23  -3       3137.08       3379.74       309.89 o
   7  23  -3        534.78        658.52       290.52 o
   9  23  -3       2903.92       3350.69       329.26 o
  11  23  -3        626.66        968.41       261.47 o
  13  23  -3       3155.72       3341.00       300.21 o
  15  23  -3        110.25        154.95       242.10 o
  17  23  -3       1580.18       1781.87       232.42 o
  19  23  -3        139.58        154.95       242.10 o
  21  23  -3       1538.99       1869.02       280.84 o
  23  23  -3       2040.05       2421.02       338.94 o
  25  23  -3         46.67       -145.26       251.79 o
  27  23  -3        665.35        813.46       522.94 o
   2   2  -2      42394.19      45447.32       338.94 o
   4   2  -2     164738.16     164909.97      1239.56 o
   6   2  -2      45103.28      51480.49       387.36 o
   8   2  -2     338729.56     345527.47      2421.02 o
  10   2  -2      43671.97      45611.95       348.63 o
  12   2  -2     153367.16     159758.03      1181.46 o
  14   2  -2      31891.62      34204.12       271.15 o
  16   2  -2      57125.02      51354.60       397.05 o
  18   2  -2      13464.24      13751.37       135.58 o
  20   2  -2     133123.97     130086.06       978.09 o
  22   2  -2      19913.80      20501.17       193.68 o
  24   2  -2      75710.73      79457.76       639.15 o
  26   2  -2      17100.98      16947.12       174.31 o
  28   2  -2      61879.74      62084.54       590.73 o
  30   2  -2      26733.73      26815.18       300.21 o
  32   2  -2       8006.28       7311.47       125.89 o
  34   2  -2      16916.34      15814.08       213.05 o
  36   2  -2      17718.35      17896.16       251.79 o
  38   2  -2      53071.66      55731.80       677.88 o
  40   2  -2      33068.95      32712.77       435.78 o
  42   2  -2      19809.32      20414.01       367.99 o
  44   2  -2      60136.36      57881.66       852.20 o
  46   2  -2      24092.58      23038.39       338.94 o
  48   2  -2       5037.90       4754.88       184.00 o
  50   2  -2       7282.37       6701.37       193.68 o
  52   2  -2       4968.42       3292.58       154.95 o
  54   2  -2       5729.47       5645.81       203.37 o
  56   2  -2       3024.20       2963.32       213.05 o
  58   2  -2        804.76        910.30       174.31 o
  60   2  -2       5002.23       6991.90       232.42 o
  62   2  -2      11628.25      11940.45       309.89 o
  64   2  -2      12431.45      15339.56       348.63 o
  66   2  -2        162.62        -58.10       145.26 o
  68   2  -2       5548.39       5781.39       309.89 o
  70   2  -2       7863.95       7911.88       338.94 o
  72   2  -2       2756.35       2876.17       251.79 o
  74   2  -2        313.44        455.15       261.47 o
  76   2  -2       1259.08       1462.29       309.89 o
   2   4  -2       1042.58       1714.08        38.74 o
   4   4  -2     144581.34     139789.48      1016.83 o
   6   4  -2     410193.62     418913.31      3011.74 o
   8   4  -2      63319.76      59828.16       455.15 o
  10   4  -2     325220.75     319244.94      2256.39 o
  12   4  -2     106823.79     108161.34       803.78 o
  14   4  -2     135721.73     144689.62      1026.51 o
  16   4  -2      61436.13      59731.32       445.47 o
  18   4  -2      49121.04      55731.80       445.47 o
  20   4  -2      98226.12     103793.82       871.57 o
  22   4  -2     151054.98     158595.94      1394.51 o
  24   4  -2       1600.14       1317.03        58.10 o
  26   4  -2     161258.78     159796.77      1394.51 o
  28   4  -2      15234.46      15571.98       174.31 o
  30   4  -2      23391.24      21934.41       251.79 o
  32   4  -2       5451.87       6100.96       106.52 o
  34   4  -2     237076.84     235932.91      2207.97 o
  36   4  -2       6598.44       6314.01       116.21 o
  38   4  -2      26216.01      25914.56       290.52 o
  40   4  -2         83.50        213.05        48.42 o
  42   4  -2      58204.27      57445.88       610.10 o
  44   4  -2      11697.30      11504.67       193.68 o
  46   4  -2       3641.48       2324.18       164.63 o
  48   4  -2        196.67         96.84       125.89 o
  50   4  -2      10015.01      10032.69       251.79 o
  52   4  -2       6354.72       6381.80       184.00 o
  54   4  -2      11591.12      13412.43       280.84 o
  56   4  -2        466.40        213.05       135.58 o
  58   4  -2        765.19        658.52       164.63 o
  60   4  -2      12508.19      12676.44       367.99 o
  62   4  -2       4002.51       3011.74       242.10 o
  64   4  -2       1945.58       1907.76       213.05 o
  66   4  -2       4811.57       5481.18       280.84 o
  68   4  -2       7271.11       7088.74       445.47 o
  70   4  -2        337.68        551.99       300.21 o
  72   4  -2       1471.56       2111.13       319.57 o
  74   4  -2        820.90       1607.55       329.26 o
   2   6  -2      21089.63      21614.84       213.05 o
   4   6  -2      49192.25      47393.82       426.10 o
   6   6  -2      30824.00      30930.91       280.84 o
   8   6  -2       4265.76       4164.15        67.79 o
  10   6  -2       5338.95       5316.55        67.79 o
  12   6  -2      48427.05      47606.87       367.99 o
  14   6  -2      26687.54      29032.83       251.79 o
  16   6  -2     436224.50     448091.44      3660.58 o
  18   6  -2      39458.12      37099.66       358.31 o
  20   6  -2      56236.65      56690.52       522.94 o
  22   6  -2       6454.30       7040.32        96.84 o
  24   6  -2     362900.75     371103.09      3554.05 o
  26   6  -2      32155.25      31153.64       358.31 o
  28   6  -2      10018.42       8018.41       135.58 o
  30   6  -2       1731.53       1733.45        77.47 o
  32   6  -2      38620.85      36305.56       435.78 o
  34   6  -2       2292.07       2324.18        87.16 o
  36   6  -2      31571.17      31153.64       377.68 o
  38   6  -2       4927.89       4115.73       116.21 o
  40   6  -2      24838.02      22292.72       309.89 o
  42   6  -2       3807.43       3321.63       116.21 o
  44   6  -2      80075.59      78760.51       968.41 o
  46   6  -2       5656.59       4987.29       154.95 o
  48   6  -2      22696.79      24587.84       435.78 o
  50   6  -2        421.02        290.52       145.26 o
  52   6  -2      21876.41      19445.61       377.68 o
  54   6  -2        199.80         77.47       154.95 o
  56   6  -2       7149.40       7059.68       251.79 o
  58   6  -2        795.12        958.72       174.31 o
  60   6  -2        305.62        -87.16       174.31 o
  62   6  -2        718.67        581.04       193.68 o
  64   6  -2       3948.66       3311.95       261.47 o
  66   6  -2         14.33         87.16       203.37 o
  68   6  -2       1141.45       1336.40       222.73 o
  70   6  -2        411.34        145.26       309.89 o
  72   6  -2       2283.81       3127.95       319.57 o
  74   6  -2        283.29       1045.88       338.94 o
   2   8  -2      13126.54      14884.41       193.68 o
   4   8  -2      73731.12      75758.45       755.36 o
   6   8  -2      39303.93      36944.71       416.41 o
   8   8  -2      72158.80      76552.54       755.36 o
  10   8  -2     125232.07     125747.59      1142.72 o
  12   8  -2      31724.52      31008.38       338.94 o
  14   8  -2      57702.04      62220.12       639.15 o
  16   8  -2       5232.55       5287.50        96.84 o
  18   8  -2      44471.43      46861.20       464.84 o
  20   8  -2      29854.50      27735.16       319.57 o
  22   8  -2      43288.27      40353.50       445.47 o
  24   8  -2      30543.80      29303.98       319.57 o
  26   8  -2      50456.84      46909.61       513.26 o
  28   8  -2      72874.75      69037.71       735.99 o
  30   8  -2      14566.25      13945.05       203.37 o
  32   8  -2      17041.02      16588.80       232.42 o
  34   8  -2      85975.34      86469.02       919.99 o
  36   8  -2      65944.02      67178.37       735.99 o
  38   8  -2      14220.06      14206.52       222.73 o
  40   8  -2       8013.86       7069.37       164.63 o
  42   8  -2      21293.32      19261.61       309.89 o
  44   8  -2      18789.79      17683.11       280.84 o
  46   8  -2       5884.54       5500.55       164.63 o
  48   8  -2       7229.55       6701.37       222.73 o
  50   8  -2        864.56        716.62       135.58 o
  52   8  -2       3760.46       2808.38       184.00 o
  54   8  -2      14449.46      15668.82       358.31 o
  56   8  -2       4441.14       4493.41       213.05 o
  58   8  -2         32.84        522.94       184.00 o
  60   8  -2       5144.45       5035.71       232.42 o
  62   8  -2        518.73        367.99       213.05 o
  64   8  -2       4410.97       4212.57       261.47 o
  66   8  -2         77.05        416.41       222.73 o
  68   8  -2       6116.76       6130.01       319.57 o
  70   8  -2        352.91       1297.66       426.10 o
  72   8  -2        295.01        861.88       445.47 o
   2  10  -2      35327.15      37545.12       455.15 o
   4  10  -2      15625.47      14555.15       222.73 o
   6  10  -2        203.78        213.05        77.47 o
   8  10  -2      74913.99      72882.28       765.04 o
  10  10  -2      11983.39      11456.25       174.31 o
  12  10  -2      28589.47      27454.33       329.26 o
  14  10  -2      41873.81      41999.80       464.84 o
  16  10  -2       7478.10       7795.67       125.89 o
  18  10  -2     147843.00     143072.39      1365.45 o
  20  10  -2      60326.09      59663.53       639.15 o
  22  10  -2      17508.76      18147.94       271.15 o
  24  10  -2       4604.93       4522.46       135.58 o
  26  10  -2      93057.38      94894.16      1065.25 o
  28  10  -2      15905.19      16133.65       251.79 o
  30  10  -2       8048.56       7292.10       164.63 o
  32  10  -2      15896.43      13857.90       271.15 o
  34  10  -2       5255.21       4493.41       164.63 o
  36  10  -2       1209.80        871.57       106.52 o
  38  10  -2      16376.43      15571.98       348.63 o
  40  10  -2      12893.15      12492.45       309.89 o
  42  10  -2       2491.82       2488.80       154.95 o
  44  10  -2      10985.57      10497.53       242.10 o
  46  10  -2      18519.20      19184.13       367.99 o
  48  10  -2       5623.69       4977.61       193.68 o
  50  10  -2       2247.02       2111.13       174.31 o
  52  10  -2        776.87        658.52       164.63 o
  54  10  -2       7860.19       7485.78       280.84 o
  56  10  -2       8692.55       9335.44       290.52 o
  58  10  -2       2350.38       2624.38       213.05 o
  60  10  -2       6897.53       7272.73       271.15 o
  62  10  -2       1010.67        668.20       203.37 o
  64  10  -2      10350.65      10584.68       387.36 o
  66  10  -2        574.16         19.37       222.73 o
  68  10  -2       3775.96       4018.89       309.89 o
  70  10  -2          9.98        242.10       280.84 o
   2  12  -2      37796.05      36993.13       513.26 o
   4  12  -2       5601.78       5316.55       145.26 o
   6  12  -2       8950.37       9277.34       203.37 o
   8  12  -2      66090.61      65173.77       784.41 o
  10  12  -2     144443.75     148747.25      1665.66 o
  12  12  -2      36284.38      35656.73       416.41 o
  14  12  -2      11636.99      11601.51       193.68 o
  16  12  -2      49506.03      49059.48       581.04 o
  18  12  -2     106942.32     110117.51      1191.14 o
  20  12  -2      40103.19      42658.31       542.31 o
  22  12  -2      31373.61      33245.40       464.84 o
  24  12  -2      18542.64      18515.93       338.94 o
  26  12  -2      12138.02      12473.08       280.84 o
  28  12  -2       4935.80       4725.82       145.26 o
  30  12  -2       1164.95       1084.62       135.58 o
  32  12  -2      16998.36      17140.80       300.21 o
  34  12  -2        806.55        726.30       125.89 o
  36  12  -2       9743.90       9684.07       242.10 o
  38  12  -2        465.09        445.47       145.26 o
  40  12  -2       6100.10       5820.12       203.37 o
  42  12  -2       2573.19       2866.48       174.31 o
  44  12  -2       1121.64       1307.35       145.26 o
  46  12  -2       5357.26       5394.02       232.42 o
  48  12  -2       1748.15       1162.09       193.68 o
  50  12  -2      12212.48      13693.27       329.26 o
  52  12  -2       9046.58       9713.12       290.52 o
  54  12  -2       6841.20       6895.05       280.84 o
  56  12  -2        473.28        -58.10       213.05 o
  58  12  -2       8215.01       7727.88       319.57 o
  60  12  -2       4122.67       3922.05       261.47 o
  62  12  -2       2623.70       2314.49       261.47 o
  64  12  -2         56.54        338.94       271.15 o
  66  12  -2       6338.11       6817.58       377.68 o
   2  14  -2     108518.45     113100.21      1597.87 o
   4  14  -2       3672.89       4125.41       164.63 o
   6  14  -2      32345.74      34291.28       532.62 o
   8  14  -2      12375.98      12424.66       251.79 o
  10  14  -2      38344.81      40256.66       532.62 o
  12  14  -2       6526.16       6430.22       135.58 o
  14  14  -2      11413.57      11223.83       203.37 o
  16  14  -2       4675.49       4212.57       116.21 o
  18  14  -2      16944.36      15630.08       251.79 o
  20  14  -2      14513.07      12860.44       222.73 o
  22  14  -2      14523.23      13974.11       261.47 o
  24  14  -2       7902.79       6652.95       222.73 o
  26  14  -2      12178.56      12773.28       319.57 o
  28  14  -2      42395.39      42851.99       745.67 o
  30  14  -2      28556.28      28287.16       474.52 o
  32  14  -2       8407.38       7582.62       222.73 o
  34  14  -2       9565.73       8822.18       251.79 o
  36  14  -2        441.49        493.89       125.89 o
  38  14  -2      10997.86      10013.32       251.79 o
  40  14  -2        527.62        919.99       154.95 o
  42  14  -2      16004.40      16123.97       348.63 o
  44  14  -2       9456.41       8802.82       290.52 o
  46  14  -2       1837.28       1307.35       193.68 o
  48  14  -2        799.76        900.62       213.05 o
  50  14  -2       4379.08       3554.05       222.73 o
  52  14  -2       1125.43       1045.88       222.73 o
  54  14  -2       6121.90       6071.91       290.52 o
  56  14  -2        947.37        716.62       280.84 o
  58  14  -2        690.54        571.36       251.79 o
  60  14  -2        304.36        232.42       261.47 o
  62  14  -2       8368.16       8977.13       455.15 o
  64  14  -2       1697.60       1413.87       319.57 o
   2  16  -2       7790.82       6536.74       193.68 o
   4  16  -2      16548.44      17382.90       377.68 o
   6  16  -2      18340.26      19029.19       329.26 o
   8  16  -2      31239.23      32751.51       435.78 o
  10  16  -2         42.21         77.47       116.21 o
  12  16  -2      20580.63      21595.47       377.68 o
  14  16  -2       2888.48       2924.59       174.31 o
  16  16  -2      11968.60      12841.07       290.52 o
  18  16  -2       1236.37       1588.19       145.26 o
  20  16  -2      11667.77      12017.93       261.47 o
  22  16  -2       1511.96       1375.14       174.31 o
  24  16  -2       4823.86       3834.89       222.73 o
  26  16  -2      13166.01      12395.60       319.57 o
  28  16  -2       1678.15       1733.45       193.68 o
  30  16  -2       9006.35       9316.07       242.10 o
  32  16  -2       1917.54       1888.39       203.37 o
  34  16  -2      22607.45      21818.20       455.15 o
  36  16  -2       3276.10       3515.32       203.37 o
  38  16  -2       4355.40       3989.84       213.05 o
  40  16  -2        597.01        900.62       174.31 o
  42  16  -2      10404.76      10139.22       300.21 o
  44  16  -2       2208.21       2207.97       213.05 o
  46  16  -2        191.42        397.05       251.79 o
  48  16  -2       1251.04        803.78       261.47 o
  50  16  -2       4817.18       4338.46       309.89 o
  52  16  -2       8269.64       8764.08       406.73 o
  54  16  -2        122.55        455.15       271.15 o
  56  16  -2          3.54       -261.47       261.47 o
  58  16  -2       1986.37       1965.87       300.21 o
   2  18  -2       6175.74       7224.31       222.73 o
   4  18  -2        730.99        832.83       135.58 o
   6  18  -2        363.92        338.94       154.95 o
   8  18  -2       9249.34       8822.18       232.42 o
  10  18  -2        904.64        890.93       154.95 o
  12  18  -2        442.83        522.94       164.63 o
  14  18  -2      13671.60      13528.64       309.89 o
  16  18  -2      14239.13      14061.26       309.89 o
  18  18  -2      15923.58      17189.22       377.68 o
  20  18  -2       2657.79       2237.02       184.00 o
  22  18  -2       6103.41       4987.29       213.05 o
  24  18  -2      12378.31      12753.91       348.63 o
  26  18  -2      19597.96      21469.57       464.84 o
  28  18  -2        102.57        135.58       164.63 o
  30  18  -2       2297.92       2178.91       213.05 o
  32  18  -2      10925.32      10439.42       290.52 o
  34  18  -2        250.86        397.05       174.31 o
  36  18  -2        795.68        484.20       184.00 o
  38  18  -2       3882.92       3796.15       242.10 o
  40  18  -2      10588.07      10313.53       338.94 o
  42  18  -2       2272.61       2207.97       232.42 o
  44  18  -2       1968.98       1462.29       251.79 o
  46  18  -2       3208.62       4754.88       319.57 o
  48  18  -2       4376.50       4299.73       309.89 o
  50  18  -2        135.46        203.37       290.52 o
  52  18  -2       2663.06       2585.65       309.89 o
   2  20  -2       1438.70       1220.19       164.63 o
   4  20  -2      14278.86      14894.09       300.21 o
   6  20  -2       3313.92       3457.21       222.73 o
   8  20  -2      15780.84      15349.24       358.31 o
  10  20  -2        215.18        416.41       164.63 o
  12  20  -2       2880.37       2469.44       193.68 o
  14  20  -2         56.52        222.73       193.68 o
  16  20  -2       3914.88       4251.31       213.05 o
  18  20  -2        277.46        261.47       184.00 o
  20  20  -2       3800.97       3098.90       242.10 o
  22  20  -2       1545.87       1229.88       222.73 o
  24  20  -2       3529.10       3244.16       251.79 o
  26  20  -2        411.31        639.15       174.31 o
  28  20  -2      19928.34      20297.80       503.57 o
  30  20  -2        426.62        290.52       280.84 o
  32  20  -2       4395.42       5219.71       290.52 o
  34  20  -2         59.32        813.46       242.10 o
  36  20  -2      24095.43      24810.58       610.10 o
  38  20  -2        155.76        145.26       261.47 o
  40  20  -2        997.05       1007.14       242.10 o
  42  20  -2        310.50        551.99       271.15 o
  44  20  -2       2603.29       2362.91       251.79 o
  46  20  -2        882.41       1113.67       271.15 o
   2  22  -2       6669.31       6314.01       271.15 o
   4  22  -2        204.12        551.99       184.00 o
   6  22  -2       1500.41       1636.61       193.68 o
   8  22  -2       6077.24       6139.70       280.84 o
  10  22  -2        960.48        803.78       193.68 o
  12  22  -2        206.77        300.21       203.37 o
  14  22  -2       4655.50       4609.62       242.10 o
  16  22  -2       4207.61       4628.98       290.52 o
  18  22  -2       6613.40       6401.17       367.99 o
  20  22  -2        133.73        193.68       213.05 o
  22  22  -2       1140.99       1617.24       290.52 o
  24  22  -2       2040.26       3108.58       309.89 o
  26  22  -2       6724.16       6585.17       358.31 o
  28  22  -2        368.17        648.83       213.05 o
  30  22  -2        908.18        532.62       232.42 o
  32  22  -2       2595.30       2992.38       261.47 o
  34  22  -2         42.23         67.79       222.73 o
  36  22  -2        370.02        300.21       280.84 o
   2  24  -2       2869.11       2595.33       290.52 o
   4  24  -2       1815.34       1878.71       309.89 o
   6  24  -2       2140.38       2053.02       251.79 o
   8  24  -2       6736.81       6284.96       416.41 o
  10  24  -2       1921.68       1142.72       300.21 o
  12  24  -2       6048.83       6023.49       319.57 o
  14  24  -2       1126.00       1578.50       416.41 o
  16  24  -2       2080.39       2440.38       348.63 o
  18  24  -2       1000.97        939.35       290.52 o
  20  24  -2       5307.77       4861.40       397.05 o
  22  24  -2        295.37        648.83       290.52 o
  24  24  -2        201.36       -135.58       309.89 o
   1   1  -1     121901.76     133591.70       997.46 o
   3   1  -1     260045.25     238218.33      1588.19 o
   5   1  -1       4396.07       3660.58        38.74 o
   7   1  -1       6451.74       8647.87        77.47 o
   9   1  -1      34090.09      33652.13       271.15 o
  11   1  -1      99987.44     110553.30       774.73 o
  13   1  -1     133460.86     148088.73      1074.93 o
  15   1  -1     212575.81     208468.88      1501.03 o
  17   1  -1      75223.23      75254.88       571.36 o
  19   1  -1     144751.39     159883.92      1191.14 o
  21   1  -1     209555.59     205040.73      1607.55 o
  23   1  -1      76408.70      77036.74       668.20 o
  25   1  -1      43074.40      41525.27       387.36 o
  27   1  -1       9982.78      11785.51       145.26 o
  29   1  -1     216261.70     216061.20      2159.55 o
  31   1  -1      52706.90      51587.02       610.10 o
  33   1  -1      22970.06      21624.52       348.63 o
  35   1  -1      18638.22      18070.47       280.84 o
  37   1  -1      76132.34      78440.94      1142.72 o
  39   1  -1     132622.56     133514.22      2062.71 o
  41   1  -1      34352.80      33807.07       561.68 o
  43   1  -1      29313.45      30049.66       474.52 o
  45   1  -1      44099.06      43074.73       571.36 o
  47   1  -1      66108.72      64553.98       939.35 o
  49   1  -1      42958.71      47839.29       735.99 o
  51   1  -1       4379.71       4086.68       135.58 o
  53   1  -1       4889.23       5161.61       135.58 o
  55   1  -1       2672.01       2440.38       174.31 o
  57   1  -1       8725.11       7776.31       261.47 o
  59   1  -1       6647.79       7224.31       222.73 o
  61   1  -1        884.30        890.93       154.95 o
  63   1  -1        471.18        474.52       164.63 o
  65   1  -1       1163.01       1665.66       174.31 o
  67   1  -1        720.04        455.15       154.95 o
  69   1  -1       1710.86       1268.61       174.31 o
  71   1  -1        985.03       1239.56       193.68 o
  73   1  -1       2372.49       2421.02       242.10 o
  75   1  -1       1652.88       2769.64       280.84 o
  77   1  -1        192.92        406.73       261.47 o
   1   3  -1     163984.94     178041.55      1423.56 o
   3   3  -1     102726.91     116731.73       919.99 o
   5   3  -1     160518.28     163331.45      1200.82 o
   7   3  -1      36434.82      46347.94       358.31 o
   9   3  -1      54804.72      59557.00       435.78 o
  11   3  -1     121857.64     124517.73       890.93 o
  13   3  -1     130343.52     142520.39      1016.83 o
  15   3  -1     174510.03     174071.08      1258.93 o
  17   3  -1      13623.56      12928.23       135.58 o
  19   3  -1      88303.92      89277.41       687.57 o
  21   3  -1      76903.75      72369.02       561.68 o
  23   3  -1     135791.45     147672.33      1094.30 o
  25   3  -1      68973.33      66849.11       551.99 o
  27   3  -1      39555.35      39898.35       358.31 o
  29   3  -1     117618.34     122590.59      1094.30 o
  31   3  -1      41163.71      37177.13       387.36 o
  33   3  -1      76461.98      75768.13       803.78 o
  35   3  -1      15050.72      14806.94       222.73 o
  37   3  -1       1180.18       1026.51        87.16 o
  39   3  -1      80132.62      79728.91       958.72 o
  41   3  -1      71344.73      73879.74       900.62 o
  43   3  -1       9788.21       9926.17       203.37 o
  45   3  -1       3944.69       3980.15       116.21 o
  47   3  -1      19845.32      17692.79       242.10 o
  49   3  -1      49058.38      50618.61       590.73 o
  51   3  -1      11427.34      12017.93       213.05 o
  53   3  -1         65.36         77.47        96.84 o
  55   3  -1       3477.46       3776.79       164.63 o
  57   3  -1       3400.82       2391.96       213.05 o
  59   3  -1       6142.75       7359.89       251.79 o
  61   3  -1        670.55        445.47       203.37 o
  63   3  -1       7592.32       8047.46       300.21 o
  65   3  -1       9399.98      10836.47       377.68 o
  67   3  -1       3312.77       2905.22       251.79 o
  69   3  -1       1991.38       2605.01       222.73 o
  71   3  -1       3380.69       2924.59       251.79 o
  73   3  -1       6872.73       6730.43       309.89 o
  75   3  -1       1982.66       3021.43       348.63 o
  77   3  -1        224.85        242.10       300.21 o
   1   5  -1      27693.36      31986.47       280.84 o
   3   5  -1     262744.44     292943.00      2333.86 o
   5   5  -1     698056.00     720930.31      7989.35 o
   7   5  -1     159473.44     163331.44      1249.24 o
   9   5  -1      20088.39      18680.56       174.31 o
  11   5  -1      86677.92      90158.66       687.57 o
  13   5  -1     230731.59     245055.28      1791.55 o
  15   5  -1     376610.50     371258.03      2953.64 o
  17   5  -1      64388.17      66636.05       542.31 o
  19   5  -1      14227.19      16685.65       154.95 o
  21   5  -1      42725.38      42793.89       348.63 o
  23   5  -1     440308.00     472679.25      4028.57 o
  25   5  -1      26666.51      26243.82       280.84 o
  27   5  -1      52722.36      56032.00       639.15 o
  29   5  -1       9874.20       9461.33       154.95 o
  31   5  -1      31851.35      32083.31       377.68 o
  33   5  -1      30495.97      31357.00       377.68 o
  35   5  -1       4034.89       3670.26        96.84 o
  37   5  -1      17064.07      17392.58       261.47 o
  39   5  -1      37255.55      38465.11       474.52 o
  41   5  -1       8217.71       8754.40       184.00 o
  43   5  -1       7345.67       6410.85       154.95 o
  45   5  -1      38754.41      38155.22       503.57 o
  47   5  -1       8975.94       7863.46       174.31 o
  49   5  -1      15129.86      14894.09       261.47 o
  51   5  -1      23196.52      25130.15       387.36 o
  53   5  -1      10256.79       9490.38       222.73 o
  55   5  -1      10301.02      11582.14       290.52 o
  57   5  -1       2622.30       1597.87       174.31 o
  59   5  -1      14811.70      17673.42       435.78 o
  61   5  -1       7126.46       6759.48       271.15 o
  63   5  -1      15138.19      15087.78       426.10 o
  65   5  -1       1712.40       2527.54       232.42 o
  67   5  -1       5891.30       5887.91       290.52 o
  69   5  -1       8984.89       9790.59       397.05 o
  71   5  -1       4684.92       4038.26       329.26 o
  73   5  -1       5585.02       5820.12       338.94 o
  75   5  -1        109.67        464.84       271.15 o
   1   7  -1      42081.62      41738.32       367.99 o
   3   7  -1     185252.86     188858.66      1520.40 o
   5   7  -1     349194.19     350098.34      2779.33 o
   7   7  -1      58728.01      56448.42       484.20 o
   9   7  -1      11777.30      11020.47       125.89 o
  11   7  -1      53659.12      48507.48       406.73 o
  13   7  -1     157858.30     167941.06      1297.66 o
  15   7  -1     141686.62     140893.48      1094.30 o
  17   7  -1      31433.78      28829.46       348.63 o
  19   7  -1      16476.03      19077.61       251.79 o
  21   7  -1      11670.27      12221.29       174.31 o
  23   7  -1     195063.16     208914.36      2159.55 o
  25   7  -1      51326.95      50163.46       493.89 o
  27   7  -1      24776.01      25517.51       261.47 o
  29   7  -1       9905.70      11504.67       145.26 o
  31   7  -1       4496.61       4125.41        87.16 o
  33   7  -1      20960.55      20084.75       251.79 o
  35   7  -1       5243.74       4483.72       106.52 o
  37   7  -1       1805.77       1636.61        87.16 o
  39   7  -1      25980.02      25256.04       329.26 o
  41   7  -1       4529.31       4628.98       106.52 o
  43   7  -1       6114.86       5703.92       154.95 o
  45   7  -1      16603.78      15736.61       280.84 o
  47   7  -1      36934.42      37971.22       581.04 o
  49   7  -1      11919.79      12870.12       251.79 o
  51   7  -1        431.76        542.31       145.26 o
  53   7  -1      10776.07      10323.21       280.84 o
  55   7  -1      15779.94      15949.66       367.99 o
  57   7  -1       9041.83       9190.18       280.84 o
  59   7  -1      12589.64      14642.31       338.94 o
  61   7  -1       5908.60       5578.02       261.47 o
  63   7  -1       6948.43       6662.64       261.47 o
  65   7  -1       4186.62       3350.69       242.10 o
  67   7  -1       9185.58       9809.96       455.15 o
  69   7  -1       4157.98       6333.38       406.73 o
  71   7  -1       2796.70       2546.91       319.57 o
  73   7  -1       3137.04       2488.80       319.57 o
  75   7  -1        917.69        968.41       300.21 o
   1   9  -1      62027.25      60254.26       610.10 o
   3   9  -1      73963.38      77327.27       803.78 o
   5   9  -1     154138.56     164048.08      1781.87 o
   7   9  -1     124801.61     128381.66      1287.98 o
   9   9  -1      13304.27      13296.22       184.00 o
  11   9  -1      38232.91      38620.05       406.73 o
  13   9  -1      28865.84      32238.25       329.26 o
  15   9  -1      77140.84      75438.88       794.09 o
  17   9  -1      14211.13      12734.55       184.00 o
  19   9  -1      54921.97      57223.15       697.25 o
  21   9  -1      84173.11      83505.70       968.41 o
  23   9  -1      27033.28      28422.73       358.31 o
  25   9  -1      31492.54      30959.96       387.36 o
  27   9  -1      18931.30      18331.94       261.47 o
  29   9  -1      82199.66      84115.80       861.88 o
  31   9  -1       6564.80       4967.93       116.21 o
  33   9  -1      17085.46      15668.82       232.42 o
  35   9  -1       4042.39       4125.41       116.21 o
  37   9  -1      16420.37      15814.08       251.79 o
  39   9  -1      40299.27      37215.86       532.62 o
  41   9  -1       5422.23       5858.86       193.68 o
  43   9  -1       5170.84       5142.24       154.95 o
  45   9  -1       2482.49       1743.13       125.89 o
  47   9  -1      14304.59      13160.64       280.84 o
  49   9  -1      12988.21      13722.32       290.52 o
  51   9  -1         29.54        154.95       135.58 o
  53   9  -1         34.40        280.84       174.31 o
  55   9  -1       7024.71       6546.43       251.79 o
  57   9  -1      15376.26      16918.06       406.73 o
  59   9  -1       5629.75       5897.60       261.47 o
  61   9  -1        643.84        919.99       203.37 o
  63   9  -1       4305.75       3941.42       242.10 o
  65   9  -1       7533.89       7911.88       329.26 o
  67   9  -1       4366.16       4454.67       280.84 o
  69   9  -1        594.94        610.10       242.10 o
  71   9  -1        558.57        784.41       280.84 o
  73   9  -1       3646.54       3612.16       387.36 o
   1  11  -1       7599.32       7553.57       164.63 o
   3  11  -1      85738.85      87563.33      1065.25 o
   5  11  -1      14963.39      15407.35       251.79 o
   7  11  -1      23801.41      22021.56       290.52 o
   9  11  -1        236.08        271.15        77.47 o
  11  11  -1      80251.08      78905.77       823.15 o
  13  11  -1      40807.64      40382.55       464.84 o
  15  11  -1       7041.70       7224.31       154.95 o
  17  11  -1      16824.60      16269.23       242.10 o
  19  11  -1      91384.39      92482.82       997.46 o
  21  11  -1     148739.06     151003.64      1772.18 o
  23  11  -1      18569.37      17663.74       290.52 o
  25  11  -1      44111.52      44914.70       571.36 o
  27  11  -1      18514.46      18912.98       300.21 o
  29  11  -1     109963.70     113574.73      1326.72 o
  31  11  -1      32870.67      30940.59       426.10 o
  33  11  -1      12422.63      11223.83       203.37 o
  35  11  -1       9054.66       9354.81       193.68 o
  37  11  -1      23682.99      23909.96       406.73 o
  39  11  -1      26124.06      25246.36       445.47 o
  41  11  -1      12951.37      13199.38       280.84 o
  43  11  -1       7772.29       7911.88       271.15 o
  45  11  -1       3380.57       4067.31       184.00 o
  47  11  -1      20605.00      21401.79       406.73 o
  49  11  -1       9892.57       9625.96       251.79 o
  51  11  -1       1386.28       1607.55       174.31 o
  53  11  -1       4198.33       4086.68       203.37 o
  55  11  -1       4016.32       3447.53       213.05 o
  57  11  -1       7295.35       6643.27       271.15 o
  59  11  -1        836.28        629.46       213.05 o
  61  11  -1       2440.60       2111.13       222.73 o
  63  11  -1       1091.85       1646.29       232.42 o
  65  11  -1       1299.99        774.73       242.10 o
  67  11  -1       1374.78       2324.18       271.15 o
  69  11  -1       2810.94       2692.17       309.89 o
   1  13  -1      20637.02      21411.47       319.57 o
   3  13  -1      14091.36      14487.36       242.10 o
   5  13  -1      11756.45      11620.88       213.05 o
   7  13  -1       1235.28       1239.56        96.84 o
   9  13  -1      37706.44      39443.20       484.20 o
  11  13  -1      20034.48      19881.39       280.84 o
  13  13  -1      35881.69      36121.56       522.94 o
  15  13  -1      12215.19      10700.89       193.68 o
  17  13  -1      19496.16      21130.63       367.99 o
  19  13  -1      39519.18      39937.09       561.68 o
  21  13  -1      72058.75      72185.04      1007.14 o
  23  13  -1      22717.35      22137.77       387.36 o
  25  13  -1      11041.87      11146.36       261.47 o
  27  13  -1      15384.66      16695.33       280.84 o
  29  13  -1      40520.38      40527.82       600.41 o
  31  13  -1      32184.96      32828.98       522.94 o
  33  13  -1      12700.72      12928.23       300.21 o
  35  13  -1      10110.99       9964.90       261.47 o
  37  13  -1      21582.06      22689.77       416.41 o
  39  13  -1      16190.70      15165.25       329.26 o
  41  13  -1      16505.94      16908.38       377.68 o
  43  13  -1       9968.01       9509.75       261.47 o
  45  13  -1       4042.42       3815.52       184.00 o
  47  13  -1       4251.73       3583.10       184.00 o
  49  13  -1       8365.81       7911.88       242.10 o
  51  13  -1       5699.65       5694.23       261.47 o
  53  13  -1       1148.64       1423.56       184.00 o
  55  13  -1        217.95        174.31       184.00 o
  57  13  -1        610.93        309.89       193.68 o
  59  13  -1       2696.66       2643.75       242.10 o
  61  13  -1       1277.75       1278.30       232.42 o
  63  13  -1       1858.14       1849.66       271.15 o
  65  13  -1        606.29        329.26       280.84 o
  67  13  -1        238.03       -125.89       348.63 o
   1  15  -1      21303.78      21624.52       387.36 o
   3  15  -1      34127.27      33913.60       503.57 o
   5  15  -1      41524.35      40963.60       522.94 o
   7  15  -1       2076.38       1956.18       125.89 o
   9  15  -1      31257.82      33632.76       493.89 o
  11  15  -1       1280.77       1452.61       106.52 o
  13  15  -1      47256.22      47936.12       658.52 o
  15  15  -1       9881.13       9335.44       184.00 o
  17  15  -1       1802.31       2091.76       145.26 o
  19  15  -1       9851.51       9480.70       232.42 o
  21  15  -1      10500.17      10749.31       222.73 o
  23  15  -1      14147.86      14032.21       309.89 o
  25  15  -1       2418.25       2459.75       184.00 o
  27  15  -1       4909.73       4444.99       184.00 o
  29  15  -1       1937.68       1694.71       174.31 o
  31  15  -1      27178.59      28519.57       493.89 o
  33  15  -1      17673.63      18322.25       387.36 o
  35  15  -1       3063.68       2663.12       164.63 o
  37  15  -1       4971.60       5723.28       203.37 o
  39  15  -1       5979.66       5955.70       232.42 o
  41  15  -1      28058.75      29226.51       532.62 o
  43  15  -1       2063.51       2198.28       193.68 o
  45  15  -1       1340.27       1278.30       174.31 o
  47  15  -1        754.36        794.09       174.31 o
  49  15  -1       8274.02       7350.21       300.21 o
  51  15  -1       4199.37       4522.46       261.47 o
  53  15  -1        812.02        987.77       213.05 o
  55  15  -1       1547.77       1898.08       271.15 o
  57  15  -1        375.85        668.20       242.10 o
  59  15  -1       3146.32       3040.80       300.21 o
  61  15  -1        404.73         38.74       290.52 o
  63  15  -1       2248.59       2575.96       329.26 o
   1  17  -1        398.12        755.36       135.58 o
   3  17  -1      43680.31      46299.52       658.52 o
   5  17  -1      39381.98      38019.64       513.26 o
   7  17  -1      19599.43      19949.18       358.31 o
   9  17  -1       3952.92       4106.04       203.37 o
  11  17  -1       8404.55       9422.60       232.42 o
  13  17  -1      45269.09      48914.22       697.25 o
  15  17  -1      11892.30      12260.03       271.15 o
  17  17  -1       1039.03       1200.82       145.26 o
  19  17  -1        252.17        377.68       125.89 o
  21  17  -1      13495.90      15019.99       329.26 o
  23  17  -1       3077.08       3437.84       193.68 o
  25  17  -1       3674.87       3476.58       193.68 o
  27  17  -1        774.54        532.62       184.00 o
  29  17  -1       2959.21       2769.64       193.68 o
  31  17  -1       9361.20      10129.53       290.52 o
  33  17  -1        742.23        445.47       184.00 o
  35  17  -1       2081.34       2256.39       174.31 o
  37  17  -1       8850.21       8386.40       251.79 o
  39  17  -1        511.72        987.77       174.31 o
  41  17  -1       3430.35       3505.63       222.73 o
  43  17  -1       1753.67       1946.50       213.05 o
  45  17  -1       6435.06       5432.76       242.10 o
  47  17  -1       4115.00       4348.15       251.79 o
  49  17  -1        126.04        319.57       251.79 o
  51  17  -1       4076.43       4851.72       338.94 o
  53  17  -1       4115.10       3709.00       319.57 o
  55  17  -1       1987.55       1772.18       300.21 o
  57  17  -1        743.40       1597.87       290.52 o
   1  19  -1       3033.63       3040.80       203.37 o
   3  19  -1      31002.88      34407.48       503.57 o
   5  19  -1      12408.04      12860.44       300.21 o
   7  19  -1      22898.82      24810.58       445.47 o
   9  19  -1       3445.09       4057.62       193.68 o
  11  19  -1      10406.14      11146.36       280.84 o
  13  19  -1      13162.67      13383.38       290.52 o
  15  19  -1      11096.05      11340.04       290.52 o
  17  19  -1      14940.77      15581.66       348.63 o
  19  19  -1        402.35        445.47       174.31 o
  21  19  -1       4508.31       4783.93       213.05 o
  23  19  -1       1466.83       1849.66       203.37 o
  25  19  -1      11492.85      12289.08       338.94 o
  27  19  -1         43.31        -38.74       164.63 o
  29  19  -1       1857.17       1617.24       174.31 o
  31  19  -1       1218.16       1229.88       184.00 o
  33  19  -1       2469.33       2295.12       203.37 o
  35  19  -1       5431.62       4541.83       232.42 o
  37  19  -1       3441.88       3631.52       242.10 o
  39  19  -1       2150.73       2072.39       203.37 o
  41  19  -1        286.85        397.05       213.05 o
  43  19  -1       1380.95       1074.93       203.37 o
  45  19  -1       1486.25       1133.04       251.79 o
  47  19  -1       7538.14       8057.14       367.99 o
  49  19  -1        594.20        474.52       261.47 o
  51  19  -1         27.49       -251.79       251.79 o
   1  21  -1       2246.49       2343.54       193.68 o
   3  21  -1      13129.19      14080.63       367.99 o
   5  21  -1       1166.19       1471.98       213.05 o
   7  21  -1       8819.51       8396.08       251.79 o
   9  21  -1       2591.94       2759.96       213.05 o
  11  21  -1       6479.25       6856.32       251.79 o
  13  21  -1       2972.76       2866.48       203.37 o
  15  21  -1       7816.91       7505.15       261.47 o
  17  21  -1       6633.04       7214.63       271.15 o
  19  21  -1        782.57       1113.67       193.68 o
  21  21  -1       2496.16       2333.86       203.37 o
  23  21  -1        265.57        416.41       203.37 o
  25  21  -1       4553.05       4929.19       290.52 o
  27  21  -1        332.85         58.10       242.10 o
  29  21  -1       1513.98       1501.03       232.42 o
  31  21  -1       1779.10       1539.77       203.37 o
  33  21  -1       1465.71       1733.45       213.05 o
  35  21  -1       4122.76       4202.88       280.84 o
  37  21  -1       3320.02       3098.90       280.84 o
  39  21  -1        804.81        861.88       242.10 o
  41  21  -1         89.97        309.89       222.73 o
  43  21  -1       2231.86       2401.65       280.84 o
   1  23  -1        889.80        755.36       280.84 o
   3  23  -1       2532.88       1965.87       251.79 o
   5  23  -1       1124.33       1123.35       232.42 o
   7  23  -1        976.79       1142.72       261.47 o
   9  23  -1        405.62        958.72       251.79 o
  11  23  -1       3224.54       3098.90       280.84 o
  13  23  -1       6376.47       6730.43       348.63 o
  15  23  -1        500.70        716.62       232.42 o
  17  23  -1        534.75        978.09       213.05 o
  19  23  -1       3873.10       3670.26       261.47 o
  21  23  -1       2499.46       2372.60       280.84 o
  23  23  -1       1225.28       1607.55       242.10 o
  25  23  -1        334.66        280.84       280.84 o
  27  23  -1       3395.68       3922.05       319.57 o
  29  23  -1       2162.57       2178.91       377.68 o
  31  23  -1       2758.02       3360.37       309.89 o
  33  23  -1        455.27        978.09       242.10 o
   1  25  -1        275.31        145.26       242.10 o
   3  25  -1        585.94        784.41       348.63 o
   5  25  -1       1478.10       1956.18       445.47 o
   7  25  -1          9.03        251.79       271.15 o
   9  25  -1       3811.02       3602.47       367.99 o
  11  25  -1        579.41       1016.83       348.63 o
  13  25  -1       3769.56       3805.84       329.26 o
  15  25  -1        776.53        765.04       329.26 o
  17  25  -1       1983.69       2188.60       406.73 o
  12   0   0      11534.02       8851.24       222.73 o
  16   0   0     527593.12     543711.88     11988.87 o
  20   0   0     473337.50     457281.59      7204.95 o
  24   0   0      46561.70      50821.98      1026.51 o
  28   0   0     296106.56     297339.56      5723.28 o
  32   0   0       2113.99       1510.71       106.52 o
  36   0   0      20416.49      22573.56       726.30 o
  40   0   0     126955.13     139624.88      3563.74 o
  44   0   0      76655.93      80823.21      2285.44 o
  48   0   0      44510.38      48759.27      1016.83 o
  52   0   0        516.88       1326.72       145.26 o
  56   0   0       7635.97       7873.15       300.21 o
  60   0   0      16074.69      20104.12       532.62 o
  64   0   0      31443.01      40024.24       919.99 o
  68   0   0      11657.80      12037.29       435.78 o
  72   0   0      10525.57      11727.40       455.15 o
  76   0   0       3619.54       3098.90       348.63 o
   2   2   0     178932.69     166469.09      1413.87 o
   4   2   0     541857.94     457407.47     10129.53 o
   6   2   0      24948.72      23987.43       213.05 o
   8   2   0       4021.76       2227.34        38.74 o
  10   2   0     625167.94     654788.12     11950.14 o
  12   2   0       5020.92       4958.24        58.10 o
  14   2   0       6314.37       9780.91        96.84 o
  16   2   0      31710.23      28877.89       242.10 o
  18   2   0     205174.28     220709.56      1597.87 o
  20   2   0      49894.24      54782.76       435.78 o
  22   2   0       2837.74       3399.11        58.10 o
  24   2   0       1089.16        745.67        48.42 o
  26   2   0      45158.64      39317.31       338.94 o
  28   2   0      14307.77      15358.93       193.68 o
  30   2   0       5060.34       4812.98        96.84 o
  32   2   0        500.47        590.73        77.47 o
  34   2   0     153875.62     153114.77      1801.24 o
  36   2   0      17261.48      17014.90       300.21 o
  38   2   0       7000.02       7069.37       154.95 o
  40   2   0         10.46        -87.16        87.16 o
  42   2   0       6277.32       6798.21       145.26 o
  44   2   0      49402.72      51122.19       861.88 o
  46   2   0       1603.09       2091.76       116.21 o
  48   2   0        366.69        387.36        96.84 o
  50   2   0      86373.41      92492.51      1123.35 o
  52   2   0      18643.81      19310.03       309.89 o
  54   2   0      25550.06      30407.97       426.10 o
  56   2   0       1576.09       1481.66       135.58 o
  58   2   0      15100.66      14080.63       300.21 o
  60   2   0       7445.50       7650.41       242.10 o
  62   2   0      11349.80       9761.54       290.52 o
  64   2   0       3026.20       3205.43       222.73 o
  66   2   0       3218.89       2701.85       203.37 o
  68   2   0       7375.77       6682.01       251.79 o
  70   2   0         40.35        600.41       184.00 o
  72   2   0       2453.19       2730.91       222.73 o
  74   2   0       1668.03       2663.12       232.42 o
  76   2   0       2553.26       2934.27       261.47 o
  78   2   0        945.72       2120.81       261.47 o
   0   4   0     348326.19     380428.84      4231.94 o
   2   4   0       1424.14       2324.18        48.42 o
   4   4   0       2018.62       1133.04        38.74 o
   6   4   0      11361.69      17227.95       154.95 o
   8   4   0      24473.71      25420.67       213.05 o
  10   4   0       9019.52       8812.50        96.84 o
  12   4   0        982.56        861.88        38.74 o
  14   4   0      24377.76      26950.75       261.47 o
  16   4   0     349447.50     334681.31      2585.65 o
  18   4   0      28452.58      30301.44       261.47 o
  20   4   0       3229.16       3098.90        58.10 o
  22   4   0      52625.30      55576.86       435.78 o
  24   4   0     456021.09     480523.34      3825.21 o
  26   4   0      31851.24      35588.94       367.99 o
  28   4   0        746.31       1365.45        67.79 o
  30   4   0      13494.95      13441.48       203.37 o
  32   4   0      43159.07      44420.81       493.89 o
  34   4   0       9176.01       8192.72       145.26 o
  36   4   0      17125.02      16705.01       232.42 o
  38   4   0      12404.76      11737.09       193.68 o
  40   4   0       4685.46       4260.99       125.89 o
  42   4   0       3208.95       2740.59       106.52 o
  44   4   0      75049.45      75729.40       890.93 o
  46   4   0      27083.52      27396.22       367.99 o
  48   4   0      19299.92      18535.30       300.21 o
  50   4   0       2822.43       2721.22       125.89 o
  52   4   0      22250.24      18118.89       319.57 o
  54   4   0      10978.99      11049.52       261.47 o
  56   4   0        896.62       1026.51       145.26 o
  58   4   0       3391.17       3089.22       154.95 o
  60   4   0         44.22        706.94       164.63 o
  62   4   0       8814.45       9025.55       367.99 o
  64   4   0        284.34        290.52       193.68 o
  66   4   0       1023.24       1103.98       213.05 o
  68   4   0        174.81        145.26       232.42 o
  70   4   0       8579.94       8066.83       358.31 o
  72   4   0        173.89         19.37       242.10 o
  74   4   0        138.53        493.89       290.52 o
  76   4   0        362.86       1055.56       290.52 o
   2   6   0      33151.35      39840.25       348.63 o
   4   6   0       9320.97       9548.49       116.21 o
   6   6   0     140492.50     149221.78      1210.51 o
   8   6   0     141421.78     142898.08      1171.77 o
  10   6   0     538126.19     545396.88      4570.88 o
  12   6   0      23659.51      26243.82       242.10 o
  14   6   0     142980.14     158102.06      1297.66 o
  16   6   0      33274.05      36344.30       319.57 o
  18   6   0       3723.94       2634.07        58.10 o
  20   6   0      14447.49      14535.78       154.95 o
  22   6   0     328913.22     343745.62      2973.01 o
  24   6   0      36404.88      38290.80       397.05 o
  26   6   0     485689.81     499591.28      4822.66 o
  28   6   0      13779.83      11407.83       154.95 o
  30   6   0      91388.03      85442.52       842.51 o
  32   6   0      27577.91      28519.57       338.94 o
  34   6   0     280898.91     286783.91      2943.96 o
  36   6   0      38039.12      37622.60       493.89 o
  38   6   0      33374.48      31511.95       464.84 o
  40   6   0         16.35         -9.68        96.84 o
  42   6   0      80058.91      78702.41       987.77 o
  44   6   0      14596.03      13577.06       271.15 o
  46   6   0        299.71        406.73       116.21 o
  48   6   0        362.44        358.31       116.21 o
  50   6   0       9360.70       9044.92       222.73 o
  52   6   0        141.87        610.10       135.58 o
  54   6   0      17420.26      20694.85       377.68 o
  56   6   0       2732.14       2672.80       154.95 o
  58   6   0       2090.06       2575.96       164.63 o
  60   6   0       2973.69       2759.96       164.63 o
  62   6   0         58.62        242.10       174.31 o
  64   6   0       1747.69       1927.13       242.10 o
  66   6   0       6457.66       7243.68       348.63 o
  68   6   0        166.43        619.78       222.73 o
  70   6   0        657.94       1016.83       319.57 o
  72   6   0        193.77        503.57       309.89 o
  74   6   0       2843.18       2663.12       329.26 o
  76   6   0         75.72        261.47       338.94 o
   0   8   0     305312.62     297736.59      3350.69 o
   2   8   0       5986.19       5268.13        87.16 o
   4   8   0       6921.63       6759.48        96.84 o
   6   8   0       1089.62       1394.51        58.10 o
   8   8   0      12540.28      11388.46       135.58 o
  10   8   0       4027.18       4338.46        77.47 o
  12   8   0       2338.82       1675.34        48.42 o
  14   8   0     104487.61     119046.23      1152.40 o
  16   8   0     173984.89     167001.73      1675.34 o
  18   8   0     256402.19     251388.66      2459.75 o
  20   8   0      33147.50      30165.87       348.63 o
  22   8   0      87861.97      84532.21       881.25 o
  24   8   0     115044.58     119753.16      1210.51 o
  26   8   0     193520.97     199307.77      1975.55 o
  28   8   0      10774.19      10303.85       164.63 o
  30   8   0      15970.32      13412.43       193.68 o
  32   8   0       9965.30      11727.40       184.00 o
  34   8   0        318.71        455.15        58.10 o
  36   8   0       6469.18       6391.48       135.58 o
  38   8   0      36524.71      35279.05       367.99 o
  40   8   0        373.28        551.99        87.16 o
  42   8   0       1016.66       1191.14        96.84 o
  44   8   0      66595.51      70354.74       890.93 o
  46   8   0      30624.12      33719.92       493.89 o
  48   8   0       1252.12       1452.61       116.21 o
  50   8   0        596.14        978.09       125.89 o
  52   8   0      12454.08      10100.48       242.10 o
  54   8   0       6650.11       7117.79       242.10 o
  56   8   0        446.07        503.57       154.95 o
  58   8   0       1323.10       2004.60       193.68 o
  60   8   0       3178.13       4299.73       222.73 o
  62   8   0       3386.56       2479.12       213.05 o
  64   8   0        289.04        503.57       222.73 o
  66   8   0       1256.94       1055.56       232.42 o
  68   8   0        165.41        125.89       222.73 o
  70   8   0       1626.85       1723.76       300.21 o
  72   8   0        167.39        455.15       261.47 o
  74   8   0         37.10       -232.42       348.63 o
   2  10   0       2913.68       3379.74       106.52 o
   4  10   0      12479.14      13102.54       193.68 o
   6  10   0      15842.49      15097.46       203.37 o
   8  10   0      80726.79      78160.09       803.78 o
  10  10   0     213849.22     223082.16      2178.91 o
  12  10   0       7048.00       6836.95       135.58 o
  14  10   0       3888.90       2924.59        87.16 o
  16  10   0      16973.02      19019.51       271.15 o
  18  10   0     190264.95     190001.38      2217.65 o
  20  10   0         85.90        532.62       106.52 o
  22  10   0      46820.18      47248.56       590.73 o
  24  10   0      49002.37      50512.09       658.52 o
  26  10   0       3659.87       4764.56       154.95 o
  28  10   0      50353.82      49998.83       726.30 o
  30  10   0        359.58        280.84       125.89 o
  32  10   0      24875.05      24771.84       387.36 o
  34  10   0      17068.50      15707.55       271.15 o
  36  10   0      75841.48      74170.27       929.67 o
  38  10   0       4157.18       3815.52        96.84 o
  40  10   0        220.68        125.89        77.47 o
  42  10   0          0.88        222.73        96.84 o
  44  10   0      10842.46      10013.32       242.10 o
  46  10   0       5714.02       5084.13       184.00 o
  48  10   0          4.58         19.37       135.58 o
  50  10   0      11223.77      12414.97       300.21 o
  52  10   0         82.33        406.73       145.26 o
  54  10   0      12464.82      12821.70       319.57 o
  56  10   0        107.86        309.89       164.63 o
  58  10   0      10039.65       9906.80       309.89 o
  60  10   0        339.26        648.83       203.37 o
  62  10   0       5149.91       4115.73       251.79 o
  64  10   0       2851.26       2701.85       232.42 o
  66  10   0       6671.64       7011.26       377.68 o
  68  10   0       2057.07       2876.17       329.26 o
  70  10   0        387.60       -125.89       300.21 o
  72  10   0        438.63         67.79       338.94 o
   0  12   0     328985.28     326546.69      4658.04 o
   2  12   0      85271.64      93083.24      1074.93 o
   4  12   0       1248.12       1442.93        96.84 o
   6  12   0      35082.75      37428.91       435.78 o
   8  12   0     111947.66     117758.24      1210.51 o
  10  12   0      17339.44      18971.08       261.47 o
  12  12   0       8453.18       7960.30       164.63 o
  14  12   0        480.51        309.89        67.79 o
  16  12   0       7206.48       9006.18       164.63 o
  18  12   0      21582.19      19464.97       300.21 o
  20  12   0      64823.09      66800.69       861.88 o
  22  12   0       1905.44       1820.60       135.58 o
  24  12   0      10988.87      11824.24       261.47 o
  26  12   0      35920.66      37767.86       551.99 o
  28  12   0      54784.76      55886.74       765.04 o
  30  12   0       8958.75       8889.97       242.10 o
  32  12   0      13266.94      12637.71       280.84 o
  34  12   0        387.70        493.89       135.58 o
  36  12   0       1033.69       1055.56       145.26 o
  38  12   0        882.36        958.72       135.58 o
  40  12   0      12848.54      12269.71       271.15 o
  42  12   0       9415.03       9519.44       251.79 o
  44  12   0       8334.59       8899.66       242.10 o
  46  12   0        179.54        174.31       154.95 o
  48  12   0       6877.04       6730.43       222.73 o
  50  12   0       2587.97       2149.86       184.00 o
  52  12   0         55.15         87.16       154.95 o
  54  12   0        458.07        658.52       174.31 o
  56  12   0       9173.95       9112.71       309.89 o
  58  12   0        322.45        348.63       203.37 o
  60  12   0       3380.44       3660.58       251.79 o
  62  12   0       5815.11       7631.04       309.89 o
  64  12   0      12248.79      12172.87       455.15 o
  66  12   0       1164.61       1307.35       300.21 o
  68  12   0       7844.63       7582.62       426.10 o
   2  14   0       2338.98       2343.54       125.89 o
   4  14   0      38041.96      37971.22       484.20 o
   6  14   0       7116.72       7098.42       164.63 o
   8  14   0      86096.54      90526.65      1007.14 o
  10  14   0      53685.86      53281.73       629.46 o
  12  14   0     113041.80     117458.04      1346.09 o
  14  14   0        124.06        358.31        87.16 o
  16  14   0      25537.23      29090.93       406.73 o
  18  14   0      40633.01      39956.46       532.62 o
  20  14   0      51646.32      51790.38       697.25 o
  22  14   0        930.04        968.41       145.26 o
  24  14   0      17865.20      17566.89       348.63 o
  26  14   0        103.79        455.15       135.58 o
  28  14   0        481.17        784.41       164.63 o
  30  14   0       1881.84       1336.40       164.63 o
  32  14   0       4594.08       4357.83       174.31 o
  34  14   0      11331.75      10187.64       251.79 o
  36  14   0         64.80        145.26       164.63 o
  38  14   0        301.54        300.21       164.63 o
  40  14   0       5140.04       4212.57       203.37 o
  42  14   0       1353.52       1326.72       193.68 o
  44  14   0      15063.69      15320.19       358.31 o
  46  14   0        169.63        -67.79       145.26 o
  48  14   0       1646.21       1026.51       164.63 o
  50  14   0       1026.10        697.25       174.31 o
  52  14   0      23280.60      24936.47       484.20 o
  54  14   0       4822.69       5258.45       251.79 o
  56  14   0        648.41        871.57       222.73 o
  58  14   0        246.29        348.63       213.05 o
  60  14   0      12744.75      12046.98       464.84 o
  62  14   0        642.08        445.47       271.15 o
  64  14   0       1199.23        929.67       261.47 o
   0  16   0       7651.80       8899.66       309.89 o
   2  16   0      62622.30      65173.77       861.88 o
   4  16   0        143.04        193.68       125.89 o
   6  16   0      14366.78      15949.66       300.21 o
   8  16   0      16741.05      18583.72       290.52 o
  10  16   0      27073.84      29410.51       455.15 o
  12  16   0        130.67        484.20        96.84 o
  14  16   0       1522.67       1588.19       116.21 o
  16  16   0      25981.72      25536.88       377.68 o
  18  16   0      18848.37      18457.83       309.89 o
  20  16   0       9099.38       8492.93       222.73 o
  22  16   0       1307.82       1084.62       154.95 o
  24  16   0      11104.12      11649.93       309.89 o
  26  16   0      32893.06      36431.46       600.41 o
  28  16   0       7640.40       6866.00       213.05 o
  30  16   0       6358.26       6556.11       203.37 o
  32  16   0       9156.99       8880.29       232.42 o
  34  16   0       5208.42       5084.13       193.68 o
  36  16   0       3851.97       3941.41       174.31 o
  38  16   0       2342.75       2450.07       174.31 o
  40  16   0      15438.65      15726.92       319.57 o
  42  16   0      15132.09      14506.73       338.94 o
  44  16   0       7133.84       6004.12       232.42 o
  46  16   0         46.73        213.05       174.31 o
  48  16   0       8443.69       7621.36       261.47 o
  50  16   0       3139.90       2411.33       213.05 o
  52  16   0       4076.22       3031.11       261.47 o
  54  16   0       1742.22       2440.38       280.84 o
  56  16   0       1657.66       1355.77       300.21 o
  58  16   0        438.08        174.31       300.21 o
  60  16   0        895.83        745.67       319.57 o
   2  18   0      11558.11      10303.85       232.42 o
   4  18   0       2580.67       2847.12       164.63 o
   6  18   0      14010.54      14245.26       271.15 o
   8  18   0      17602.07      18264.15       367.99 o
  10  18   0       1277.87       1384.82       164.63 o
  12  18   0        856.91        881.25       154.95 o
  14  18   0       6302.94       6536.74       222.73 o
  16  18   0       7276.83       7999.04       232.42 o
  18  18   0          4.17         48.42       174.31 o
  20  18   0       1558.40       1491.35       184.00 o
  22  18   0        104.17        203.37       164.63 o
  24  18   0       1509.52       1559.13       174.31 o
  26  18   0      10166.19       9509.75       300.21 o
  28  18   0      13973.32      14613.25       338.94 o
  30  18   0       3445.81       3863.94       213.05 o
  32  18   0       6412.82       6062.23       232.42 o
  34  18   0      19358.45      19067.93       367.99 o
  36  18   0      22020.60      23454.81       455.15 o
  38  18   0       6563.19       5742.65       251.79 o
  40  18   0       1138.89        900.62       184.00 o
  42  18   0      10277.39       9509.75       290.52 o
  44  18   0       3833.12       3709.00       251.79 o
  46  18   0          2.01          0.00       222.73 o
  48  18   0         40.86        280.84       203.37 o
  50  18   0       6709.35       6885.37       348.63 o
  52  18   0        240.95        726.30       261.47 o
  54  18   0        283.61        261.47       280.84 o
  56  18   0        788.59       1801.24       426.10 o
   0  20   0         45.07        290.52       213.05 o
   2  20   0       6211.39       5771.70       232.42 o
   4  20   0          1.16        232.42       174.31 o
   6  20   0       4054.99       3079.53       203.37 o
   8  20   0        164.39        -38.74       154.95 o
  10  20   0        787.52        677.88       164.63 o
  12  20   0        720.20        949.04       154.95 o
  14  20   0      27874.03      28122.53       493.89 o
  16  20   0        116.44        358.31       174.31 o
  18  20   0      26265.65      29497.67       581.04 o
  20  20   0       1972.40       1859.34       213.05 o
  22  20   0       4191.04       4570.88       271.15 o
  24  20   0        939.98        697.25       193.68 o
  26  20   0      17479.14      20317.17       435.78 o
  28  20   0        231.61        164.63       184.00 o
  30  20   0       2046.35       2537.23       193.68 o
  32  20   0        165.39        135.58       174.31 o
  34  20   0        542.59        406.73       222.73 o
  36  20   0          6.67       -145.26       203.37 o
  38  20   0      10648.12      12269.71       377.68 o
  40  20   0        101.31        -38.74       232.42 o
  42  20   0       1279.92       1878.71       261.47 o
  44  20   0        419.52        484.20       232.42 o
  46  20   0       6668.58       6972.53       309.89 o
  48  20   0        342.24       1394.51       280.84 o
   2  22   0       4644.58       3825.21       242.10 o
   4  22   0        755.62        774.73       193.68 o
   6  22   0       8629.40       8560.71       338.94 o
   8  22   0       9952.84      10652.47       329.26 o
  10  22   0       2891.53       2014.29       213.05 o
  12  22   0         66.98        203.37       174.31 o
  14  22   0       2243.47       2159.55       213.05 o
  16  22   0       4717.95       4851.72       232.42 o
  18  22   0       1879.50       1317.03       280.84 o
  20  22   0         13.52       -242.10       242.10 o
  22  22   0          3.81       -184.00       184.00 o
  24  22   0        429.57        474.52       203.37 o
  26  22   0       2155.86       2469.44       261.47 o
  28  22   0       4825.34       5074.45       338.94 o
  30  22   0        230.80        774.73       251.79 o
  32  22   0       1355.61       1646.29       251.79 o
  34  22   0       4878.52       5820.12       300.21 o
  36  22   0       6919.23       7950.62       348.63 o
  38  22   0       1316.89       1045.88       251.79 o
  40  22   0          0.57       -271.15       271.15 o
   0  24   0        487.26        338.94       406.73 o
   2  24   0      11318.62      11979.19       542.31 o
   4  24   0        286.27        513.26       309.89 o
   6  24   0       2217.40       2634.07       367.99 o
   8  24   0       2735.32       2498.49       329.26 o
  10  24   0       4828.64       4958.24       348.63 o
  12  24   0        144.13        242.10       309.89 o
  14  24   0        164.42        600.41       280.84 o
  16  24   0       3516.62       3089.22       280.84 o
  18  24   0       1098.56        987.77       280.84 o
  20  24   0         52.65       -280.84       280.84 o
  22  24   0       1382.43       1307.35       377.68 o
  24  24   0       2270.72       3650.89       319.57 o
  26  24   0       1701.26       2178.91       319.57 o
  28  24   0        324.92        338.94       309.89 o
   1   1   1     121901.76     131354.67       958.72 o
   3   1   1     260045.25     236920.67      1655.98 o
   5   1   1       4396.07       3137.64        38.74 o
   7   1   1       6451.74       8735.03        77.47 o
   9   1   1      34090.09      34204.12       290.52 o
  11   1   1      99987.44     112151.16       794.09 o
  13   1   1     133460.86     148543.89      1103.98 o
  15   1   1     212575.81     208120.27      1578.50 o
  17   1   1      75223.23      75409.82       677.88 o
  19   1   1     144751.39     160939.50      1297.66 o
  21   1   1     209555.59     205796.09      1714.08 o
  23   1   1      76408.70      76358.86       726.30 o
  25   1   1      43074.40      41467.17       416.41 o
  27   1   1       9982.78      11359.41       164.63 o
  29   1   1     216261.70     217649.38      2256.39 o
  31   1   1      52706.90      51102.82       619.78 o
  33   1   1      22970.06      21150.00       280.84 o
  35   1   1      18638.22      18293.20       280.84 o
  37   1   1      76132.34      76475.07       958.72 o
  39   1   1     132622.56     132981.59      2053.02 o
  41   1   1      34352.80      33264.77       610.10 o
  43   1   1      29313.45      30989.01       464.84 o
  45   1   1      44099.06      43152.20       600.41 o
  47   1   1      66108.72      65735.44       881.25 o
  49   1   1      42958.71      47258.25       590.73 o
  51   1   1       4379.71       4057.62       135.58 o
  53   1   1       4889.23       4977.61       135.58 o
  55   1   1       2672.01       2391.96       154.95 o
  57   1   1       8725.11       7156.52       222.73 o
  59   1   1       6647.79       6720.74       213.05 o
  61   1   1        884.30        978.09       174.31 o
  63   1   1        471.18        735.99       154.95 o
  65   1   1       1163.01       1501.03       164.63 o
  67   1   1        720.04        890.93       164.63 o
  69   1   1       1710.86       1588.19       193.68 o
  71   1   1        985.03       1113.67       213.05 o
  73   1   1       2372.49       2440.38       271.15 o
  75   1   1       1652.88       2730.91       280.84 o
  77   1   1        192.92         67.79       261.47 o
   1   3   1     163984.94     178235.23      1384.82 o
   3   3   1     102726.91     115463.12       939.35 o
   5   3   1     160518.28     159244.78      1249.24 o
   7   3   1      36434.82      45699.11       348.63 o
   9   3   1      54804.72      60041.21       455.15 o
  11   3   1     121857.64     122513.12       852.20 o
  13   3   1     130343.52     140138.11       968.41 o
  15   3   1     174510.03     173451.30      1229.88 o
  17   3   1      13623.56      12899.18       125.89 o
  19   3   1      88303.92      90449.18       697.25 o
  21   3   1      76903.75      74208.99       571.36 o
  23   3   1     135791.45     147672.33      1055.56 o
  25   3   1      68973.33      66887.84       561.68 o
  27   3   1      39555.35      39239.84       348.63 o
  29   3   1     117618.34     121796.49      1055.56 o
  31   3   1      41163.71      38552.27       397.05 o
  33   3   1      76461.98      75855.29       765.04 o
  35   3   1      15050.72      13906.32       203.37 o
  37   3   1       1180.18       1103.98        77.47 o
  39   3   1      80132.62      81075.00       929.67 o
  41   3   1      71344.73      74238.05       900.62 o
  43   3   1       9788.21       9635.65       184.00 o
  45   3   1       3944.69       4183.52       145.26 o
  47   3   1      19845.32      18051.10       319.57 o
  49   3   1      49058.38      51151.24       668.20 o
  51   3   1      11427.34      12492.45       222.73 o
  53   3   1         65.36        -48.42       125.89 o
  55   3   1       3477.46       3805.84       164.63 o
  57   3   1       3400.82       2624.38       174.31 o
  59   3   1       6142.75       6962.84       261.47 o
  61   3   1        670.55        435.78       174.31 o
  63   3   1       7592.32       8502.61       251.79 o
  65   3   1       9399.98      11562.78       280.84 o
  67   3   1       3312.77       3457.21       203.37 o
  69   3   1       1991.38       2246.70       280.84 o
  71   3   1       3380.69       3602.47       338.94 o
  73   3   1       6872.73       8270.19       474.52 o
  75   3   1       1982.66       2450.07       358.31 o
  77   3   1        224.85        503.57       309.89 o
   1   5   1      27693.36      31918.68       280.84 o
   3   5   1     262744.44     291141.75      2237.02 o
   5   5   1     698056.00     722353.81      6817.58 o
   7   5   1     159473.44     162334.00      1268.61 o
   9   5   1      20088.39      18816.14       164.63 o
  11   5   1      86677.92      89848.77       687.57 o
  13   5   1     230731.59     245529.80      1917.44 o
  15   5   1     376610.50     372110.22      2866.48 o
  17   5   1      64388.17      65396.50       522.94 o
  19   5   1      14227.19      17431.32       154.95 o
  21   5   1      42725.38      43587.98       348.63 o
  23   5   1     440308.00     472524.31      3873.63 o
  25   5   1      26666.51      25720.88       242.10 o
  27   5   1      52722.36      57000.41       542.31 o
  29   5   1       9874.20      10536.26       145.26 o
  31   5   1      31851.35      30834.06       348.63 o
  33   5   1      30495.97      30708.17       367.99 o
  35   5   1       4034.89       4367.51       106.52 o
  37   5   1      17064.07      16462.91       232.42 o
  39   5   1      37255.55      38755.63       484.20 o
  41   5   1       8217.71       8396.08       174.31 o
  43   5   1       7345.67       7388.94       174.31 o
  45   5   1      38754.41      38765.32       551.99 o
  47   5   1       8975.94       8270.19       193.68 o
  49   5   1      15129.86      15843.13       271.15 o
  51   5   1      23196.52      26011.40       435.78 o
  53   5   1      10256.79       9780.91       232.42 o
  55   5   1      10301.02      11359.41       261.47 o
  57   5   1       2622.30       2004.60       164.63 o
  59   5   1      14811.70      18051.10       426.10 o
  61   5   1       7126.46       5858.86       261.47 o
  63   5   1      15138.19      13586.75       493.89 o
  65   5   1       1712.40       2488.80       290.52 o
  67   5   1       5891.30       5161.61       387.36 o
  69   5   1       8984.89       9345.12       503.57 o
  71   5   1       4684.92       4309.41       416.41 o
  73   5   1       5585.02       6556.11       513.26 o
  75   5   1        109.67        106.52       445.47 o
   1   7   1      42081.62      42290.32       367.99 o
   3   7   1     185252.86     188006.45      1471.98 o
   5   7   1     349194.19     347396.47      2672.80 o
   7   7   1      58728.01      56603.37       474.52 o
   9   7   1      11777.30      11175.41       125.89 o
  11   7   1      53659.12      48914.22       416.41 o
  13   7   1     157858.30     166575.61      1317.03 o
  15   7   1     141686.66     143324.17      1152.40 o
  17   7   1      31433.80      29032.83       271.15 o
  19   7   1      16476.03      19474.66       203.37 o
  21   7   1      11670.27      11504.67       154.95 o
  23   7   1     195063.16     210415.39      1994.92 o
  25   7   1      51326.95      49882.62       503.57 o
  27   7   1      24776.01      24491.00       261.47 o
  29   7   1       9905.70      10400.69       135.58 o
  31   7   1       4496.61       5132.56        87.16 o
  33   7   1      20960.55      19823.28       222.73 o
  35   7   1       5243.74       4716.14        87.16 o
  37   7   1       1805.77       1626.92        77.47 o
  39   7   1      25980.02      25130.15       338.94 o
  41   7   1       4529.31       5413.39       116.21 o
  43   7   1       6114.86       5645.81       135.58 o
  45   7   1      16603.78      16395.12       271.15 o
  47   7   1      36934.42      37089.97       532.62 o
  49   7   1      11919.79      12376.24       261.47 o
  51   7   1        431.76        697.25       125.89 o
  53   7   1      10776.07       9625.96       251.79 o
  55   7   1      15779.94      16685.65       377.68 o
  57   7   1       9041.83       8764.08       261.47 o
  59   7   1      12589.64      13402.75       338.94 o
  61   7   1       5908.60       5742.65       280.84 o
  63   7   1       6948.43       6033.17       271.15 o
  65   7   1       4186.62       4212.57       319.57 o
  67   7   1       9185.58       7379.26       377.68 o
  69   7   1       4157.98       5965.38       590.73 o
  71   7   1       2796.70       2430.70       348.63 o
  73   7   1       3137.04       2643.75       474.52 o
  75   7   1        917.69       2266.07       503.57 o
   1   9   1      62027.25      61367.93       619.78 o
   3   9   1      73963.38      75632.55       716.62 o
   5   9   1     154138.56     164212.70      1491.35 o
   7   9   1     124801.61     127016.20      1171.77 o
   9   9   1      13304.27      13441.48       164.63 o
  11   9   1      38232.91      38436.06       377.68 o
  13   9   1      28865.84      30921.22       329.26 o
  15   9   1      77140.84      74412.37       716.62 o
  17   9   1      14211.13      12957.28       174.31 o
  19   9   1      54921.97      58055.98       610.10 o
  21   9   1      84173.11      80842.58       813.46 o
  23   9   1      27033.28      27357.49       338.94 o
  25   9   1      31492.54      30930.91       377.68 o
  27   9   1      18931.30      17838.05       271.15 o
  29   9   1      82199.66      83873.70      1007.14 o
  31   9   1       6564.80       5355.29       145.26 o
  33   9   1      17085.46      16375.76       232.42 o
  35   9   1       4042.39       3573.42        96.84 o
  37   9   1      16420.37      16191.76       203.37 o
  39   9   1      40299.27      40121.08       474.52 o
  41   9   1       5422.23       5752.34       145.26 o
  43   9   1       5170.84       5674.86       135.58 o
  45   9   1       2482.49       2053.02       135.58 o
  47   9   1      14304.59      13722.32       319.57 o
  49   9   1      12988.21      13354.33       319.57 o
  51   9   1         29.54       -164.63       164.63 o
  53   9   1         34.40        116.21       145.26 o
  55   9   1       7024.71       6633.58       242.10 o
  57   9   1      15376.26      16298.28       416.41 o
  59   9   1       5629.75       6682.01       261.47 o
  61   9   1        643.84        397.05       213.05 o
  63   9   1       4305.75       3931.73       358.31 o
  65   9   1       7533.89       8250.82       455.15 o
  67   9   1       4366.16       5210.03       445.47 o
  69   9   1        594.94        406.73       348.63 o
  71   9   1        558.57        765.04       416.41 o
  73   9   1       3646.54       2556.59       716.62 o
   1  11   1       7599.32       7166.21       154.95 o
   3  11   1      85738.85      87553.64       910.30 o
   5  11   1      14963.39      15717.24       222.73 o
   7  11   1      23801.41      22215.25       280.84 o
   9  11   1        236.08        280.84        77.47 o
  11  11   1      80251.08      77811.47       823.15 o
  13  11   1      40807.64      41021.70       455.15 o
  15  11   1       7041.70       7166.21       135.58 o
  17  11   1      16824.60      16830.91       242.10 o
  19  11   1      91384.39      92676.51      1162.09 o
  21  11   1     148739.06     151875.20      1704.40 o
  23  11   1      18569.37      16937.43       280.84 o
  25  11   1      44111.52      44595.12       571.36 o
  27  11   1      18514.46      19832.97       309.89 o
  29  11   1     109963.70     112054.33      1317.03 o
  31  11   1      32870.67      31318.27       445.47 o
  33  11   1      12422.63      12579.60       261.47 o
  35  11   1       9054.66       9345.12       213.05 o
  37  11   1      23682.99      24578.16       338.94 o
  39  11   1      26124.06      24142.38       367.99 o
  41  11   1      12951.37      14032.21       251.79 o
  43  11   1       7772.29       7592.31       193.68 o
  45  11   1       3380.57       3186.06       184.00 o
  47  11   1      20605.00      21091.90       426.10 o
  49  11   1       9892.57       9393.54       251.79 o
  51  11   1       1386.28       1617.24       154.95 o
  53  11   1       4198.33       4338.46       203.37 o
  55  11   1       4016.32       4106.04       203.37 o
  57  11   1       7295.35       7369.57       300.21 o
  59  11   1        836.28        958.72       213.05 o
  61  11   1       2440.60       2266.07       251.79 o
  63  11   1       1091.85       1326.72       290.52 o
  65  11   1       1299.99        464.84       348.63 o
  67  11   1       1374.78       1597.87       687.57 o
  69  11   1       2810.94       2943.96       503.57 o
   1  13   1      20637.02      21576.10       338.94 o
   3  13   1      14091.36      13402.75       232.42 o
   5  13   1      11756.45      11485.30       213.05 o
   7  13   1       1235.28       1278.30       106.52 o
   9  13   1      37706.44      38716.89       493.89 o
  11  13   1      20034.48      19658.66       280.84 o
  13  13   1      35881.69      35143.48       445.47 o
  15  13   1      12215.19      11456.25       203.37 o
  17  13   1      19496.16      20084.75       300.21 o
  19  13   1      39519.18      38862.16       484.20 o
  21  13   1      72058.75      71749.25      1026.51 o
  23  13   1      22717.35      22554.19       377.68 o
  25  13   1      11041.87      10323.21       251.79 o
  27  13   1      15384.66      15223.35       309.89 o
  29  13   1      40520.38      40547.18       600.41 o
  31  13   1      32184.96      33603.71       532.62 o
  33  13   1      12700.72      12182.56       271.15 o
  35  13   1      10110.99      10332.90       232.42 o
  37  13   1      21582.06      21653.57       367.99 o
  39  13   1      16190.70      16317.65       309.89 o
  41  13   1      16505.94      17334.48       319.57 o
  43  13   1       9968.01       9674.38       271.15 o
  45  13   1       4042.42       3912.36       193.68 o
  47  13   1       4251.73       3602.47       193.68 o
  49  13   1       8365.81       7621.36       271.15 o
  51  13   1       5699.65       5210.03       232.42 o
  53  13   1       1148.64       1181.46       193.68 o
  55  13   1        217.95        610.10       222.73 o
  57  13   1        610.93        474.52       193.68 o
  59  13   1       2696.66       2566.28       251.79 o
  61  13   1       1277.75        367.99       232.42 o
  63  13   1       1858.14       1317.03       397.05 o
  65  13   1        606.29        861.88       367.99 o
  67  13   1        238.03       -232.42       668.20 o
   1  15   1      21303.78      21779.46       319.57 o
   3  15   1      34127.27      33652.13       464.84 o
   5  15   1      41524.35      40537.50       513.26 o
   7  15   1       2076.38       1452.61       116.21 o
   9  15   1      31257.82      32509.41       426.10 o
  11  15   1       1280.77       1394.51       116.21 o
  13  15   1      47256.22      49156.32       610.10 o
  15  15   1       9881.13       8851.24       184.00 o
  17  15   1       1802.31       1791.55       116.21 o
  19  15   1       9851.51       9083.65       203.37 o
  21  15   1      10500.17      10642.79       261.47 o
  23  15   1      14147.86      13325.28       300.21 o
  25  15   1       2418.25       1936.81       154.95 o
  27  15   1       4909.73       4047.94       174.31 o
  29  15   1       1937.68       1907.76       154.95 o
  31  15   1      27178.59      28045.05       464.84 o
  33  15   1      17673.63      18583.72       377.68 o
  35  15   1       3063.68       2992.38       164.63 o
  37  15   1       4971.60       5122.87       193.68 o
  39  15   1       5979.66       5800.76       222.73 o
  41  15   1      28058.75      29642.93       532.62 o
  43  15   1       2063.51       2440.38       184.00 o
  45  15   1       1340.27       1346.09       184.00 o
  47  15   1        754.36        929.67       193.68 o
  49  15   1       8274.02       7175.89       271.15 o
  51  15   1       4199.37       5151.92       280.84 o
  53  15   1        812.02        968.41       242.10 o
  55  15   1       1547.77       1501.03       222.73 o
  57  15   1        375.85        561.68       222.73 o
  59  15   1       3146.32       3118.27       300.21 o
  61  15   1        404.73        513.26       338.94 o
  63  15   1       2248.59       2014.29       571.36 o
   1  17   1        398.12        755.36       145.26 o
   3  17   1      43680.31      45224.59       590.73 o
   5  17   1      39381.98      37651.65       542.31 o
   7  17   1      19599.43      20782.01       309.89 o
   9  17   1       3952.92       3437.84       154.95 o
  11  17   1       8404.55       9083.65       213.05 o
  13  17   1      45269.09      48062.02       765.04 o
  15  17   1      11892.30      11688.67       271.15 o
  17  17   1       1039.03       1336.40       164.63 o
  19  17   1        252.17        135.58       154.95 o
  21  17   1      13495.90      15010.30       348.63 o
  23  17   1       3077.08       3205.43       184.00 o
  25  17   1       3674.87       3476.58       193.68 o
  27  17   1        774.54        919.99       154.95 o
  29  17   1       2959.21       2624.38       174.31 o
  31  17   1       9361.20       9538.80       251.79 o
  33  17   1        742.23        755.36       154.95 o
  35  17   1       2081.34       1752.82       164.63 o
  37  17   1       8850.21       8870.60       261.47 o
  39  17   1        511.72        726.30       184.00 o
  41  17   1       3430.35       3389.42       213.05 o
  43  17   1       1753.67       1617.24       203.37 o
  45  17   1       6435.06       6081.59       251.79 o
  47  17   1       4115.00       4551.51       271.15 o
  49  17   1        126.04        106.52       203.37 o
  51  17   1       4076.43       5219.71       319.57 o
  53  17   1       4115.10       4299.73       290.52 o
  55  17   1       1987.55       1927.13       309.89 o
  57  17   1        743.40        881.25       300.21 o
   1  19   1       3033.63       3234.48       154.95 o
   3  19   1      31002.88      33158.24       503.57 o
   5  19   1      12408.04      12996.02       280.84 o
   7  19   1      22898.82      24539.42       474.52 o
   9  19   1       3445.09       4076.99       174.31 o
  11  19   1      10406.14      10913.94       300.21 o
  13  19   1      13162.67      12976.65       338.94 o
  15  19   1      11096.05      10400.69       329.26 o
  17  19   1      14940.77      15358.93       387.36 o
  19  19   1        402.35        919.99       193.68 o
  21  19   1       4508.31       4851.72       251.79 o
  23  19   1       1466.83       1442.93       213.05 o
  25  19   1      11492.85      12492.45       377.68 o
  27  19   1         43.31        106.52       174.31 o
  29  19   1       1857.17       1781.87       174.31 o
  31  19   1       1218.16       1762.50       193.68 o
  33  19   1       2469.33       2401.65       261.47 o
  35  19   1       5431.62       5026.03       242.10 o
  37  19   1       3441.88       3370.05       222.73 o
  39  19   1       2150.73       2043.34       251.79 o
  41  19   1        286.85        813.46       213.05 o
  43  19   1       1380.95       1588.19       251.79 o
  45  19   1       1486.25       1287.98       261.47 o
  47  19   1       7538.14       9316.07       377.68 o
  49  19   1        594.20       1103.98       309.89 o
  51  19   1         27.49        300.21       290.52 o
   1  21   1       2246.49       3050.48       222.73 o
   3  21   1      13129.19      13548.01       426.10 o
   5  21   1       1166.19       1268.61       213.05 o
   7  21   1       8819.51       8105.56       280.84 o
   9  21   1       2591.94       3389.42       242.10 o
  11  21   1       6479.25       6304.33       261.47 o
  13  21   1       2972.76       3292.58       232.42 o
  15  21   1       7816.91       7640.73       290.52 o
  17  21   1       6633.04       7001.58       290.52 o
  19  21   1        782.57       1258.93       222.73 o
  21  21   1       2496.16       2779.33       213.05 o
  23  21   1        265.57        193.68       232.42 o
  25  21   1       4553.05       4164.15       271.15 o
  27  21   1        332.85        251.79       213.05 o
  29  21   1       1513.98       1510.71       222.73 o
  31  21   1       1779.10       1936.81       280.84 o
  33  21   1       1465.71       1113.67       251.79 o
  35  21   1       4122.76       3902.68       280.84 o
  37  21   1       3320.02       2982.69       280.84 o
  39  21   1        804.81        823.15       242.10 o
  41  21   1         89.97         -9.68       251.79 o
  43  21   1       2231.86       2624.38       300.21 o
   1  23   1        889.80        435.78       193.68 o
   3  23   1       2532.88       3176.37       271.15 o
   5  23   1       1124.33       1452.61       242.10 o
   7  23   1        976.79       1646.29       251.79 o
   9  23   1        405.62        610.10       203.37 o
  11  23   1       3224.54       2721.22       251.79 o
  13  23   1       6376.47       6527.06       329.26 o
  15  23   1        500.70        745.67       271.15 o
  17  23   1        534.75        358.31       319.57 o
  19  23   1       3873.10       2934.27       261.47 o
  21  23   1       2499.46       3234.48       329.26 o
  23  23   1       1225.28       1442.93       300.21 o
  25  23   1        334.66        503.57       271.15 o
  27  23   1       3395.68       3699.31       309.89 o
  29  23   1       2162.57       2043.34       271.15 o
  31  23   1       2758.02       2963.32       329.26 o
  33  23   1        455.27        658.52       358.31 o
   1  25   1        275.31        522.94       261.47 o
   3  25   1        585.94        871.57       300.21 o
   5  25   1       1478.10       1491.35       251.79 o
   7  25   1          9.03        -38.74       261.47 o
   9  25   1       3811.02       3137.64       271.15 o
  11  25   1        579.41        958.72       319.57 o
  13  25   1       3769.56       4270.67       309.89 o
  15  25   1        776.53        919.99       435.78 o
  17  25   1       1983.69       1733.45       387.36 o
   2   0   2     352826.12     365999.59      2508.17 o
   6   0   2      65863.56      65483.66       464.84 o
  10   0   2    1007586.38    1025135.81     22292.72 o
  14   0   2       9116.14       7834.41        77.47 o
  18   0   2     340185.62     354272.19      2653.43 o
  22   0   2      95493.14      94167.86       774.73 o
  26   0   2       3712.11       3592.79        77.47 o
  30   0   2      25021.66      25023.62       300.21 o
  34   0   2      28044.53      27192.86       348.63 o
  38   0   2      42319.99      41350.96       503.57 o
  42   0   2      70228.34      69599.38       803.78 o
  46   0   2      72708.53      73114.70       929.67 o
  50   0   2      98792.50     108858.59      1365.45 o
  54   0   2      29000.47      31715.32       600.41 o
  58   0   2      19796.72      18738.67       367.99 o
  62   0   2      10996.33       9974.59       242.10 o
  66   0   2      16825.56      16811.54       397.05 o
  70   0   2        506.87       1162.09       203.37 o
  74   0   2       6185.82       6875.69       319.57 o
   2   2   2      42394.19      44982.48       329.26 o
   4   2   2     164738.16     168841.69      1171.77 o
   6   2   2      45103.28      47897.39       358.31 o
   8   2   2     338729.56     349391.44      2517.86 o
  10   2   2      43671.97      45699.11       329.26 o
  12   2   2     153367.16     159399.72      1152.40 o
  14   2   2      31891.62      33448.76       261.47 o
  16   2   2      57125.02      50415.25       387.36 o
  18   2   2      13464.24      14003.16       125.89 o
  20   2   2     133123.97     130328.16       929.67 o
  22   2   2      19913.80      20636.74       174.31 o
  24   2   2      75710.73      79961.34       658.52 o
  26   2   2      17100.98      17227.95       184.00 o
  28   2   2      61879.74      60467.31       532.62 o
  30   2   2      26733.73      26766.76       271.15 o
  32   2   2       8006.28       7476.10       116.21 o
  34   2   2      16916.34      15484.82       193.68 o
  36   2   2      17718.35      17179.53       222.73 o
  38   2   2      53071.66      54240.45       600.41 o
  40   2   2      33068.95      32344.78       377.68 o
  42   2   2      19809.32      19648.97       242.10 o
  44   2   2      60136.36      58985.64       600.41 o
  46   2   2      24092.58      23909.96       280.84 o
  48   2   2       5037.90       4832.35       125.89 o
  50   2   2       7282.37       6323.70       154.95 o
  52   2   2       4968.42       3311.95       154.95 o
  54   2   2       5729.47       5616.76       184.00 o
  56   2   2       3024.20       3495.95       174.31 o
  58   2   2        804.76        774.73       145.26 o
  60   2   2       5002.23       6042.86       193.68 o
  62   2   2      11628.25      11950.14       261.47 o
  64   2   2      12431.45      15329.88       367.99 o
  66   2   2        162.62        -29.05       213.05 o
  68   2   2       5548.39       5558.65       261.47 o
  70   2   2       7863.95       7427.68       329.26 o
  72   2   2       2756.35       2440.38       348.63 o
  74   2   2        313.44        271.15       338.94 o
  76   2   2       1259.08       1859.34       435.78 o
   2   4   2       1042.58       1568.82        48.42 o
   4   4   2     144581.34     141116.20      1103.98 o
   6   4   2     410193.62     423610.06      3137.64 o
   8   4   2      63319.76      60254.26       484.20 o
  10   4   2     325220.75     323912.66      2411.33 o
  12   4   2     106823.79     107425.35       852.20 o
  14   4   2     135721.73     146122.86      1045.88 o
  16   4   2      61436.13      60351.10       455.15 o
  18   4   2      49121.04      52313.32       387.36 o
  20   4   2      98226.12     101237.23       823.15 o
  22   4   2     151054.98     158915.52      1336.40 o
  24   4   2       1600.14       1355.77        38.74 o
  26   4   2     161258.78     161617.38      1365.45 o
  28   4   2      15234.46      15233.04       174.31 o
  30   4   2      23391.24      22893.13       261.47 o
  32   4   2       5451.87       6246.22       116.21 o
  34   4   2     237076.84     238218.33      2488.80 o
  36   4   2       6598.44       6168.75       135.58 o
  38   4   2      26216.01      26127.61       377.68 o
  40   4   2         83.50        -29.05        77.47 o
  42   4   2      58204.27      57000.41       755.36 o
  44   4   2      11697.30      11156.04       232.42 o
  46   4   2       3641.48       3360.37       145.26 o
  48   4   2        196.67        406.73       116.21 o
  50   4   2      10015.01       9955.22       261.47 o
  52   4   2       6354.72       6507.69       213.05 o
  54   4   2      11591.12      12928.23       348.63 o
  56   4   2        466.40        658.52       164.63 o
  58   4   2        765.19        842.51       154.95 o
  60   4   2      12508.19      13373.70       397.05 o
  62   4   2       4002.51       3389.42       290.52 o
  64   4   2       1945.58       1501.03       290.52 o
  66   4   2       4811.57       5200.34       377.68 o
  68   4   2       7271.11       6730.43       416.41 o
  70   4   2        337.68       1694.71       416.41 o
  72   4   2       1471.56       2004.60       397.05 o
  74   4   2        820.90        261.47       290.52 o
   0   6   2      89932.20      91969.58       774.73 o
   2   6   2      21089.63      22418.61       213.05 o
   4   6   2      49192.25      46832.14       397.05 o
   6   6   2      30824.00      31240.80       280.84 o
   8   6   2       4265.76       3457.21        58.10 o
  10   6   2       5338.95       5587.71        77.47 o
  12   6   2      48427.05      46793.41       387.36 o
  14   6   2      26687.54      29875.34       290.52 o
  16   6   2     436224.50     441525.59      3612.16 o
  18   6   2      39458.12      38639.42       338.94 o
  20   6   2      56236.65      53988.67       474.52 o
  22   6   2       6454.30       7466.41       106.52 o
  24   6   2     362900.75     371693.84      3302.27 o
  26   6   2      32155.25      32470.67       329.26 o
  28   6   2      10018.42       9742.17       135.58 o
  30   6   2       1731.53       1452.61        58.10 o
  32   6   2      38620.85      39152.68       397.05 o
  34   6   2       2292.07       2256.39        67.79 o
  36   6   2      31571.17      30437.02       358.31 o
  38   6   2       4927.89       4357.83       116.21 o
  40   6   2      24838.02      22612.29       300.21 o
  42   6   2       3807.43       3709.00       125.89 o
  44   6   2      80075.59      84173.90      1191.14 o
  46   6   2       5656.59       5684.55       164.63 o
  48   6   2      22696.79      24597.53       435.78 o
  50   6   2        421.02        484.20       116.21 o
  52   6   2      21876.41      19532.76       348.63 o
  54   6   2        199.80        251.79       125.89 o
  56   6   2       7149.40       6827.27       242.10 o
  58   6   2        795.12        668.20       271.15 o
  60   6   2        305.62        300.21       309.89 o
  62   6   2        718.67        697.25       290.52 o
  64   6   2       3948.66       3883.31       397.05 o
  66   6   2         14.33        435.78       377.68 o
  68   6   2       1141.45       1549.45       358.31 o
  70   6   2        411.34       1462.29       377.68 o
  72   6   2       2283.81       2595.33       464.84 o
  74   6   2        283.29       1549.45       474.52 o
   2   8   2      13126.54      14225.89       164.63 o
   4   8   2      73731.12      74993.41       677.88 o
   6   8   2      39303.93      37196.50       367.99 o
   8   8   2      72158.80      73443.96       697.25 o
  10   8   2     125232.07     123675.20      1191.14 o
  12   8   2      31724.52      31444.16       338.94 o
  14   8   2      57702.04      63246.63       590.73 o
  16   8   2       5232.55       4599.93        96.84 o
  18   8   2      44471.43      45466.69       484.20 o
  20   8   2      29854.50      28093.48       300.21 o
  22   8   2      43288.27      43249.04       464.84 o
  24   8   2      30543.80      30069.03       338.94 o
  26   8   2      50456.84      47442.24       551.99 o
  28   8   2      72874.75      68776.23       677.88 o
  30   8   2      14566.25      13480.22       193.68 o
  32   8   2      17041.02      16714.70       203.37 o
  34   8   2      85975.34      84997.05       900.62 o
  36   8   2      65944.02      66452.06       765.04 o
  38   8   2      14220.06      13838.53       242.10 o
  40   8   2       8013.86       7873.15       184.00 o
  42   8   2      21293.32      20404.33       329.26 o
  44   8   2      18789.79      17673.42       290.52 o
  46   8   2       5884.54       5829.81       154.95 o
  48   8   2       7229.55       6807.90       203.37 o
  50   8   2        864.56        997.46       154.95 o
  52   8   2       3760.46       2943.96       184.00 o
  54   8   2      14449.46      16220.81       455.15 o
  56   8   2       4441.14       4076.99       232.42 o
  58   8   2         32.84        125.89       193.68 o
  60   8   2       5144.45       5190.66       348.63 o
  62   8   2        518.73        435.78       280.84 o
  64   8   2       4410.97       4338.46       416.41 o
  66   8   2         77.05        -77.47       280.84 o
  68   8   2       6116.76       7679.46       658.52 o
  70   8   2        352.91        406.73       522.94 o
  72   8   2        295.01        290.52       445.47 o
   0  10   2     231053.47     217465.39      2256.39 o
   2  10   2      35327.15      38920.26       464.84 o
   4  10   2      15625.47      14419.57       213.05 o
   6  10   2        203.78        203.37        77.47 o
   8  10   2      74913.99      74286.47       832.83 o
  10  10   2      11983.39      11688.67       184.00 o
  12  10   2      28589.47      27599.59       319.57 o
  14  10   2      41873.81      41806.11       455.15 o
  16  10   2       7478.10       9829.33       164.63 o
  18  10   2     147843.00     143634.06      1394.51 o
  20  10   2      60326.09      59721.64       648.83 o
  22  10   2      17508.76      17934.89       242.10 o
  24  10   2       4604.93       5326.24       135.58 o
  26  10   2      93057.38      96724.45      1123.35 o
  28  10   2      15905.19      15969.02       242.10 o
  30  10   2       8048.56       7708.52       154.95 o
  32  10   2      15896.43      13170.33       232.42 o
  34  10   2       5255.20       5200.34       145.26 o
  36  10   2       1209.80       1365.45        87.16 o
  38  10   2      16376.43      16123.97       251.79 o
  40  10   2      12893.15      13228.43       261.47 o
  42  10   2       2491.82       2130.49       164.63 o
  44  10   2      10985.58      12250.34       261.47 o
  46  10   2      18519.20      19619.92       377.68 o
  48  10   2       5623.69       5297.18       184.00 o
  50  10   2       2247.02       2033.65       154.95 o
  52  10   2        776.87        513.26       154.95 o
  54  10   2       7860.19       6953.16       271.15 o
  56  10   2       8692.55       9132.07       319.57 o
  58  10   2       2350.38       2682.49       309.89 o
  60  10   2       6897.53       6991.90       406.73 o
  62  10   2       1010.67        803.78       290.52 o
  64  10   2      10350.65      10681.53       493.89 o
  66  10   2        574.16        677.88       532.62 o
  68  10   2       3775.96       3941.41       551.99 o
  70  10   2          9.98        -29.05       551.99 o
   2  12   2      37796.05      36663.88       455.15 o
   4  12   2       5601.78       5210.03       154.95 o
   6  12   2       8950.37       9935.85       232.42 o
   8  12   2      66090.61      65783.86       755.36 o
  10  12   2     144443.75     148350.20      1665.66 o
  12  12   2      36284.38      35889.15       464.84 o
  14  12   2      11636.99      10507.21       193.68 o
  16  12   2      49506.03      51315.87       639.15 o
  18  12   2     106942.32     108306.59      1258.93 o
  20  12   2      40103.19      41457.49       522.94 o
  22  12   2      31373.61      30727.54       493.89 o
  24  12   2      18542.64      18438.46       329.26 o
  26  12   2      12138.02      12870.12       271.15 o
  28  12   2       4935.80       5093.82       154.95 o
  30  12   2       1164.95       1307.35       116.21 o
  32  12   2      16998.36      16579.12       290.52 o
  34  12   2        806.55        493.89       106.52 o
  36  12   2       9743.90       9858.38       203.37 o
  38  12   2        465.09        794.09       116.21 o
  40  12   2       6100.10       5500.55       232.42 o
  42  12   2       2573.19       2624.38       174.31 o
  44  12   2       1121.64        997.46       154.95 o
  46  12   2       5357.26       5316.55       213.05 o
  48  12   2       1748.15       1268.61       184.00 o
  50  12   2      12212.48      12889.49       348.63 o
  52  12   2       9046.58       9829.33       280.84 o
  54  12   2       6841.20       6875.69       261.47 o
  56  12   2        473.28        387.36       222.73 o
  58  12   2       8215.01       6827.27       348.63 o
  60  12   2       4122.67       3951.10       367.99 o
  62  12   2       2623.70       2382.28       338.94 o
  64  12   2         56.54        735.99       397.05 o
  66  12   2       6338.11       7776.31       571.36 o
   0  14   2      50327.04      48507.48       658.52 o
   2  14   2     108518.45     112887.15      1481.66 o
   4  14   2       3672.89       3912.36       154.95 o
   6  14   2      32345.74      33284.14       484.20 o
   8  14   2      12375.98      12240.66       251.79 o
  10  14   2      38344.81      41070.12       551.99 o
  12  14   2       6526.16       5868.54       154.95 o
  14  14   2      11413.57      12211.61       232.42 o
  16  14   2       4675.49       4241.62       135.58 o
  18  14   2      16944.36      14313.05       242.10 o
  20  14   2      14513.07      14187.16       271.15 o
  22  14   2      14523.23      13867.58       290.52 o
  24  14   2       7902.79       6991.90       193.68 o
  26  14   2      12178.56      12366.55       271.15 o
  28  14   2      42395.39      41060.44       619.78 o
  30  14   2      28556.28      27957.90       464.84 o
  32  14   2       8407.38       7476.10       193.68 o
  34  14   2       9565.73       9228.92       213.05 o
  36  14   2        441.49        755.36       135.58 o
  38  14   2      10997.86      10013.32       280.84 o
  40  14   2        527.62        435.78       154.95 o
  42  14   2      16004.40      15639.77       348.63 o
  44  14   2       9456.41       8502.61       300.21 o
  46  14   2       1837.28       1452.61       203.37 o
  48  14   2        799.76        571.36       193.68 o
  50  14   2       4379.08       3844.57       261.47 o
  52  14   2       1125.43        881.25       213.05 o
  54  14   2       6121.90       6391.48       358.31 o
  56  14   2        947.37        687.57       242.10 o
  58  14   2        690.54        406.73       232.42 o
  60  14   2        304.36         67.79       348.63 o
  62  14   2       8368.16       8473.56       600.41 o
  64  14   2       1697.60        668.20       716.62 o
   2  16   2       7790.82       7079.05       213.05 o
   4  16   2      16548.44      18147.94       377.68 o
   6  16   2      18340.26      18670.88       358.31 o
   8  16   2      31239.23      32402.88       513.26 o
  10  16   2         42.21        590.73       125.89 o
  12  16   2      20580.63      20414.01       358.31 o
  14  16   2       2888.48       2769.64       154.95 o
  16  16   2      11968.60      12463.39       251.79 o
  18  16   2       1236.37       1501.03       135.58 o
  20  16   2      11667.77      11252.88       251.79 o
  22  16   2       1511.96       1375.14       164.63 o
  24  16   2       4823.86       4561.19       193.68 o
  26  16   2      13166.01      12037.29       271.15 o
  28  16   2       1678.15       1636.61       164.63 o
  30  16   2       9006.35       8299.25       242.10 o
  32  16   2       1917.54       1617.24       154.95 o
  34  16   2      22607.45      22931.87       513.26 o
  36  16   2       3276.10       3728.37       222.73 o
  38  16   2       4355.40       4057.62       203.37 o
  40  16   2        597.01        852.20       222.73 o
  42  16   2      10404.76       9993.96       348.63 o
  44  16   2       2208.21       2082.07       242.10 o
  46  16   2        191.42        619.78       242.10 o
  48  16   2       1251.04       1191.14       261.47 o
  50  16   2       4817.18       5287.50       309.89 o
  52  16   2       8269.64       8250.82       348.63 o
  54  16   2        122.55         77.47       261.47 o
  56  16   2          3.54        300.21       309.89 o
  58  16   2       1986.37       1878.71       309.89 o
   0  18   2       8599.64       8938.39       232.42 o
   2  18   2       6175.74       6420.54       213.05 o
   4  18   2        730.99        803.78       145.26 o
   6  18   2        363.92        551.99       145.26 o
   8  18   2       9249.34       9064.29       251.79 o
  10  18   2        904.64        774.73       145.26 o
  12  18   2        442.83        338.94       154.95 o
  14  18   2      13671.60      12105.08       338.94 o
  16  18   2      14239.13      12928.23       338.94 o
  18  18   2      15923.58      16046.50       367.99 o
  20  18   2       2657.79       2227.34       193.68 o
  22  18   2       6103.41       5984.75       251.79 o
  24  18   2      12378.31      12473.08       329.26 o
  26  18   2      19597.96      19784.55       435.78 o
  28  18   2        102.57        -67.79       193.68 o
  30  18   2       2297.92       2653.43       232.42 o
  32  18   2      10925.32      10400.69       348.63 o
  34  18   2        250.86        -38.74       184.00 o
  36  18   2        795.68        610.10       203.37 o
  38  18   2       3882.92       3689.63       232.42 o
  40  18   2      10588.07      10633.10       358.31 o
  42  18   2       2272.61       2101.44       261.47 o
  44  18   2       1968.98       2285.44       319.57 o
  46  18   2       3208.62       3970.47       300.21 o
  48  18   2       4376.50       4648.35       319.57 o
  50  18   2        135.46        464.84       300.21 o
  52  18   2       2663.06       2091.76       367.99 o
   2  20   2       1438.70       1142.72       213.05 o
   4  20   2      14278.86      15116.83       406.73 o
   6  20   2       3313.92       3476.58       261.47 o
   8  20   2      15780.84      15697.87       338.94 o
  10  20   2        215.18        348.63       164.63 o
  12  20   2       2880.37       2575.96       213.05 o
  14  20   2         56.52        435.78       222.73 o
  16  20   2       3914.88       3437.84       271.15 o
  18  20   2        277.46        503.57       174.31 o
  20  20   2       3800.97       4057.62       280.84 o
  22  20   2       1545.87       1452.61       222.73 o
  24  20   2       3529.10       3166.69       242.10 o
  26  20   2        411.31        697.25       232.42 o
  28  20   2      19928.34      20171.91       484.20 o
  30  20   2        426.62        706.94       251.79 o
  32  20   2       4395.42       4609.62       338.94 o
  34  20   2         59.32        309.89       300.21 o
  36  20   2      24095.43      25401.30       755.36 o
  38  20   2        155.76        561.68       271.15 o
  40  20   2        997.05       1278.30       280.84 o
  42  20   2        310.50        455.15       290.52 o
  44  20   2       2603.29       1801.24       309.89 o
  46  20   2        882.41        784.41       319.57 o
   0  22   2       3543.68       2885.85       213.05 o
   2  22   2       6669.31       6769.16       300.21 o
   4  22   2        204.12        706.94       251.79 o
   6  22   2       1500.41       1442.93       222.73 o
   8  22   2       6077.24       5810.44       280.84 o
  10  22   2        960.48       1084.62       242.10 o
  12  22   2        206.77        426.10       203.37 o
  14  22   2       4655.50       5636.13       319.57 o
  16  22   2       4207.61       3525.00       280.84 o
  18  22   2       6613.40       6527.06       358.31 o
  20  22   2        133.73          0.00       242.10 o
  22  22   2       1140.99       1471.98       222.73 o
  24  22   2       2040.26       2372.60       271.15 o
  26  22   2       6724.16       7321.15       338.94 o
  28  22   2        368.17        842.51       242.10 o
  30  22   2        908.18       1258.93       271.15 o
  32  22   2       2595.30       3069.85       309.89 o
  34  22   2         42.23        135.58       251.79 o
  36  22   2        370.02        271.15       232.42 o
   2  24   2       2869.11       2982.69       329.26 o
   4  24   2       1815.34       2043.34       271.15 o
   6  24   2       2140.38       2237.02       261.47 o
   8  24   2       6736.81       7369.57       367.99 o
  10  24   2       1921.68       1723.76       261.47 o
  12  24   2       6048.83       6527.06       338.94 o
  14  24   2       1126.00       1568.82       300.21 o
  16  24   2       2080.39       3127.95       367.99 o
  18  24   2       1000.97        794.09       329.26 o
  20  24   2       5307.77       5229.40       358.31 o
  22  24   2        295.37        464.84       348.63 o
  24  24   2        201.36         29.05       435.78 o
   1   1   3     105850.34     104452.34       716.62 o
   3   1   3      18959.26      19697.39       154.95 o
   5   1   3      42166.84      36508.93       271.15 o
   7   1   3     109716.31     110960.03       794.09 o
   9   1   3       3707.70       3321.63        58.10 o
  11   1   3     142623.44     152708.03      1171.77 o
  13   1   3       2216.53       1704.40        38.74 o
  15   1   3      40908.62      39675.62       338.94 o
  17   1   3      17988.53      16734.07       164.63 o
  19   1   3     142923.03     148698.83      1171.77 o
  21   1   3     156979.19     150122.39      1220.19 o
  23   1   3      25647.10      26176.03       261.47 o
  25   1   3      28310.29      28674.52       271.15 o
  27   1   3      80302.87      79360.92       716.62 o
  29   1   3     119470.77     121360.71      1084.62 o
  31   1   3      46625.88      43655.77       445.47 o
  33   1   3      49608.56      49514.63       561.68 o
  35   1   3      38539.71      38939.63       484.20 o
  37   1   3      46847.70      47413.18       581.04 o
  39   1   3     112629.37     116334.69      1210.51 o
  41   1   3       7335.00       6933.79       125.89 o
  43   1   3      14430.45      12996.02       213.05 o
  45   1   3      15927.69      16027.13       280.84 o
  47   1   3      28495.49      27134.75       445.47 o
  49   1   3      11308.10      11436.88       232.42 o
  51   1   3       2641.70       2653.43       116.21 o
  53   1   3       1811.96       2198.28       116.21 o
  55   1   3        220.27        232.42       125.89 o
  57   1   3       3223.29       2895.54       184.00 o
  59   1   3       1185.36       1433.24       174.31 o
  61   1   3       3818.54       3563.74       203.37 o
  63   1   3       1559.34       2285.44       203.37 o
  65   1   3       2952.55       3282.90       232.42 o
  67   1   3       1035.32        765.04       184.00 o
  69   1   3       1603.67       1365.45       232.42 o
  71   1   3       1051.58       1626.92       261.47 o
  73   1   3       1062.29       1413.87       309.89 o
   1   3   3       4950.05       5287.50        67.79 o
   3   3   3      74148.12      75293.61       532.62 o
   5   3   3     220780.88     217949.59      1491.35 o
   7   3   3      29951.68      26611.81       213.05 o
   9   3   3      75141.26      73986.26       551.99 o
  11   3   3      20895.53      20627.06       174.31 o
  13   3   3      46294.20      44759.75       387.36 o
  15   3   3     142761.41     142646.30      1171.77 o
  17   3   3     174282.77     173383.52      1510.71 o
  19   3   3      35055.79      35908.52       348.63 o
  21   3   3      28102.87      25207.62       271.15 o
  23   3   3     149102.28     155710.11      1501.03 o
  25   3   3      76184.30      75438.88       716.62 o
  27   3   3      10761.13      10759.00       135.58 o
  29   3   3      39187.74      38494.16       348.63 o
  31   3   3      47972.02      47490.66       445.47 o
  33   3   3      26703.68      25962.98       271.15 o
  35   3   3       6108.94       6536.74        96.84 o
  37   3   3       9761.54       9548.49       145.26 o
  39   3   3      44329.57      43549.25       474.52 o
  41   3   3      17559.46      18457.83       251.79 o
  43   3   3      17787.43      17073.01       261.47 o
  45   3   3        546.61        397.05        87.16 o
  47   3   3       6976.24       6246.22       154.95 o
  49   3   3      19135.54      20888.53       309.89 o
  51   3   3      14576.46      14990.93       271.15 o
  53   3   3       3446.47       3379.74       232.42 o
  55   3   3       1335.52       1491.35       213.05 o
  57   3   3       8666.32       8318.61       319.57 o
  59   3   3      13630.57      14545.47       522.94 o
  61   3   3       1162.83       1113.67       271.15 o
  63   3   3       4361.04       3389.42       300.21 o
  65   3   3       5480.86       6033.17       338.94 o
  67   3   3       3037.36       2391.96       290.52 o
  69   3   3       1439.87       2043.34       338.94 o
  71   3   3        417.99        610.10       329.26 o
  73   3   3       3449.08       3980.15       367.99 o
   1   5   3      61683.32      60099.31       542.31 o
   3   5   3     146277.31     151478.16      1200.82 o
   5   5   3     367013.94     362920.06      2973.01 o
   7   5   3       8852.16       8250.82       106.52 o
   9   5   3      26543.66      25895.19       242.10 o
  11   5   3      18524.96      17421.63       174.31 o
  13   5   3     134544.88     136893.95      1200.82 o
  15   5   3      43838.68      42261.26       406.73 o
  17   5   3      18631.52      16337.02       184.00 o
  19   5   3      10190.55       9190.18       116.21 o
  21   5   3      10786.62      10526.58       125.89 o
  23   5   3      45868.51      46096.15       455.15 o
  25   5   3      37017.19      35850.41       348.63 o
  27   5   3      70403.67      71110.09       658.52 o
  29   5   3       6940.00       7011.26        96.84 o
  31   5   3      17626.76      18157.62       222.73 o
  33   5   3      50891.22      46057.42       464.84 o
  35   5   3      25450.73      23425.76       280.84 o
  37   5   3      11334.58      11465.93       164.63 o
  39   5   3       3011.16       3776.79        96.84 o
  41   5   3      35086.91      33574.66       455.15 o
  43   5   3      13187.17      12802.33       261.47 o
  45   5   3      13658.68      13170.33       319.57 o
  47   5   3       3157.43       3166.69       164.63 o
  49   5   3      19117.68      18719.30       503.57 o
  51   5   3       3274.57       3292.58       222.73 o
  53   5   3       7000.26       6982.21       358.31 o
  55   5   3       5312.77       5345.60       290.52 o
  57   5   3        171.87        242.10       271.15 o
  59   5   3       6111.03       6372.12       387.36 o
  61   5   3      13641.58      14545.47       600.41 o
  63   5   3       9530.25      10487.84       455.15 o
  65   5   3       3870.27       5316.55       387.36 o
  67   5   3       4307.92       4503.09       397.05 o
  69   5   3       7936.88       7379.26       474.52 o
  71   5   3       4460.73       4890.45       397.05 o
  73   5   3       1653.30       1801.24       774.73 o
   1   7   3      95397.02     100656.19       958.72 o
   3   7   3      51149.77      56119.16       581.04 o
   5   7   3     295620.47     308379.38      2866.48 o
   7   7   3     197428.30     202329.19      1830.29 o
   9   7   3      37878.38      38426.37       387.36 o
  11   7   3       1725.58       2033.65        67.79 o
  13   7   3      91655.96      96995.60       871.57 o
  15   7   3     130122.97     132923.48      1268.61 o
  17   7   3      19819.36      19852.34       222.73 o
  19   7   3      14334.07      13063.80       154.95 o
  21   7   3      21891.15      20617.38       242.10 o
  23   7   3      70964.98      72446.49       716.62 o
  25   7   3       5567.98       5936.33        96.84 o
  27   7   3      14392.83      13373.70       174.31 o
  29   7   3      17001.05      16588.80       222.73 o
  31   7   3       2803.43       2740.59        77.47 o
  33   7   3      20120.70      19929.81       232.42 o
  35   7   3      10060.43       9199.86       154.95 o
  37   7   3      19711.59      17508.79       251.79 o
  39   7   3      14118.09      13577.06       203.37 o
  41   7   3       4401.48       3747.73       116.21 o
  43   7   3       1617.81       1510.71       106.52 o
  45   7   3      22063.68      21130.63       367.99 o
  47   7   3       7089.03       7350.21       203.37 o
  49   7   3       6579.92       6585.17       251.79 o
  51   7   3       6491.10       6943.48       329.26 o
  53   7   3       6658.34       7892.51       435.78 o
  55   7   3      10116.49      10061.75       474.52 o
  57   7   3      11636.72      11853.30       445.47 o
  59   7   3       9000.52      10197.32       445.47 o
  61   7   3       7394.11       7224.31       484.20 o
  63   7   3       4853.14       5306.87       445.47 o
  65   7   3       7284.99       7834.41       426.10 o
  67   7   3       3974.73       3863.94       455.15 o
  69   7   3       4827.19       5210.03       474.52 o
  71   7   3       1237.25       1936.81       590.73 o
   1   9   3       2466.54       2421.02        96.84 o
   3   9   3     110900.33     110843.81      1258.93 o
   5   9   3      78735.30      84067.38      1036.20 o
   7   9   3      17904.99      17479.74       242.10 o
   9   9   3      41066.42      42454.95       493.89 o
  11   9   3     103717.81     103416.14      1103.98 o
  13   9   3      21580.10      21547.05       251.79 o
  15   9   3      27348.61      28093.48       309.89 o
  17   9   3     130762.61     128614.08      1229.88 o
  19   9   3      22026.39      21808.52       280.84 o
  21   9   3      22046.01      22253.98       290.52 o
  23   9   3      13118.31      14216.21       213.05 o
  25   9   3      50535.77      50986.61       590.73 o
  27   9   3      21336.10      21576.10       290.52 o
  29   9   3      43858.95      43907.55       522.94 o
  31   9   3       1162.81        735.99        58.10 o
  33   9   3      18700.10      18012.36       271.15 o
  35   9   3       1080.93       1510.71        87.16 o
  37   9   3       3612.74       3563.74       116.21 o
  39   9   3      22845.58      23241.76       348.63 o
  41   9   3       5437.00       5936.33       164.63 o
  43   9   3      13217.41      12802.33       300.21 o
  45   9   3       1079.33        987.77       135.58 o
  47   9   3      26985.12      27309.07       551.99 o
  49   9   3      13477.52      13848.21       358.31 o
  51   9   3       9718.32       8783.45       319.57 o
  53   9   3         71.57        -29.05       222.73 o
  55   9   3      11502.78      11872.67       542.31 o
  57   9   3      17391.48      16898.70       823.15 o
  59   9   3       2722.09       3863.94       493.89 o
  61   9   3        680.42        648.83       367.99 o
  63   9   3        971.39        435.78       338.94 o
  65   9   3       6442.92       6672.32       513.26 o
  67   9   3        825.08        648.83       319.57 o
  69   9   3         10.44       -435.78       435.78 o
   1  11   3      62558.73      62181.39       794.09 o
   3  11   3      15349.32      14371.15       271.15 o
   5  11   3       6405.30       6362.43       164.63 o
   7  11   3      57041.78      54792.45       765.04 o
   9  11   3      26342.42      25236.68       367.99 o
  11  11   3      19436.58      19203.50       319.57 o
  13  11   3      13910.27      12114.77       222.73 o
  15  11   3      25648.72      24384.48       358.31 o
  17  11   3      16541.77      16995.54       261.47 o
  19  11   3      27816.05      29090.93       387.36 o
  21  11   3      83736.49      81539.84       968.41 o
  23  11   3       7113.76       7166.21       164.63 o
  25  11   3       3589.51       3466.90       116.21 o
  27  11   3      29408.29      29536.40       445.47 o
  29  11   3      34911.91      36053.78       551.99 o
  31  11   3      23138.73      22835.03       348.63 o
  33  11   3        383.57        600.41       106.52 o
  35  11   3      12778.70      12695.81       242.10 o
  37  11   3      20937.02      20723.90       367.99 o
  39  11   3      26179.76      26011.40       474.52 o
  41  11   3        149.45        280.84       184.00 o
  43  11   3      11189.99      10952.68       319.57 o
  45  11   3       7135.47       6895.05       232.42 o
  47  11   3       7993.70       7534.20       280.84 o
  49  11   3       1414.19       1471.98       213.05 o
  51  11   3       1604.81       1810.92       203.37 o
  53  11   3       2002.33       1307.35       213.05 o
  55  11   3       2048.44       1617.24       261.47 o
  57  11   3       2186.36       3302.27       300.21 o
  59  11   3        505.22        861.88       319.57 o
  61  11   3       3592.04       3525.00       348.63 o
  63  11   3       1966.36       1704.40       358.31 o
  65  11   3        369.38       -426.10       426.10 o
  67  11   3        777.23        861.88       406.73 o
   1  13   3      18010.92      18777.40       338.94 o
   3  13   3      11566.42      10303.85       222.73 o
   5  13   3       7148.78       7727.88       184.00 o
   7  13   3       4365.05       3960.78       154.95 o
   9  13   3      10452.73       9964.90       242.10 o
  11  13   3      27000.77      24791.21       397.05 o
  13  13   3      10625.03      11572.46       242.10 o
  15  13   3       1173.73        881.25       125.89 o
  17  13   3      21381.46      21963.46       367.99 o
  19  13   3      44007.02      42503.37       571.36 o
  21  13   3      11946.86      11824.24       203.37 o
  23  13   3      23121.00      21643.89       348.63 o
  25  13   3      15641.64      14816.62       280.84 o
  27  13   3      10328.39      10487.84       242.10 o
  29  13   3      14259.38      13102.54       261.47 o
  31  13   3      42311.01      40789.29       561.68 o
  33  13   3      19358.99      18670.88       348.63 o
  35  13   3       1845.20       1820.60       145.26 o
  37  13   3       3655.40       3224.79       251.79 o
  39  13   3       8270.19       8308.93       290.52 o
  41  13   3      21478.84      22263.67       503.57 o
  43  13   3       2791.95       2605.01       203.37 o
  45  13   3       3297.78       3370.05       232.42 o
  47  13   3       3720.06       3282.90       232.42 o
  49  13   3       7539.15       5694.23       290.52 o
  51  13   3       2453.53       2304.81       242.10 o
  53  13   3       1668.16       1578.50       213.05 o
  55  13   3        126.85       -154.95       261.47 o
  57  13   3        408.62        571.36       261.47 o
  59  13   3       1617.96       1714.08       280.84 o
  61  13   3        475.89        639.15       377.68 o
  63  13   3       1117.81       2159.55       377.68 o
   1  15   3       5910.61       5132.56       193.68 o
   3  15   3       6065.80       5045.40       164.63 o
   5  15   3       9500.80       9509.75       232.42 o
   7  15   3      12373.25      11911.40       280.84 o
   9  15   3      33255.45      31269.85       513.26 o
  11  15   3        215.95        629.46       125.89 o
  13  15   3      51105.48      54317.93       755.36 o
  15  15   3      20865.58      21798.83       397.05 o
  17  15   3      11423.83      11698.35       261.47 o
  19  15   3       3455.43       3137.64       135.58 o
  21  15   3      17806.08      19126.03       329.26 o
  23  15   3      15497.45      16075.55       338.94 o
  25  15   3      10866.97      11156.04       251.79 o
  27  15   3       4424.58       3786.47       164.63 o
  29  15   3       1990.23       2014.29       135.58 o
  31  15   3      18515.79      19048.56       406.73 o
  33  15   3      11480.93      10817.10       319.57 o
  35  15   3       2095.26       1839.97       222.73 o
  37  15   3       3929.10       4193.20       261.47 o
  39  15   3       3139.50       2973.01       242.10 o
  41  15   3       7529.51       7146.84       309.89 o
  43  15   3       3605.69       3670.26       242.10 o
  45  15   3       2662.71       2856.80       261.47 o
  47  15   3        804.16        949.04       232.42 o
  49  15   3       3875.83       3709.00       280.84 o
  51  15   3       7955.86       8793.13       358.31 o
  53  15   3       2128.40       2053.02       261.47 o
  55  15   3        410.38        348.63       280.84 o
  57  15   3        489.37       1520.40       319.57 o
  59  15   3       1941.49       1685.03       338.94 o
   1  17   3       6897.98       6294.64       213.05 o
   3  17   3      32163.75      33497.18       542.31 o
   5  17   3      28354.62      27861.06       484.20 o
   7  17   3       1881.73       2053.02       154.95 o
   9  17   3       5334.62       4948.56       203.37 o
  11  17   3       5827.33       6226.85       203.37 o
  13  17   3      14710.58      14264.63       329.26 o
  15  17   3       1009.22       1036.20       154.95 o
  17  17   3       6301.87       5326.24       193.68 o
  19  17   3       2202.51       1781.87       174.31 o
  21  17   3       7466.91       7263.05       242.10 o
  23  17   3       5695.58       5006.66       184.00 o
  25  17   3       7756.66       7117.79       232.42 o
  27  17   3       4751.17       4357.83       213.05 o
  29  17   3       9640.33      10245.74       280.84 o
  31  17   3       4524.59       4716.14       300.21 o
  33  17   3       2427.48       2198.28       251.79 o
  35  17   3       5339.69       4929.19       271.15 o
  37  17   3       6362.12       5878.23       290.52 o
  39  17   3         44.78        232.42       222.73 o
  41  17   3       5066.81       4222.25       290.52 o
  43  17   3       5404.57       4919.51       319.57 o
  45  17   3       2628.10       2556.59       290.52 o
  47  17   3       3831.50       4047.94       348.63 o
  49  17   3       2368.09       2411.33       271.15 o
  51  17   3        927.31       1549.45       329.26 o
  53  17   3        352.09        367.99       309.89 o
   1  19   3       8853.00       8609.13       290.52 o
   3  19   3       8984.49      10119.85       319.57 o
   5  19   3      13473.07      13257.49       319.57 o
   7  19   3      20738.04      19532.76       445.47 o
   9  19   3       4813.42       5248.76       280.84 o
  11  19   3       1343.28       1559.13       203.37 o
  13  19   3       7992.27       7679.46       261.47 o
  15  19   3       8862.76       7282.42       309.89 o
  17  19   3       2650.38       2924.59       232.42 o
  19  19   3       2904.72       3215.11       261.47 o
  21  19   3       6431.18       6546.43       280.84 o
  23  19   3       1472.95       1452.61       184.00 o
  25  19   3      10344.15      10090.80       319.57 o
  27  19   3       1541.07       1772.18       251.79 o
  29  19   3        533.04        503.57       232.42 o
  31  19   3        150.55        435.78       222.73 o
  33  19   3       4672.75       4725.82       309.89 o
  35  19   3       2962.18       2614.70       280.84 o
  37  19   3       2451.10       2827.75       280.84 o
  39  19   3       1489.83        939.35       280.84 o
  41  19   3        195.24        271.15       251.79 o
  43  19   3        158.45        164.63       319.57 o
  45  19   3       1846.72       1694.71       348.63 o
  47  19   3       1796.77       2004.60       455.15 o
   1  21   3       2080.85       2091.76       213.05 o
   3  21   3       5091.51       5297.18       251.79 o
   5  21   3        136.83         29.05       203.37 o
   7  21   3       5882.54       5471.50       319.57 o
   9  21   3       1484.62       1268.61       193.68 o
  11  21   3       3608.94       3166.69       251.79 o
  13  21   3       4045.63       4396.57       261.47 o
  15  21   3       2400.91       2188.60       232.42 o
  17  21   3       3228.47       3166.69       261.47 o
  19  21   3       3720.12       4406.25       348.63 o
  21  21   3       1812.83       2072.39       280.84 o
  23  21   3        254.90       1055.56       300.21 o
  25  21   3       6751.67       6662.64       426.10 o
  27  21   3       1328.85       1210.51       271.15 o
  29  21   3        434.35        106.52       280.84 o
  31  21   3        234.10        803.78       290.52 o
  33  21   3       1069.95        832.83       300.21 o
  35  21   3         97.55        125.89       251.79 o
  37  21   3        536.34        765.04       338.94 o
  39  21   3       2324.09       2479.12       493.89 o
   1  23   3        598.91        426.10       251.79 o
   3  23   3       4534.98       4561.19       271.15 o
   5  23   3       3137.08       3631.52       290.52 o
   7  23   3        534.78        658.52       261.47 o
   9  23   3       2903.92       2740.59       309.89 o
  11  23   3        626.66        765.04       251.79 o
  13  23   3       3155.72       3137.64       309.89 o
  15  23   3        110.25        290.52       377.68 o
  17  23   3       1580.18        929.67       387.36 o
  19  23   3        139.58         87.16       251.79 o
  21  23   3       1538.99       2198.28       319.57 o
  23  23   3       2040.05       2217.65       309.89 o
  25  23   3         46.67        174.31       377.68 o
  27  23   3        665.35       2091.76       735.99 o
   0   0   4     541777.75     546878.56      6478.64 o
   4   0   4      53014.79      54337.29       484.20 o
   8   0   4     251147.22     250488.06      2130.49 o
  12   0   4     129852.49     132536.12      1074.93 o
  16   0   4      25962.69      27328.44       261.47 o
  20   0   4      84805.84      82440.45       784.41 o
  24   0   4       2709.85       2169.23        58.10 o
  28   0   4      59379.84      57784.82       561.68 o
  32   0   4      34994.46      33874.86       367.99 o
  36   0   4      21448.70      19571.50       242.10 o
  40   0   4      56299.02      57784.82       774.73 o
  44   0   4      15664.96      16588.80       358.31 o
  48   0   4      18054.42      18176.99       348.63 o
  52   0   4       3816.13       3573.42       184.00 o
  56   0   4      19839.48      21043.47       426.10 o
  60   0   4       4315.47       4522.46       222.73 o
  64   0   4      12921.77      13799.79       397.05 o
  68   0   4       8874.34      10216.69       397.05 o
  72   0   4       4856.19       4822.66       464.84 o
   2   2   4     108215.30     103774.45       832.83 o
   4   2   4      77848.38      75090.25       600.41 o
   6   2   4     108152.45     112887.15       910.30 o
   8   2   4       7690.39       7398.63       125.89 o
  10   2   4     276177.19     283781.84      2508.17 o
  12   2   4      60545.05      61164.55       648.83 o
  14   2   4      40479.70      41176.65       455.15 o
  16   2   4       9196.86       9335.44       125.89 o
  18   2   4      97326.34     100849.87       939.35 o
  20   2   4      52046.74      50870.40       551.99 o
  22   2   4      96544.64      98370.74      1074.93 o
  24   2   4       8657.31       8667.24       135.58 o
  26   2   4       5773.63       5200.34       125.89 o
  28   2   4      22770.30      22467.03       309.89 o
  30   2   4      11125.24      10768.68       174.31 o
  32   2   4       2623.88       2217.65        87.16 o
  34   2   4      26705.37      24529.74       348.63 o
  36   2   4      17942.11      18051.10       367.99 o
  38   2   4      18659.19      18583.72       290.52 o
  40   2   4       2439.46       2295.12        77.47 o
  42   2   4      16993.95      16056.18       319.57 o
  44   2   4      12555.26      12066.35       280.84 o
  46   2   4      20196.49      20598.01       406.73 o
  48   2   4         58.90        -58.10       154.95 o
  50   2   4      15492.27      15755.97       329.26 o
  52   2   4       5438.31       5074.45       193.68 o
  54   2   4       9664.52      10110.17       300.21 o
  56   2   4        213.01       -184.00       184.00 o
  58   2   4       6934.59       7185.58       290.52 o
  60   2   4       6936.83       6614.22       261.47 o
  62   2   4       2939.28       3098.90       251.79 o
  64   2   4       2412.94       2546.91       242.10 o
  66   2   4       4806.09       5239.08       309.89 o
  68   2   4       4766.58       5180.98       377.68 o
  70   2   4        594.66        416.41       309.89 o
  72   2   4       1858.62        900.62       503.57 o
   0   4   4      66838.19      69909.27       619.78 o
   2   4   4      32820.25      31347.32       319.57 o
   4   4   4      71755.58      71400.62       658.52 o
   6   4   4      20024.07      19552.13       193.68 o
   8   4   4       6051.71       5045.40        77.47 o
  10   4   4       8558.47       8202.40       106.52 o
  12   4   4     165368.25     168250.97      1384.82 o
  14   4   4      15396.66      14158.10       164.63 o
  16   4   4     126830.62     121883.65      1162.09 o
  18   4   4        525.06        765.04        58.10 o
  20   4   4      52628.37      50657.35       639.15 o
  22   4   4      28485.78      28577.68       387.36 o
  24   4   4     109431.75     110127.20      1152.40 o
  26   4   4       2113.63       2207.97        58.10 o
  28   4   4      21941.91      21944.09       338.94 o
  30   4   4      23642.24      22699.45       329.26 o
  32   4   4      61717.32      62907.69       765.04 o
  34   4   4      15750.68      15078.09       251.79 o
  36   4   4      38058.54      40421.29       581.04 o
  38   4   4      13063.20      13509.27       309.89 o
  40   4   4      25640.61      25226.99       464.84 o
  42   4   4      12603.32      12812.02       300.21 o
  44   4   4      44400.44      45844.37      1113.67 o
  46   4   4       5324.63       4842.03       271.15 o
  48   4   4       9057.01      10177.95       367.99 o
  50   4   4       1729.91       1791.55       261.47 o
  52   4   4       4033.44       3544.37       261.47 o
  54   4   4       5636.40       5587.71       387.36 o
  56   4   4       6838.13       6875.69       358.31 o
  58   4   4        948.23       1036.20       261.47 o
  60   4   4         37.10        106.52       271.15 o
  62   4   4       9674.28       9858.38       426.10 o
  64   4   4        912.05        280.84       271.15 o
  66   4   4        156.45        542.31       280.84 o
  68   4   4        515.77        881.25       280.84 o
  70   4   4       4133.02       4251.31       377.68 o
   2   6   4      39359.39      39685.30       455.15 o
   4   6   4       5628.56       4648.35       106.52 o
   6   6   4      95985.05      94816.68       949.04 o
   8   6   4      36817.47      34136.33       377.68 o
  10   6   4      12913.08      13180.01       174.31 o
  12   6   4         58.29        106.52        58.10 o
  14   6   4      75008.34      77424.11       745.67 o
  16   6   4       7697.82       8463.87       135.58 o
  18   6   4        509.07        551.99        58.10 o
  20   6   4        711.62        513.26        58.10 o
  22   6   4      89489.14      90497.60       968.41 o
  24   6   4       4696.31       3709.00        87.16 o
  26   6   4      65822.28      60622.25       832.83 o
  28   6   4       4488.45       3786.47        96.84 o
  30   6   4      35324.28      34223.49       503.57 o
  32   6   4       6565.10       5946.02       164.63 o
  34   6   4      86313.53      87650.48      1423.56 o
  36   6   4       8187.70       6962.84       213.05 o
  38   6   4      20213.17      20830.43       435.78 o
  40   6   4      10813.70       8909.34       242.10 o
  42   6   4      47574.23      46803.09       949.04 o
  44   6   4       1215.66        939.35       164.63 o
  46   6   4      12259.40      12114.77       377.68 o
  48   6   4       1931.37       2217.65       193.68 o
  50   6   4      12957.15      12327.82       474.52 o
  52   6   4       1798.78       2517.86       416.41 o
  54   6   4       3916.83       4309.41       300.21 o
  56   6   4        320.87        125.89       290.52 o
  58   6   4       5636.53       6391.48       435.78 o
  60   6   4        345.35        377.68       406.73 o
  62   6   4        859.54        890.93       309.89 o
  64   6   4        391.63        871.57       367.99 o
  66   6   4       6064.67       6788.53       455.15 o
  68   6   4        109.65        300.21       329.26 o
   0   8   4      16783.10      15891.55       242.10 o
   2   8   4       2482.65       2663.12        96.84 o
   4   8   4      26939.55      26650.55       358.31 o
   6   8   4       8435.49       7592.31       154.95 o
   8   8   4      13355.03      13054.12       213.05 o
  10   8   4      19176.18      20598.01       309.89 o
  12   8   4      37550.39      36073.14       522.94 o
  14   8   4      47415.99      48701.17       600.41 o
  16   8   4      32077.31      30417.65       406.73 o
  18   8   4      59893.20      58055.98       687.57 o
  20   8   4      24693.09      25624.04       367.99 o
  22   8   4      19334.21      19184.13       290.52 o
  24   8   4      42514.88      41525.27       542.31 o
  26   8   4      53874.02      54589.08       658.52 o
  28   8   4       3514.44       3486.26       106.52 o
  30   8   4       9416.32       8541.35       203.37 o
  32   8   4      12682.01      12521.50       222.73 o
  34   8   4      11114.63      10846.15       203.37 o
  36   8   4       2594.65       2856.80       106.52 o
  38   8   4      17334.61      17576.58       329.26 o
  40   8   4       3177.18       2701.85       174.31 o
  42   8   4        827.48        958.72       164.63 o
  44   8   4      13742.99      14681.04       435.78 o
  46   8   4      28098.49      29013.46       619.78 o
  48   8   4       1838.93       2266.07       251.79 o
  50   8   4       2055.36       2091.76       242.10 o
  52   8   4       7837.26       7185.58       338.94 o
  54   8   4      14704.72      14787.57       697.25 o
  56   8   4       3033.97       3215.11       445.47 o
  58   8   4       2091.79       1956.18       329.26 o
  60   8   4        203.55        271.15       397.05 o
  62   8   4       3610.81       3147.32       416.41 o
  64   8   4        463.90        329.26       329.26 o
  66   8   4        482.97        -96.84       397.05 o
  68   8   4        812.71       1820.60       571.36 o
   2  10   4      53659.67      50763.88       677.88 o
   4  10   4      41771.74      41050.75       571.36 o
   6  10   4      16184.23      16346.70       261.47 o
   8  10   4      22199.53      21179.05       309.89 o
  10  10   4     106146.89     104055.29      1200.82 o
  12  10   4       4119.95       3883.31       125.89 o
  14  10   4       1472.07       1171.77        96.84 o
  16  10   4      15134.85      16976.17       261.47 o
  18  10   4      62141.32      58733.86       755.36 o
  20  10   4      24753.36      23822.80       338.94 o
  22  10   4      28230.64      26040.45       387.36 o
  24  10   4      20955.27      18486.88       280.84 o
  26  10   4        198.19        290.52        87.16 o
  28  10   4      19805.75      18816.14       300.21 o
  30  10   4       7236.81       6778.85       184.00 o
  32  10   4      12942.42      12695.81       338.94 o
  34  10   4       2716.85       2469.44       164.63 o
  36  10   4      22224.47      22370.19       464.84 o
  38  10   4       2002.80       1743.13       174.31 o
  40  10   4       8058.74       7708.52       261.47 o
  42  10   4       3706.64       4251.31       222.73 o
  44  10   4       5064.88       5180.98       242.10 o
  46  10   4       6024.91       5481.18       251.79 o
  48  10   4       7084.73       6614.22       290.52 o
  50  10   4       5053.72       6100.96       329.26 o
  52  10   4        746.76        232.42       242.10 o
  54  10   4       5307.07       5035.71       319.57 o
  56  10   4       1823.17       2082.07       329.26 o
  58  10   4       6742.88       6594.85       426.10 o
  60  10   4       2593.67       3302.27       406.73 o
  62  10   4        783.77        697.25       319.57 o
  64  10   4        969.16       1772.18       377.68 o
   0  12   4     114130.48     117428.98      1859.34 o
   2  12   4      43627.66      44110.92       648.83 o
   4  12   4       8517.27       8473.56       203.37 o
   6  12   4      11839.15      12598.97       242.10 o
   8  12   4      47180.74      47151.71       687.57 o
  10  12   4       5682.58       5897.60       154.95 o
  12  12   4      20208.89      19193.82       319.57 o
  14  12   4      30162.86      30311.13       426.10 o
  16  12   4       7793.12       8831.87       184.00 o
  18  12   4      33768.38      31909.00       435.78 o
  20  12   4      12618.87      14196.84       251.79 o
  22  12   4       3503.75       3825.21       145.26 o
  24  12   4       4809.16       3641.21       135.58 o
  26  12   4       5235.52       4754.88       154.95 o
  28  12   4      24834.08      27280.02       474.52 o
  30  12   4      15979.64      15833.45       406.73 o
  32  12   4      19288.71      18215.73       406.73 o
  34  12   4       5383.08       5384.34       232.42 o
  36  12   4        176.74       -193.68       193.68 o
  38  12   4       4713.97       4822.66       242.10 o
  40  12   4      10056.56       9412.91       309.89 o
  42  12   4       4688.47       5016.35       251.79 o
  44  12   4       1751.93       1791.55       213.05 o
  46  12   4        503.06        677.88       213.05 o
  48  12   4       5627.51       5578.02       280.84 o
  50  12   4       2235.76       2217.65       251.79 o
  52  12   4        531.72        154.95       290.52 o
  54  12   4        850.32        803.78       309.89 o
  56  12   4       6244.05       6013.80       338.94 o
  58  12   4       1570.39       1559.13       358.31 o
  60  12   4       3031.13       2953.64       358.31 o
  62  12   4       3319.22       4018.89       493.89 o
   2  14   4      11323.47      12908.86       280.84 o
   4  14   4      26878.97      28771.36       522.94 o
   6  14   4      11334.72      10855.84       271.15 o
   8  14   4      14049.11      12201.92       319.57 o
  10  14   4      10265.43      10981.73       251.79 o
  12  14   4      33093.43      34620.54       493.89 o
  14  14   4       5106.97       3951.10       164.63 o
  16  14   4      12781.61      13954.74       271.15 o
  18  14   4       5891.25       6711.06       184.00 o
  20  14   4      33948.62      32102.68       503.57 o
  22  14   4      14948.93      13673.90       280.84 o
  24  14   4       3963.71       3718.68       154.95 o
  26  14   4        811.08        890.93       145.26 o
  28  14   4       7254.13       6614.22       242.10 o
  30  14   4       4932.24       4851.72       232.42 o
  32  14   4       2383.49       1869.02       174.31 o
  34  14   4        843.99       1094.30       203.37 o
  36  14   4       1692.65       1404.19       203.37 o
  38  14   4       1390.44       1665.66       222.73 o
  40  14   4       1809.86       1462.29       222.73 o
  42  14   4        885.23        639.15       213.05 o
  44  14   4       4701.99       3922.05       242.10 o
  46  14   4       2446.39       2188.60       242.10 o
  48  14   4       3452.27       3031.11       300.21 o
  50  14   4        410.18        435.78       309.89 o
  52  14   4      10171.95      10090.80       416.41 o
  54  14   4        367.64        174.31       251.79 o
  56  14   4        427.44       -184.00       280.84 o
  58  14   4         57.96         77.47       397.05 o
   0  16   4        767.68        871.57       145.26 o
   2  16   4      17682.45      17315.11       358.31 o
   4  16   4       1102.18        958.72       154.95 o
   6  16   4      10304.47      10516.90       242.10 o
   8  16   4       3372.30       3573.42       174.31 o
  10  16   4       5152.53       5122.87       193.68 o
  12  16   4       5753.34       5597.39       193.68 o
  14  16   4      10716.38       9742.17       222.73 o
  16  16   4      15122.37      14196.84       271.15 o
  18  16   4       1993.70       1597.87       135.58 o
  20  16   4       1869.46       1907.76       145.26 o
  22  16   4       1959.85       1820.60       154.95 o
  24  16   4      18982.16      18574.04       416.41 o
  26  16   4       4017.64       4319.09       203.37 o
  28  16   4       2623.88       2304.81       203.37 o
  30  16   4       9484.59       8802.82       300.21 o
  32  16   4      13861.78      13635.17       397.05 o
  34  16   4        904.08       1258.93       242.10 o
  36  16   4       1286.07       1539.77       222.73 o
  38  16   4       1210.14       1559.13       232.42 o
  40  16   4       7113.40       7204.95       319.57 o
  42  16   4       4592.58       4735.51       290.52 o
  44  16   4       2309.09       2188.60       242.10 o
  46  16   4        171.23        387.36       242.10 o
  48  16   4       3587.30       4202.88       338.94 o
  50  16   4       1390.56       2072.39       338.94 o
  52  16   4        969.98        358.31       290.52 o
   2  18   4       2190.68       1898.08       164.63 o
   4  18   4      10754.15       9800.28       300.21 o
   6  18   4        611.56        765.04       164.63 o
   8  18   4      16643.32      15649.45       319.57 o
  10  18   4       2526.81       2672.80       184.00 o
  12  18   4        547.83        668.20       154.95 o
  14  18   4       2469.26       2362.91       184.00 o
  16  18   4       4996.02       5064.77       213.05 o
  18  18   4       2323.29       2178.91       203.37 o
  20  18   4       4121.79       4367.51       261.47 o
  22  18   4       5648.18       5394.02       242.10 o
  24  18   4       4432.63       4590.25       271.15 o
  26  18   4       8768.90       8521.98       329.26 o
  28  18   4      11225.18      10526.58       367.99 o
  30  18   4       1912.92       2033.65       242.10 o
  32  18   4       2776.26       3205.43       290.52 o
  34  18   4       7861.95       7708.52       367.99 o
  36  18   4      10592.21      10768.68       435.78 o
  38  18   4       1554.05       2285.44       319.57 o
  40  18   4       1846.70       1442.93       261.47 o
  42  18   4       4242.01       4512.77       367.99 o
  44  18   4        539.32       1074.93       300.21 o
  46  18   4        250.62        348.63       329.26 o
   0  20   4        315.18         -9.68       174.31 o
   2  20   4       1159.52       1229.88       174.31 o
   4  20   4        262.14         19.37       203.37 o
   6  20   4       2683.76       1975.55       222.73 o
   8  20   4        455.75         67.79       184.00 o
  10  20   4       3770.21       3573.42       232.42 o
  12  20   4        501.15        871.57       193.68 o
  14  20   4       9665.62       8802.82       358.31 o
  16  20   4        152.33        329.26       261.47 o
  18  20   4       7455.50       7660.10       348.63 o
  20  20   4         62.31        377.68       251.79 o
  22  20   4       5048.70       5258.45       290.52 o
  24  20   4        213.78        794.09       222.73 o
  26  20   4       5834.04       6042.86       358.31 o
  28  20   4         27.97        571.36       309.89 o
  30  20   4       7083.63       7088.74       348.63 o
  32  20   4        107.01        242.10       232.42 o
  34  20   4        692.18        658.52       242.10 o
  36  20   4        576.99        900.62       309.89 o
  38  20   4       4625.94       6081.59       406.73 o
   2  22   4       4165.09       4125.41       309.89 o
   4  22   4       4504.37       4270.67       290.52 o
   6  22   4       4085.83       4009.20       300.21 o
   8  22   4       2094.38       2033.65       242.10 o
  10  22   4       2996.99       2808.38       300.21 o
  12  22   4        768.00       1365.45       290.52 o
  14  22   4       2444.44       3244.16       348.63 o
  16  22   4        711.64        755.36       261.47 o
  18  22   4       1040.27       1181.46       242.10 o
  20  22   4       3757.07       3476.58       261.47 o
  22  22   4        426.17        571.36       280.84 o
  24  22   4       1064.13       1220.19       300.21 o
  26  22   4       1220.60       1520.40       329.26 o
   1   1   5      23182.73      22437.98       232.42 o
   3   1   5      15643.94      17286.06       193.68 o
   5   1   5      13896.05      15407.35       184.00 o
   7   1   5      32319.94      31676.58       309.89 o
   9   1   5      24991.93      24471.64       261.47 o
  11   1   5      27016.00      26040.45       261.47 o
  13   1   5       6942.60       7388.94       106.52 o
  15   1   5      23216.18      20907.90       232.42 o
  17   1   5      94749.64      95320.26       929.67 o
  19   1   5      36379.56      33913.60       348.63 o
  21   1   5      55422.08      54230.77       532.62 o
  23   1   5      23911.27      23183.65       290.52 o
  25   1   5      35482.18      37196.50       435.78 o
  27   1   5      39735.42      38959.00       435.78 o
  29   1   5      48171.87      46870.88       503.57 o
  31   1   5      23678.83      21992.51       358.31 o
  33   1   5       2305.52       2169.23       154.95 o
  35   1   5      15029.66      15601.03       271.15 o
  37   1   5      23172.72      24307.01       426.10 o
  39   1   5      28943.84      29865.66       503.57 o
  41   1   5        465.38        610.10       135.58 o
  43   1   5      18769.11      19600.55       348.63 o
  45   1   5       7222.30       7708.52       242.10 o
  47   1   5      11981.21      10942.99       280.84 o
  49   1   5       3279.34       3650.89       203.37 o
  51   1   5       5037.22       5345.60       242.10 o
  53   1   5       2883.10       3011.74       193.68 o
  55   1   5        765.18        648.83       203.37 o
  57   1   5       1875.77       1694.71       232.42 o
  59   1   5       1172.71       1229.88       222.73 o
  61   1   5       2178.06       1956.18       242.10 o
  63   1   5        584.86        222.73       271.15 o
  65   1   5        806.41        958.72       261.47 o
  67   1   5        593.83        -48.42       300.21 o
   1   3   5      80411.11      79903.23       726.30 o
   3   3   5      18753.58      17460.37       193.68 o
   5   3   5      55752.53      55073.29       474.52 o
   7   3   5      90621.02      95843.20       842.51 o
   9   3   5       4610.14       5064.77        96.84 o
  11   3   5      23381.04      22137.77       242.10 o
  13   3   5      16706.29      16462.91       213.05 o
  15   3   5      17310.18      17034.27       232.42 o
  17   3   5       9117.78       8444.50       145.26 o
  19   3   5      36553.79      34562.43       397.05 o
  21   3   5       5408.75       5510.23       106.52 o
  23   3   5      13999.61      14284.00       193.68 o
  25   3   5      10978.35       9093.34       145.26 o
  27   3   5      83064.00      82043.41       958.72 o
  29   3   5       8619.69       8376.72       193.68 o
  31   3   5      14559.92      14400.21       271.15 o
  33   3   5      46734.74      48497.80       658.52 o
  35   3   5      18531.21      19406.87       319.57 o
  37   3   5       6247.14       5791.07       203.37 o
  39   3   5       7723.71       7572.94       290.52 o
  41   3   5      30565.59      29052.20       610.10 o
  43   3   5       1536.17       1568.82       213.05 o
  45   3   5       2314.89       1791.55       193.68 o
  47   3   5       2268.36       2188.60       203.37 o
  49   3   5      16020.13      16172.39       377.68 o
  51   3   5        215.01        338.94       164.63 o
  53   3   5        138.56        387.36       213.05 o
  55   3   5        240.46        116.21       251.79 o
  57   3   5       3241.81       3011.74       251.79 o
  59   3   5       1271.54       1607.55       232.42 o
  61   3   5       1943.39       2895.54       329.26 o
  63   3   5       2806.66       3679.95       338.94 o
  65   3   5       2381.09       2701.85       348.63 o
  67   3   5       3697.53       4154.46       377.68 o
   1   5   5       3244.48       2895.54        77.47 o
   3   5   5      45358.52      43888.19       445.47 o
   5   5   5      56418.08      55538.12       571.36 o
   7   5   5      66324.66      66258.38       668.20 o
   9   5   5      34305.87      32480.36       377.68 o
  11   5   5      31952.40      30766.28       358.31 o
  13   5   5      31484.83      30737.22       397.05 o
  15   5   5      69919.56      67710.99       765.04 o
  17   5   5      78507.98      79554.60       881.25 o
  19   5   5       5253.03       5122.87       125.89 o
  21   5   5       6160.76       5161.61       135.58 o
  23   5   5      51434.44      50279.67       658.52 o
  25   5   5      13165.02      13121.91       222.73 o
  27   5   5      15106.83      14874.73       280.84 o
  29   5   5        156.80         77.47       106.52 o
  31   5   5       6727.42       6391.48       213.05 o
  33   5   5       2989.52       3002.06       154.95 o
  35   5   5       2748.21       2914.90       154.95 o
  37   5   5       5926.56       5510.23       184.00 o
  39   5   5       4253.51       3980.15       145.26 o
  41   5   5        589.37        726.30       164.63 o
  43   5   5       4168.92       4415.93       309.89 o
  45   5   5      16360.26      16404.81       581.04 o
  47   5   5       1652.18       1791.55       232.42 o
  49   5   5       2910.85       3040.80       290.52 o
  51   5   5      12049.45      11708.04       435.78 o
  53   5   5       7738.99       7640.73       348.63 o
  55   5   5       4354.78       4716.14       329.26 o
  57   5   5       1893.09       1423.56       261.47 o
  59   5   5       6233.35       5626.44       377.68 o
  61   5   5       6149.46       6904.74       397.05 o
  63   5   5       2584.71       1781.87       319.57 o
  65   5   5        124.92        -67.79       319.57 o
   1   7   5       3769.83       3176.37        96.84 o
   3   7   5      83847.92      82905.29       919.99 o
   5   7   5     127773.38     131945.39      1568.82 o
   7   7   5       2472.02       2779.33       116.21 o
   9   7   5      58712.66      59276.16       716.62 o
  11   7   5      44141.80      43200.62       581.04 o
  13   7   5      36083.54      38668.47       600.41 o
  15   7   5      17650.28      17257.01       290.52 o
  17   7   5      99319.10     102060.38      1326.72 o
  19   7   5       2241.04       2062.71        96.84 o
  21   7   5       2921.62       2721.22        87.16 o
  23   7   5      11635.08      11678.98       271.15 o
  25   7   5      25197.55      25488.46       474.52 o
  27   7   5      20312.62      18864.56       416.41 o
  29   7   5        732.38        842.51       135.58 o
  31   7   5       1747.47       1578.50       145.26 o
  33   7   5      11624.94      10226.37       251.79 o
  35   7   5       7280.50       6468.96       184.00 o
  37   7   5      11399.06      11310.99       261.47 o
  39   7   5       5812.62       5626.44       203.37 o
  41   7   5       6771.82       5616.76       222.73 o
  43   7   5      10778.19      10662.16       435.78 o
  45   7   5       4935.01       4822.66       290.52 o
  47   7   5      10056.29       9858.38       619.78 o
  49   7   5       4660.99       4764.56       348.63 o
  51   7   5       6481.22       5558.65       416.41 o
  53   7   5       3574.94       4173.83       348.63 o
  55   7   5       6406.03       6623.90       406.73 o
  57   7   5       3188.15       4541.83       503.57 o
  59   7   5       3614.27       3631.52       484.20 o
  61   7   5       4802.25       6023.49       416.41 o
  63   7   5       1395.95       1133.04       358.31 o
  65   7   5       1136.43       2004.60       474.52 o
   1   9   5      82338.12      86459.34      1152.40 o
   3   9   5       3424.10       3495.95       154.95 o
   5   9   5       4166.48       5229.40       164.63 o
   7   9   5      77805.02      76126.44       978.09 o
   9   9   5      22730.72      23019.02       358.31 o
  11   9   5       8505.28       7195.26       164.63 o
  13   9   5       3723.89       2711.54       125.89 o
  15   9   5      27364.59      24975.21       377.68 o
  17   9   5       7822.36       8396.08       213.05 o
  19   9   5       7362.55       6720.74       174.31 o
  21   9   5      16581.38      15930.29       329.26 o
  23   9   5       3804.20       3505.63       154.95 o
  25   9   5       3161.44       2469.44       135.58 o
  27   9   5      19165.27      19600.55       445.47 o
  29   9   5       3713.85       2847.12       184.00 o
  31   9   5       5476.12       4396.57       193.68 o
  33   9   5       9301.57       9054.60       251.79 o
  35   9   5      17146.25      16472.60       338.94 o
  37   9   5      16004.45      15058.72       319.57 o
  39   9   5      11223.63      11039.83       338.94 o
  41   9   5       7197.04       6875.69       280.84 o
  43   9   5       3689.37       3583.10       309.89 o
  45   9   5       1284.27        184.00       435.78 o
  47   9   5       2326.36       1975.55       358.31 o
  49   9   5       7010.99       6439.90       406.73 o
  51   9   5        274.03        397.05       406.73 o
  53   9   5        791.60        697.25       348.63 o
  55   9   5       1316.14       1568.82       426.10 o
  57   9   5       6179.28       6643.27       542.31 o
  59   9   5       2854.40       3031.11       358.31 o
  61   9   5       1040.15        629.46       387.36 o
   1  11   5       3548.59       3583.10       174.31 o
   3  11   5      15414.13      13896.63       280.84 o
   5  11   5        227.80          9.68       116.21 o
   7  11   5       2330.06       2537.23       135.58 o
   9  11   5       2999.60       2769.64       145.26 o
  11  11   5      33337.14      33778.02       522.94 o
  13  11   5        356.29        464.84       125.89 o
  15  11   5       4690.25       4125.41       174.31 o
  17  11   5      16450.66      16830.91       319.57 o
  19  11   5      36247.76      36993.13       571.36 o
  21  11   5       8360.27       8221.77       251.79 o
  23  11   5        849.41        687.57       145.26 o
  25  11   5      11257.50      10962.36       251.79 o
  27  11   5      17252.65      17247.32       377.68 o
  29  11   5      17075.69      17644.37       445.47 o
  31  11   5       2897.90       2934.27       193.68 o
  33  11   5       5855.85       4812.98       213.05 o
  35  11   5       3338.62       3302.27       193.68 o
  37  11   5       8193.60       7785.99       290.52 o
  39  11   5       5261.60       4929.19       300.21 o
  41  11   5       3019.56       2885.85       280.84 o
  43  11   5       3158.22       3292.58       232.42 o
  45  11   5       7703.54       8444.50       387.36 o
  47  11   5       5711.47       4948.56       493.89 o
  49  11   5       3879.56       2469.44       464.84 o
  51  11   5       3066.34       3118.27       561.68 o
  53  11   5       4154.57       4241.62       397.05 o
  55  11   5       3989.70       2789.01       484.20 o
  57  11   5       1422.35        852.20       542.31 o
  59  11   5        511.63        968.41       474.52 o
   1  13   5      15490.62      14138.74       309.89 o
   3  13   5       6013.72       5190.66       184.00 o
   5  13   5        623.55        629.46       135.58 o
   7  13   5      10109.64       9015.87       232.42 o
   9  13   5      37507.98      37283.65       561.68 o
  11  13   5       4372.35       5016.35       193.68 o
  13  13   5      16802.66      16501.65       329.26 o
  15  13   5      12590.46      12376.24       280.84 o
  17  13   5      24023.76      25962.98       455.15 o
  19  13   5       2085.85       2004.60       154.95 o
  21  13   5      14155.21      13828.85       309.89 o
  23  13   5      13981.13      14952.20       387.36 o
  25  13   5       5955.42       6217.17       242.10 o
  27  13   5       3248.88       3224.79       203.37 o
  29  13   5      10171.62       9887.43       300.21 o
  31  13   5      19486.19      20104.12       406.73 o
  33  13   5       3655.66       3534.68       213.05 o
  35  13   5       8276.17       7969.99       290.52 o
  37  13   5       6681.24       6139.70       300.21 o
  39  13   5       4346.85       4222.25       290.52 o
  41  13   5       4678.09       4512.77       271.15 o
  43  13   5       4811.25       4909.82       300.21 o
  45  13   5        923.09        881.25       290.52 o
  47  13   5       1948.36       2072.39       280.84 o
  49  13   5       2044.50       2111.13       377.68 o
  51  13   5       3383.07       3931.73       484.20 o
  53  13   5        252.75        213.05       397.05 o
  55  13   5        227.81        561.68       348.63 o
   1  15   5      11067.13      11088.26       280.84 o
   3  15   5       7436.60       7398.63       222.73 o
   5  15   5       8943.92       8618.82       242.10 o
   7  15   5       5094.06       4938.87       174.31 o
   9  15   5       7384.39       7011.26       213.05 o
  11  15   5       2681.10       3050.48       174.31 o
  13  15   5       5618.87       5461.81       222.73 o
  15  15   5       4296.85       3747.73       193.68 o
  17  15   5       1438.85       1423.56       164.63 o
  19  15   5       5147.01       4677.40       203.37 o
  21  15   5       3843.36       3786.47       203.37 o
  23  15   5       8926.27       9306.39       300.21 o
  25  15   5       5508.17       4948.56       242.10 o
  27  15   5       7784.83       7689.15       271.15 o
  29  15   5       1136.77       1423.56       203.37 o
  31  15   5       6390.60       7224.31       300.21 o
  33  15   5      11061.64      11698.35       367.99 o
  35  15   5       5893.96       6130.01       290.52 o
  37  15   5        799.99       1171.77       242.10 o
  39  15   5        416.64        871.57       222.73 o
  41  15   5       8536.19       7660.10       338.94 o
  43  15   5       3623.95       3457.21       271.15 o
  45  15   5        214.92         48.42       309.89 o
  47  15   5        333.82        290.52       367.99 o
  49  15   5       2133.69       1530.08       309.89 o
  51  15   5        424.35        251.79       367.99 o
   1  17   5       2797.05       3244.16       174.31 o
   3  17   5        622.49        455.15       154.95 o
   5  17   5       4840.63       4832.35       222.73 o
   7  17   5       9301.74       9316.07       242.10 o
   9  17   5       3828.44       3883.31       193.68 o
  11  17   5       3683.71       3282.90       184.00 o
  13  17   5      16521.94      16230.50       358.31 o
  15  17   5       7556.46       7495.47       261.47 o
  17  17   5        661.70       1016.83       174.31 o
  19  17   5       6819.50       7059.68       251.79 o
  21  17   5       6369.22       6565.80       271.15 o
  23  17   5       3830.56       3563.74       242.10 o
  25  17   5       2429.98       1994.92       222.73 o
  27  17   5       1729.65       1898.08       213.05 o
  29  17   5        781.80        774.73       232.42 o
  31  17   5       1047.84        881.25       251.79 o
  33  17   5        520.82        503.57       242.10 o
  35  17   5        988.73       1307.35       271.15 o
  37  17   5       2488.04       2605.01       329.26 o
  39  17   5        406.38        697.25       271.15 o
  41  17   5        252.61       -290.52       290.52 o
  43  17   5        406.99        842.51       280.84 o
  45  17   5       2844.19       2198.28       319.57 o
   1  19   5       3868.91       3825.21       203.37 o
   3  19   5       7610.72       7011.26       242.10 o
   5  19   5       2034.41       2634.07       222.73 o
   7  19   5       2798.96       2624.38       232.42 o
   9  19   5       4618.06       4687.09       251.79 o
  11  19   5       2951.31       4338.46       251.79 o
  13  19   5        285.34        213.05       251.79 o
  15  19   5       3935.70       4086.68       309.89 o
  17  19   5       4728.28       4357.83       290.52 o
  19  19   5        219.62        358.31       242.10 o
  21  19   5        620.32        677.88       203.37 o
  23  19   5        203.91        358.31       251.79 o
  25  19   5       6412.87       6042.86       329.26 o
  27  19   5        188.41        610.10       290.52 o
  29  19   5       5137.32       5064.77       358.31 o
  31  19   5        160.55        367.99       300.21 o
  33  19   5       1438.69       1956.18       358.31 o
  35  19   5        727.90       1375.14       309.89 o
  37  19   5       2103.89       3224.79       784.41 o
   1  21   5       3316.61       3341.00       251.79 o
   3  21   5       3279.23       4047.94       329.26 o
   5  21   5       1213.63       1675.34       242.10 o
   7  21   5       3460.32       3370.05       309.89 o
   9  21   5       5544.32       5703.92       290.52 o
  11  21   5        727.59       1626.92       261.47 o
  13  21   5        301.25        803.78       261.47 o
  15  21   5       1160.98       1036.20       251.79 o
  17  21   5       2011.45       1985.23       271.15 o
  19  21   5        144.65         58.10       251.79 o
  21  21   5        116.24        154.95       232.42 o
  23  21   5        188.70        309.89       300.21 o
  25  21   5       2343.95       1907.76       348.63 o
   2   0   6      98943.39      99426.30       958.72 o
   6   0   6      61773.66      61426.03       610.10 o
  10   0   6      32526.35      30562.91       329.26 o
  14   0   6       8185.16       6827.27       135.58 o
  18   0   6      44375.37      44614.49       561.68 o
  22   0   6      80810.80      83312.02       997.46 o
  26   0   6      16403.45      18370.67       329.26 o
  30   0   6      13515.31      14661.67       348.63 o
  34   0   6       1278.65       1346.09       203.37 o
  38   0   6      11224.30      10759.00       319.57 o
  42   0   6      13771.67      14177.47       367.99 o
  46   0   6      15249.63      15145.88       397.05 o
  50   0   6      11076.98      10875.21       329.26 o
  54   0   6       4596.71       4909.82       290.52 o
  58   0   6       7770.89       8696.29       416.41 o
  62   0   6       1984.02       2643.75       319.57 o
   0   2   6      77981.31      75061.20       803.78 o
   2   2   6      26766.15      27066.96       348.63 o
   4   2   6      40742.27      38503.85       406.73 o
   6   2   6       9509.90       8202.40       125.89 o
   8   2   6      36501.95      36954.39       416.41 o
  10   2   6      14625.93      14845.67       184.00 o
  12   2   6      93598.81      92599.04       919.99 o
  14   2   6       4008.25       3592.79       116.21 o
  16   2   6      15473.55      14952.20       222.73 o
  18   2   6       3947.55       3970.47       106.52 o
  20   2   6      22230.57      23416.07       309.89 o
  22   2   6      20234.83      19048.56       271.15 o
  24   2   6       5198.05       4803.30       125.89 o
  26   2   6       4777.43       4406.25       174.31 o
  28   2   6      17436.37      16414.49       329.26 o
  30   2   6      15474.17      13673.90       290.52 o
  32   2   6      42279.34      43365.25       600.41 o
  34   2   6       2261.28       2159.55       174.31 o
  36   2   6       9645.87       9703.43       261.47 o
  38   2   6       8466.71       7601.99       242.10 o
  40   2   6      13040.24      12860.44       319.57 o
  42   2   6       2356.26       2062.71       184.00 o
  44   2   6       3405.04       3447.53       222.73 o
  46   2   6       7065.36       7834.41       271.15 o
  48   2   6       6604.28       6197.80       242.10 o
  50   2   6        910.95        852.20       174.31 o
  52   2   6        568.45        367.99       213.05 o
  54   2   6       4166.47       4822.66       300.21 o
  56   2   6      12609.85      12705.49       435.78 o
  58   2   6        463.42        251.79       251.79 o
  60   2   6        268.28          0.00       242.10 o
  62   2   6       3717.92       3292.58       387.36 o
   2   4   6      43402.87      43926.92       522.94 o
   4   4   6      28233.50      26824.86       348.63 o
   6   4   6      35975.29      37438.60       455.15 o
   8   4   6       4421.20       3757.42       116.21 o
  10   4   6      11327.09      10836.47       193.68 o
  12   4   6      24055.21      24413.53       358.31 o
  14   4   6      28866.74      28335.58       416.41 o
  16   4   6       2183.11       1781.87       125.89 o
  18   4   6        142.34        -19.37        96.84 o
  20   4   6      24129.11      23803.43       319.57 o
  22   4   6      49841.15      49011.06       590.73 o
  24   4   6       2449.30       2082.07       135.58 o
  26   4   6      21530.14      20046.02       338.94 o
  28   4   6       8662.80       8541.35       213.05 o
  30   4   6      17621.68      17876.79       387.36 o
  32   4   6       1127.78        687.57       174.31 o
  34   4   6      24152.60      23125.55       426.10 o
  36   4   6       1425.91       1336.40       174.31 o
  38   4   6       6540.55       6468.96       213.05 o
  40   4   6        284.32        455.15       222.73 o
  42   4   6      11552.03      12182.56       377.68 o
  44   4   6       5125.88       5539.29       261.47 o
  46   4   6       8355.74       7979.67       309.89 o
  48   4   6       1651.98       1384.82       193.68 o
  50   4   6       2992.18       3418.48       242.10 o
  52   4   6       7061.08       6856.32       329.26 o
  54   4   6       1591.55       1568.82       319.57 o
  56   4   6        112.90        106.52       290.52 o
  58   4   6       2315.33       3912.36       348.63 o
  60   4   6       3848.84       3389.42       358.31 o
  62   4   6        147.61        174.31       280.84 o
   0   6   6       8051.42       7844.09       154.95 o
   2   6   6        696.21        687.57        77.47 o
   4   6   6      14414.48      14816.62       242.10 o
   6   6   6       1115.99        677.88        87.16 o
   8   6   6      12894.94      11717.72       232.42 o
  10   6   6       1119.11        919.99       116.21 o
  12   6   6      38409.20      39607.83       581.04 o
  14   6   6       3423.60       2914.90       145.26 o
  16   6   6      31968.23      32131.73       493.89 o
  18   6   6       3006.94       2876.17       154.95 o
  20   6   6       5686.10       5626.44       193.68 o
  22   6   6        312.47        164.63       135.58 o
  24   6   6      50259.08      50018.20       813.46 o
  26   6   6       1921.16       1714.08       164.63 o
  28   6   6       1949.70       1888.39       164.63 o
  30   6   6       5591.71       4948.56       213.05 o
  32   6   6      37395.48      40605.29       861.88 o
  34   6   6       3303.37       3176.37       203.37 o
  36   6   6       3313.92       2982.69       213.05 o
  38   6   6       2255.30       2043.34       184.00 o
  40   6   6      14620.12      15969.02       435.78 o
  42   6   6        215.29        445.47       232.42 o
  44   6   6       9301.28      10061.75       367.99 o
  46   6   6        273.23        125.89       251.79 o
  48   6   6       8793.31       9490.38       542.31 o
  50   6   6        807.83        716.62       300.21 o
  52   6   6       4915.91       5248.76       348.63 o
  54   6   6        841.91       1898.08       338.94 o
  56   6   6       5110.11       5510.23       348.63 o
  58   6   6        354.68        280.84       338.94 o
  60   6   6        372.23        116.21       319.57 o
   2   8   6      24139.49      26330.97       406.73 o
   4   8   6      28955.46      30717.86       445.47 o
   6   8   6      24221.35      25440.04       416.41 o
   8   8   6      14360.27      13664.22       261.47 o
  10   8   6       7167.11       7621.36       193.68 o
  12   8   6       8159.58       7795.67       193.68 o
  14   8   6       7176.26       7146.84       184.00 o
  16   8   6       2412.66       2459.75       145.26 o
  18   8   6        937.75       1229.88       125.89 o
  20   8   6      22328.51      21179.05       484.20 o
  22   8   6      43000.72      44130.29       794.09 o
  24   8   6      10127.03      10119.85       251.79 o
  26   8   6       4555.01       4241.62       213.05 o
  28   8   6      18500.68      17847.73       435.78 o
  30   8   6      11719.04      12124.45       319.57 o
  32   8   6       7352.78       7185.58       242.10 o
  34   8   6       4485.39       3592.79       174.31 o
  36   8   6      16334.67      15804.40       406.73 o
  38   8   6       3219.87       2779.33       290.52 o
  40   8   6       3101.68       3631.52       387.36 o
  42   8   6       6587.06       7127.47       367.99 o
  44   8   6      10257.64      10158.58       542.31 o
  46   8   6       2625.45       1878.71       338.94 o
  48   8   6       3367.01       3544.37       406.73 o
  50   8   6       2644.02       2585.65       329.26 o
  52   8   6       2036.95       1878.71       348.63 o
  54   8   6        911.45        813.46       358.31 o
  56   8   6       1693.67       2120.81       387.36 o
  58   8   6        505.92        610.10       367.99 o
   0  10   6      28193.99      28703.57       435.78 o
   2  10   6        372.72        484.20       116.21 o
   4  10   6      10029.83      10168.27       232.42 o
   6  10   6       4562.03       3341.00       145.26 o
   8  10   6      19886.78      19648.97       338.94 o
  10  10   6       4502.27       4464.35       184.00 o
  12  10   6      26489.05      27231.59       503.57 o
  14  10   6      10019.18       8463.87       232.42 o
  16  10   6       7418.33       7718.20       222.73 o
  18  10   6      15797.80      14419.57       348.63 o
  20  10   6       4867.48       5374.66       242.10 o
  22  10   6       4027.16       4193.20       280.84 o
  24  10   6       3694.26       2866.48       222.73 o
  26  10   6       8295.79       8250.82       329.26 o
  28  10   6       4332.67       4812.98       280.84 o
  30  10   6      10020.94       9257.97       309.89 o
  32  10   6       8060.91       8260.51       280.84 o
  34  10   6       4649.07       4667.72       242.10 o
  36  10   6       2065.64       1956.18       232.42 o
  38  10   6       8281.88       8444.50       484.20 o
  40  10   6       4674.93       5055.08       338.94 o
  42  10   6        395.16        774.73       319.57 o
  44  10   6        404.38        687.57       406.73 o
  46  10   6       7088.43       6323.70       571.36 o
  48  10   6       3229.49       3244.16       406.73 o
  50  10   6        674.77        745.67       377.68 o
  52  10   6        207.16        513.26       300.21 o
  54  10   6       1692.25       1723.76       397.05 o
  56  10   6       5649.77       6556.11       551.99 o
   2  12   6      22248.04      23144.92       435.78 o
   4  12   6       8256.26       7989.35       251.79 o
   6  12   6      11778.96      12889.49       300.21 o
   8  12   6       5580.13       4996.98       184.00 o
  10  12   6      19547.15      20946.63       387.36 o
  12  12   6       7289.12       6720.74       203.37 o
  14  12   6       4886.19       4764.56       213.05 o
  16  12   6       1422.24       1733.45       174.31 o
  18  12   6      12091.63      12763.60       348.63 o
  20  12   6      13263.04      12531.18       464.84 o
  22  12   6      14674.09      15329.88       416.41 o
  24  12   6       5625.76       4967.93       242.10 o
  26  12   6       3712.09       3805.84       232.42 o
  28  12   6       2069.80       1917.44       203.37 o
  30  12   6       2576.43       2837.43       203.37 o
  32  12   6        324.68        445.47       213.05 o
  34  12   6       1126.28        668.20       222.73 o
  36  12   6        247.68        513.26       213.05 o
  38  12   6       2278.20       1956.18       242.10 o
  40  12   6       4173.97       3970.47       551.99 o
  42  12   6       3920.43       3437.84       474.52 o
  44  12   6        715.65        135.58       406.73 o
  46  12   6       2751.86       3660.58       416.41 o
  48  12   6        821.92        929.67       329.26 o
  50  12   6       3035.13       3011.74       590.73 o
  52  12   6       1478.52       1801.24       406.73 o
   0  14   6       2772.56       2149.86       174.31 o
   2  14   6       9921.04       9103.02       271.15 o
   4  14   6       1541.90       1723.76       184.00 o
   6  14   6      15661.36      16859.96       358.31 o
   8  14   6        649.38       1094.30       164.63 o
  10  14   6       4579.10       5151.92       213.05 o
  12  14   6       5660.79       5636.13       222.73 o
  14  14   6      19507.45      22331.46       435.78 o
  16  14   6        336.55        590.73       174.31 o
  18  14   6        501.10        629.46       184.00 o
  20  14   6       1924.61       2343.54       203.37 o
  22  14   6       3795.79       3389.42       232.42 o
  24  14   6        204.29         77.47       213.05 o
  26  14   6        281.74        116.21       222.73 o
  28  14   6        923.42       1297.66       193.68 o
  30  14   6       9030.37       9025.55       290.52 o
  32  14   6       4695.05       4793.61       309.89 o
  34  14   6       1072.41       1597.87       290.52 o
  36  14   6        272.83        648.83       271.15 o
  38  14   6       5850.86       6362.43       338.94 o
  40  14   6        617.18       1898.08       561.68 o
  42  14   6       2458.34       2033.65       484.20 o
  44  14   6        185.57        222.73       551.99 o
  46  14   6       1278.18       2004.60       513.26 o
   2  16   6       1372.15       1539.77       213.05 o
   4  16   6      10219.14      10245.74       280.84 o
   6  16   6       1409.54       1539.77       184.00 o
   8  16   6       3078.12       2924.59       193.68 o
  10  16   6       2176.16       1985.23       184.00 o
  12  16   6       6253.06       5965.38       251.79 o
  14  16   6       3809.71       3699.31       242.10 o
  16  16   6       1579.31       1191.14       203.37 o
  18  16   6       2847.48       2963.32       222.73 o
  20  16   6       5492.08       5045.40       242.10 o
  22  16   6       7481.53       7727.88       329.26 o
  24  16   6       3222.58       3437.84       280.84 o
  26  16   6       2338.99       2324.18       242.10 o
  28  16   6        571.86        590.73       242.10 o
  30  16   6        770.11        949.04       271.15 o
  32  16   6        530.79       1317.03       367.99 o
  34  16   6       4479.43       4357.83       474.52 o
  36  16   6        198.37        542.31       261.47 o
  38  16   6       1141.00       1220.19       377.68 o
  40  16   6        551.39        513.26       348.63 o
   0  18   6       3050.50       2963.32       271.15 o
   2  18   6       1115.64       1326.72       232.42 o
   4  18   6       1033.68        861.88       203.37 o
   6  18   6       3098.31       2818.06       232.42 o
   8  18   6       4228.47       4357.83       290.52 o
  10  18   6       3156.63       3670.26       280.84 o
  12  18   6       4060.65       4735.51       300.21 o
  14  18   6       9348.83       8192.72       319.57 o
  16  18   6       3323.46       4483.72       367.99 o
  18  18   6       3743.10       3157.01       261.47 o
  20  18   6        272.13          9.68       251.79 o
  22  18   6        353.29        503.57       251.79 o
  24  18   6       2586.54       2178.91       300.21 o
  26  18   6       1845.45       2459.75       338.94 o
  28  18   6        670.65        590.73       319.57 o
  30  18   6       3828.31       4115.73       387.36 o
  32  18   6       4629.60       4735.51       367.99 o
   2  20   6        153.47        -58.10       271.15 o
   4  20   6       4514.76       5064.77       377.68 o
   6  20   6        178.98        300.21       367.99 o
   8  20   6        845.64        503.57       300.21 o
  10  20   6        425.08        184.00       261.47 o
  12  20   6       2875.55       3389.42       377.68 o
  14  20   6        110.78        397.05       232.42 o
  16  20   6       1310.69       1326.72       319.57 o
  18  20   6        234.58        677.88       290.52 o
   1   1   7      24437.09      26698.97       435.78 o
   3   1   7       9406.83       9587.23       184.00 o
   5   1   7       1665.50       1772.18       125.89 o
   7   1   7      36091.09      38377.95       513.26 o
   9   1   7       2066.88       1752.82       125.89 o
  11   1   7      11808.80      11785.51       242.10 o
  13   1   7        286.69        532.62       125.89 o
  15   1   7      13284.61      13344.64       319.57 o
  17   1   7      20313.43      19755.49       338.94 o
  19   1   7      20346.06      18544.99       309.89 o
  21   1   7       9844.77       9277.34       242.10 o
  23   1   7        965.49       1142.72       154.95 o
  25   1   7       2528.08       2459.75       193.68 o
  27   1   7      22425.29      22544.51       435.78 o
  29   1   7      11768.07      11727.40       290.52 o
  31   1   7       3508.17       3137.64       232.42 o
  33   1   7       7711.17       7272.73       261.47 o
  35   1   7       6080.58       6188.12       232.42 o
  37   1   7      10353.27      10768.68       309.89 o
  39   1   7       4485.75       3495.95       232.42 o
  41   1   7       5648.22       5403.71       261.47 o
  43   1   7       1565.49       1365.45       222.73 o
  45   1   7       4701.20       5510.23       300.21 o
  47   1   7       2422.84       3127.95       280.84 o
  49   1   7       3651.86       4231.94       280.84 o
  51   1   7       1341.40       1220.19       251.79 o
  53   1   7       2333.54       2905.22       280.84 o
  55   1   7        669.69        571.36       319.57 o
  57   1   7        792.79       1539.77       309.89 o
   1   3   7       1014.30       1191.14       125.89 o
   3   3   7      20407.37      20694.85       387.36 o
   5   3   7       3802.29       3476.58       145.26 o
   7   3   7      14706.17      13063.80       222.73 o
   9   3   7      23331.94      24307.01       348.63 o
  11   3   7      10265.76      10904.26       213.05 o
  13   3   7        922.97       1084.62       116.21 o
  15   3   7      23267.41      22186.20       367.99 o
  17   3   7      61156.94      66771.63       890.93 o
  19   3   7       1552.27       1278.30       164.63 o
  21   3   7       4686.30       4551.51       203.37 o
  23   3   7      13252.19      12879.81       319.57 o
  25   3   7      22834.24      24597.53       503.57 o
  27   3   7       8436.42       8938.39       251.79 o
  29   3   7        583.04        890.93       154.95 o
  31   3   7       2235.29       1975.55       164.63 o
  33   3   7        654.66        726.30       164.63 o
  35   3   7       3733.26       3631.52       203.37 o
  37   3   7       3690.35       3108.58       213.05 o
  39   3   7       3261.72       3273.21       213.05 o
  41   3   7        387.15        542.31       203.37 o
  43   3   7       8740.66       8618.82       309.89 o
  45   3   7       2075.89       2101.44       232.42 o
  47   3   7       6348.48       6498.01       290.52 o
  49   3   7       2215.87       2401.65       251.79 o
  51   3   7       7496.20       7621.36       329.26 o
  53   3   7        278.61        503.57       232.42 o
  55   3   7       2019.49       2827.75       348.63 o
  57   3   7       1233.20       1336.40       445.47 o
   1   5   7      19712.60      20036.33       338.94 o
   3   5   7      20367.33      19716.76       338.94 o
   5   5   7      19989.30      18893.61       338.94 o
   7   5   7      31861.28      33439.08       493.89 o
   9   5   7       5581.92       4832.35       174.31 o
  11   5   7      10380.68      10904.26       222.73 o
  13   5   7       8172.49       7631.04       213.05 o
  15   5   7       4046.60       3863.94       154.95 o
  17   5   7      14178.94      14642.31       261.47 o
  19   5   7       3773.58       2818.06       145.26 o
  21   5   7       8219.01       8744.71       222.73 o
  23   5   7       1449.84       1268.61       145.26 o
  25   5   7       1715.84       1791.55       174.31 o
  27   5   7      21447.38      21421.15       397.05 o
  29   5   7       3212.57       2672.80       193.68 o
  31   5   7       2398.26       1898.08       184.00 o
  33   5   7       6877.32       6168.75       222.73 o
  35   5   7       8263.18       7940.93       242.10 o
  37   5   7       3805.50       4202.88       203.37 o
  39   5   7       1115.57       1133.04       222.73 o
  41   5   7       8408.56       7902.20       309.89 o
  43   5   7       5160.39       5055.08       280.84 o
  45   5   7       1680.11       1752.82       251.79 o
  47   5   7       1395.10       2159.55       319.57 o
  49   5   7       2313.55       1985.23       290.52 o
  51   5   7       1531.38       1510.71       300.21 o
  53   5   7       1241.96        958.72       300.21 o
  55   5   7        509.28        803.78       338.94 o
   1   7   7      14163.25      15659.13       309.89 o
   3   7   7       7302.34       6430.22       232.42 o
   5   7   7       2136.56       1898.08       154.95 o
   7   7   7      39677.31      39201.10       600.41 o
   9   7   7       8951.45       8367.03       222.73 o
  11   7   7      11693.45      10691.21       251.79 o
  13   7   7       2033.63       1597.87       135.58 o
  15   7   7      21254.62      21547.05       406.73 o
  17   7   7       7653.19       8018.41       242.10 o
  19   7   7       9983.65       9519.44       290.52 o
  21   7   7       1942.95       1830.29       213.05 o
  23   7   7       6575.74       5878.23       242.10 o
  25   7   7       1453.20        949.04       184.00 o
  27   7   7      18717.02      18293.20       416.41 o
  29   7   7       3064.81       2750.27       184.00 o
  31   7   7         46.73        164.63       174.31 o
  33   7   7       8175.88       8764.08       271.15 o
  35   7   7       6426.19       6226.85       251.79 o
  37   7   7       7197.98       6614.22       280.84 o
  39   7   7       1148.45       1152.40       222.73 o
  41   7   7       6985.95       6846.63       367.99 o
  43   7   7        917.34       1471.98       280.84 o
  45   7   7       4022.96       4106.04       329.26 o
  47   7   7        583.07       1191.14       290.52 o
  49   7   7       1705.22       2130.49       329.26 o
  51   7   7       2293.68       2101.44       348.63 o
  53   7   7       1922.21       1268.61       329.26 o
   1   9   7       3149.25       3050.48       193.68 o
   3   9   7      10014.57       9742.17       261.47 o
   5   9   7       4358.97       4183.52       193.68 o
   7   9   7        403.80        687.57       145.26 o
   9   9   7      20779.65      21130.63       377.68 o
  11   9   7      20056.72      20995.05       377.68 o
  13   9   7       1126.68        997.46       154.95 o
  15   9   7       1707.89       1801.24       154.95 o
  17   9   7      30720.99      32296.36       677.88 o
  19   9   7       9227.81       9606.59       319.57 o
  21   9   7         95.81        -38.74       193.68 o
  23   9   7       4892.22       5423.08       309.89 o
  25   9   7      16695.27      16366.07       474.52 o
  27   9   7       2085.88       2033.65       222.73 o
  29   9   7       1511.02       1501.03       222.73 o
  31   9   7       2848.79       2217.65       232.42 o
  33   9   7        512.13        551.99       251.79 o
  35   9   7        349.63         87.16       300.21 o
  37   9   7       2970.02       3292.58       387.36 o
  39   9   7       3044.48       2953.64       416.41 o
  41   9   7        696.34       1045.88       290.52 o
  43   9   7       3286.44       2837.43       338.94 o
  45   9   7       2131.13       2140.18       329.26 o
  47   9   7       4618.47       4483.72       397.05 o
  49   9   7       1123.19       1278.30       329.26 o
   1  11   7      14106.50      14148.42       435.78 o
   3  11   7       4028.34       3757.42       203.37 o
   5  11   7       5121.85       4658.04       213.05 o
   7  11   7       8764.27       9199.86       242.10 o
   9  11   7      10461.22      10342.58       280.84 o
  11  11   7         19.53         67.79       154.95 o
  13  11   7       5594.86       5180.98       232.42 o
  15  11   7       2089.84       1801.24       213.05 o
  17  11   7       6360.48       6798.21       261.47 o
  19  11   7       2199.61       2362.91       232.42 o
  21  11   7       7842.10       8066.83       397.05 o
  23  11   7        425.72          9.68       242.10 o
  25  11   7        426.65        784.41       280.84 o
  27  11   7      10771.79      10313.53       416.41 o
  29  11   7       6029.90       5306.87       397.05 o
  31  11   7       1617.20       1336.40       290.52 o
  33  11   7        382.92        861.88       406.73 o
  35  11   7       6324.08       5810.44       435.78 o
  37  11   7       6798.77       6991.90       484.20 o
  39  11   7       2273.59       1936.81       319.57 o
  41  11   7        691.49        416.41       358.31 o
  43  11   7       2557.81       2082.07       397.05 o
  45  11   7       1119.26        794.09       338.94 o
  47  11   7       1914.57       1752.82       358.31 o
   1  13   7       6984.25       6381.80       280.84 o
   3  13   7        892.61        697.25       213.05 o
   5  13   7         28.25         29.05       193.68 o
   7  13   7       9286.21       9480.70       271.15 o
   9  13   7       1950.92       1772.18       193.68 o
  11  13   7       3183.66       3525.00       232.42 o
  13  13   7        453.51        610.10       193.68 o
  15  13   7       7216.72       6372.12       271.15 o
  17  13   7        921.77        987.77       203.37 o
  19  13   7       7699.78       7756.94       358.31 o
  21  13   7        640.00        600.41       251.79 o
  23  13   7       3900.47       4018.89       271.15 o
  25  13   7       4222.69       4512.77       290.52 o
  27  13   7       5553.40       5074.45       290.52 o
  29  13   7        149.69        319.57       232.42 o
  31  13   7        916.03        755.36       329.26 o
  33  13   7       6300.12       6488.32       474.52 o
  35  13   7       1426.19        687.57       416.41 o
  37  13   7       1269.98       1607.55       329.26 o
  39  13   7        220.15       1481.66       542.31 o
  41  13   7       3822.93       1501.03       610.10 o
   1  15   7        712.42        900.62       222.73 o
   3  15   7       1212.93       1491.35       242.10 o
   5  15   7       1040.84        794.09       222.73 o
   7  15   7       1279.72        861.88       290.52 o
   9  15   7       7146.33       6420.54       358.31 o
  11  15   7       3803.79       4047.94       261.47 o
  13  15   7       3480.09       3554.05       251.79 o
  15  15   7       3173.50       3098.90       280.84 o
  17  15   7       5338.76       5829.81       290.52 o
  19  15   7       2101.05       2343.54       242.10 o
  21  15   7       1599.42       2605.01       280.84 o
  23  15   7       2558.38       2905.22       329.26 o
  25  15   7       3280.52       3360.37       300.21 o
  27  15   7          8.95         19.37       261.47 o
  29  15   7         58.24        542.31       271.15 o
  31  15   7       2693.26       2914.90       561.68 o
  33  15   7       1971.65       2527.54       590.73 o
  35  15   7       1591.61        309.89       677.88 o
   1  17   7       4169.01       4512.77       338.94 o
   3  17   7       6393.30       7447.05       406.73 o
   5  17   7       4038.27       3989.84       358.31 o
   7  17   7         55.97        145.26       300.21 o
   9  17   7       4578.29       4851.72       397.05 o
  11  17   7       1771.49       1810.92       377.68 o
  13  17   7        932.83        939.35       338.94 o
  15  17   7        405.13        309.89       271.15 o
  17  17   7        353.33        174.31       242.10 o
  19  17   7        116.28        145.26       280.84 o
  21  17   7       1410.32       1171.77       280.84 o
  23  17   7        385.12        397.05       251.79 o
  25  17   7       1966.82       2198.28       358.31 o
   0   0   8      14318.76      13015.38       406.73 o
   4   0   8      19770.90      19435.92       358.31 o
   8   0   8      21667.81      20704.53       426.10 o
  12   0   8      36183.52      38009.96       668.20 o
  16   0   8      19493.78      19881.39       484.20 o
  20   0   8       2161.25       2517.86       232.42 o
  24   0   8      10814.12      10565.32       377.68 o
  28   0   8       1665.92       1462.29       280.84 o
  32   0   8      16973.61      16966.48       503.57 o
  36   0   8       1721.92       2285.44       309.89 o
  40   0   8       2951.97       3457.21       300.21 o
  44   0   8       2248.19       2362.91       309.89 o
  48   0   8       5179.48       5490.87       338.94 o
   2   2   8      21010.67      21605.15       484.20 o
   4   2   8      10449.34      11030.15       300.21 o
   6   2   8      10807.68      10691.21       338.94 o
   8   2   8       1702.47       1462.29       222.73 o
  10   2   8       3541.38       3573.42       213.05 o
  12   2   8      12199.44      11524.04       300.21 o
  14   2   8       6307.31       6284.96       280.84 o
  16   2   8        262.08        619.78       222.73 o
  18   2   8       1489.82       1752.82       232.42 o
  20   2   8       8984.28       8541.35       319.57 o
  22   2   8      25781.17      27851.38       619.78 o
  24   2   8        284.84        581.04       213.05 o
  26   2   8       1644.18       1665.66       232.42 o
  28   2   8       2670.07       2789.01       242.10 o
  30   2   8       4806.53       5548.97       280.84 o
  32   2   8       1393.33       1965.87       242.10 o
  34   2   8       1977.95       2343.54       232.42 o
  36   2   8       1771.81       2159.55       242.10 o
  38   2   8       4104.63       3670.26       261.47 o
  40   2   8        525.44        716.62       213.05 o
  42   2   8       4632.75       4929.19       280.84 o
  44   2   8       4355.08       4386.88       290.52 o
  46   2   8       5693.47       5936.33       319.57 o
  48   2   8        930.27        435.78       232.42 o
   0   4   8       3735.83       4125.41       203.37 o
   2   4   8       5318.49       5180.98       242.10 o
   4   4   8       6349.84       6662.64       232.42 o
   6   4   8       4626.97       4270.67       193.68 o
   8   4   8       3286.80       3360.37       184.00 o
  10   4   8       3729.80       3515.32       203.37 o
  12   4   8      29863.78      34649.59       784.41 o
  14   4   8       3820.34       4231.94       290.52 o
  16   4   8       2983.17       3389.42       251.79 o
  18   4   8       3521.29       3379.74       232.42 o
  20   4   8       7822.52       9025.55       309.89 o
  22   4   8       3037.17       2789.01       232.42 o
  24   4   8       5389.98       5171.29       309.89 o
  26   4   8        291.62        338.94       222.73 o
  28   4   8       2240.04       2178.91       251.79 o
  30   4   8       3366.91       3273.21       271.15 o
  32   4   8      14388.04      15078.09       464.84 o
  34   4   8         50.28        154.95       222.73 o
  36   4   8       3136.88       2750.27       213.05 o
  38   4   8       3890.59       4435.30       271.15 o
  40   4   8       7647.84       7737.57       309.89 o
  42   4   8        655.53        697.25       280.84 o
  44   4   8       1048.83        978.09       271.15 o
  46   4   8       2683.01       3476.58       319.57 o
  48   4   8       2560.79       2362.91       416.41 o
   2   6   8      16255.98      15862.50       426.10 o
   4   6   8       2003.57       1704.40       251.79 o
   6   6   8      11269.56      12289.08       367.99 o
   8   6   8        445.68         87.16       203.37 o
  10   6   8       2976.37       2895.54       222.73 o
  12   6   8        293.36        426.10       213.05 o
  14   6   8       9422.55       7785.99       377.68 o
  16   6   8       1177.23       2082.07       271.15 o
  18   6   8       2658.81       2517.86       251.79 o
  20   6   8        900.37        222.73       222.73 o
  22   6   8      24458.06      25236.68       658.52 o
  24   6   8       1750.60        706.94       232.42 o
  26   6   8       5384.95       6246.22       358.31 o
  28   6   8       1788.86       1626.92       251.79 o
  30   6   8       6472.99       6333.38       329.26 o
  32   6   8         70.34        445.47       222.73 o
  34   6   8       6109.31       4735.51       309.89 o
  36   6   8       1650.57       2159.55       329.26 o
  38   6   8       2756.06       2643.75       358.31 o
  40   6   8        358.43        242.10       329.26 o
  42   6   8       6342.55       5723.28       406.73 o
  44   6   8        364.99        -19.37       319.57 o
  46   6   8       2320.07       3292.58       435.78 o
   0   8   8       1332.61       1404.19       213.05 o
   2   8   8       2031.63       1849.66       261.47 o
   4   8   8       4237.96       4948.56       319.57 o
   6   8   8       3897.92       3844.57       251.79 o
   8   8   8       2121.84       1820.60       203.37 o
  10   8   8       2648.52       2566.28       222.73 o
  12   8   8      10766.51      11030.15       348.63 o
  14   8   8       5237.43       5800.76       319.57 o
  16   8   8       1496.94       2227.34       290.52 o
  18   8   8       3036.16       3127.95       290.52 o
  20   8   8       1507.23       2062.71       271.15 o
  22   8   8       5454.37       5829.81       338.94 o
  24   8   8       1916.20       1810.92       290.52 o
  26   8   8       2508.89       1607.55       271.15 o
  28   8   8        178.17       -251.79       251.79 o
  30   8   8       9436.17       8250.82       455.15 o
  32   8   8       6596.62       7127.47       416.41 o
  34   8   8       3858.69       3641.21       416.41 o
  36   8   8        500.01        919.99       426.10 o
  38   8   8       4362.00       3476.58       629.46 o
  40   8   8       2078.69       2304.81       406.73 o
  42   8   8       1155.34        484.20       348.63 o
   2  10   8      10757.35      11756.46       348.63 o
   4  10   8       3642.46       3263.53       251.79 o
   6  10   8       5132.41       5219.71       280.84 o
   8  10   8        502.47        309.89       222.73 o
  10  10   8       3883.59       3612.16       319.57 o
  12  10   8       1687.74       2014.29       309.89 o
  14  10   8       2008.31       2033.65       251.79 o
  16  10   8        336.02        -77.47       271.15 o
  18  10   8       2214.41       1975.55       300.21 o
  20  10   8       6600.88       6468.96       377.68 o
  22  10   8       6937.29       6933.79       377.68 o
  24  10   8       2227.65       2295.12       309.89 o
  26  10   8       2105.44       1839.97       319.57 o
  28  10   8       4800.37       4803.30       367.99 o
  30  10   8       1288.33       1510.71       300.21 o
  32  10   8        611.67       1181.46       319.57 o
  34  10   8       1835.49       1965.87       435.78 o
  36  10   8       3293.71       3437.84       445.47 o
  38  10   8        471.67        522.94       445.47 o
   0  12   8       4026.55       3670.26       290.52 o
   2  12   8       1601.45       1045.88       242.10 o
   4  12   8       1747.56       1772.18       251.79 o
   6  12   8       3585.76       3767.10       290.52 o
   8  12   8       4746.37       5558.65       358.31 o
  10  12   8       2041.67       2391.96       348.63 o
  12  12   8       5738.49       6410.85       387.36 o
  14  12   8       5491.57       5471.50       319.57 o
  16  12   8       5343.17       5210.03       445.47 o
  18  12   8         26.03        455.15       329.26 o
  20  12   8        743.61       1123.35       358.31 o
  22  12   8        521.19       1258.93       348.63 o
  24  12   8       3001.40       2479.12       387.36 o
  26  12   8         63.69        416.41       367.99 o
  28  12   8        449.07        116.21       367.99 o
  30  12   8       2838.78       2275.76       532.62 o
  32  12   8       3805.19       4890.45       619.78 o
   2  14   8       1502.50       1743.13       300.21 o
   4  14   8       9496.04       9829.33       474.52 o
   6  14   8       1458.34       2033.65       290.52 o
   8  14   8        644.53       1074.93       251.79 o
  10  14   8        359.95        358.31       290.52 o
  12  14   8       4794.39       4648.35       329.26 o
  14  14   8        388.43         77.47       309.89 o
  16  14   8        708.79        697.25       261.47 o
  18  14   8        225.24        106.52       329.26 o
  20  14   8       4312.80       4222.25       590.73 o
  22  14   8       2816.10       3166.69       416.41 o
  24  14   8       2682.51       2469.44       377.68 o
   0  16   8       4090.82       2895.54       377.68 o
   2  16   8       1297.63       1694.71       309.89 o
   4  16   8       1094.99       1258.93       329.26 o
   6  16   8       2314.15       2595.33       329.26 o
   8  16   8       2724.17       2798.70       319.57 o
  10  16   8        697.16       1268.61       300.21 o
   1   1   9        415.50        784.41       271.15 o
   3   1   9       6487.65       6207.49       367.99 o
   5   1   9       3007.62       2430.70       309.89 o
   7   1   9       2268.28       1675.34       377.68 o
   9   1   9       5503.61       5045.40       377.68 o
  11   1   9       3100.26       2353.23       358.31 o
  13   1   9       3331.57       3292.58       232.42 o
  15   1   9        148.37        261.47       261.47 o
  17   1   9      13098.19      14216.21       484.20 o
  19   1   9       1542.07       1355.77       251.79 o
  21   1   9       1411.51       1839.97       261.47 o
  23   1   9       1932.65       2537.23       251.79 o
  25   1   9       2774.60       3505.63       309.89 o
  27   1   9       5168.49       5674.86       348.63 o
  29   1   9       1611.12       1249.24       300.21 o
  31   1   9       2439.00       3282.90       338.94 o
  33   1   9        124.35          9.68       280.84 o
  35   1   9       2434.82       2847.12       280.84 o
  37   1   9       3136.90       2885.85       309.89 o
   1   3   9      12130.05      13218.75       455.15 o
   3   3   9       1322.60       1113.67       300.21 o
   5   3   9        657.72        203.37       290.52 o
   7   3   9      19264.54      19939.49       687.57 o
   9   3   9        166.46       -280.84       280.84 o
  11   3   9        401.44        629.46       348.63 o
  13   3   9         26.66       -338.94       338.94 o
  15   3   9       5545.91       6614.22       503.57 o
  17   3   9       1402.44       1103.98       309.89 o
  19   3   9       3399.48       3679.95       290.52 o
  21   3   9        180.62        445.47       251.79 o
  23   3   9        358.11        745.67       251.79 o
  25   3   9        565.66        687.57       251.79 o
  27   3   9      11225.33      11930.77       416.41 o
  29   3   9        779.16        765.04       242.10 o
  31   3   9         89.47        300.21       242.10 o
  33   3   9       2880.90       2537.23       290.52 o
  35   3   9       5219.98       5423.08       319.57 o
  37   3   9       2314.66       2111.13       300.21 o
   1   5   9        761.18       1220.19       309.89 o
   3   5   9       6575.16       6623.90       309.89 o
   5   5   9       2200.72       1200.82       338.94 o
   7   5   9       3825.46       3486.26       455.15 o
   9   5   9       4682.39       5248.76       551.99 o
  11   5   9       5200.83       6827.27       474.52 o
  13   5   9       2173.83       1026.51       493.89 o
  15   5   9       3389.40       3166.69       406.73 o
  17   5   9       7784.01       8231.46       648.83 o
  19   5   9       3552.18       3989.84       338.94 o
  21   5   9       1782.01       2362.91       319.57 o
  23   5   9       2275.88       2295.12       338.94 o
  25   5   9       2910.67       3796.15       329.26 o
  27   5   9       3886.04       3341.00       358.31 o
  29   5   9       1363.44       1394.51       290.52 o
  31   5   9       1053.71       1200.82       251.79 o
  33   5   9        546.49        600.41       261.47 o
  35   5   9        120.19        193.68       280.84 o
   1   7   9       3505.31       3912.36       319.57 o
   3   7   9       2784.31       2789.01       367.99 o
   5   7   9       1683.11       1287.98       280.84 o
   7   7   9       3211.77       3399.11       464.84 o
   9   7   9       6588.08       7514.83       629.46 o
  11   7   9       3539.64       5481.18       435.78 o
  13   7   9       1218.53       1462.29       513.26 o
  15   7   9        231.21        319.57       387.36 o
  17   7   9       9082.28       9558.17       687.57 o
  19   7   9        686.00       1626.92       348.63 o
  21   7   9       2384.85       2789.01       406.73 o
  23   7   9       1397.68        668.20       358.31 o
  25   7   9       3767.36       3534.68       358.31 o
  27   7   9        655.83        503.57       280.84 o
  29   7   9       2440.18       2072.39       300.21 o
  31   7   9       3298.31       3447.53       348.63 o
   1   9   9       6210.54       6178.43       300.21 o
   3   9   9        633.84        677.88       300.21 o
   5   9   9       1440.26       1123.35       426.10 o
   7   9   9       5576.17       4599.93       455.15 o
   9   9   9       3700.17       4260.99       435.78 o
  11   9   9        952.22        697.25       522.94 o
  13   9   9        419.88       1752.82       551.99 o
  15   9   9       4695.34       5239.08       445.47 o
  17   9   9        640.41        794.09       445.47 o
  19   9   9       3566.72       4086.68       571.36 o
  21   9   9         62.52        861.88       503.57 o
  23   9   9       1047.23        794.09       435.78 o
  25   9   9       1196.04        668.20       522.94 o
  27   9   9       6247.63       7999.04       629.46 o
   1  11   9       1756.59       1723.76       290.52 o
   3  11   9       2903.03       3495.95       358.31 o
   5  11   9       1813.76       1685.03       338.94 o
   7  11   9        959.37        590.73       426.10 o
   9  11   9       1420.43        503.57       416.41 o
  11  11   9       2666.35       2372.60       561.68 o
  13  11   9        940.03       1946.50       561.68 o
  15  11   9       2169.66       1655.98       590.73 o
  17  11   9       4440.89       4842.03       648.83 o
  19  11   9       3701.91       4415.93       600.41 o
   2   0  10       6303.54       7737.57       522.94 o
   6   0  10       3697.23       4425.62       377.68 o
  10   0  10       1462.56       1936.81       455.15 o
  14   0  10       4750.54       4677.40       397.05 o
  18   0  10       1782.30        900.62       513.26 o
   0   2  10       1577.40       1907.76       367.99 o
   2   2  10       1185.27       1578.50       338.94 o
   4   2  10       2245.97       2372.60       397.05 o
   6   2  10       1813.86       2304.81       455.15 o
   8   2  10       1100.36       1801.24       348.63 o
  10   2  10       1104.33        716.62       406.73 o
  12   2  10       9116.47       8735.03       581.04 o
  14   2  10       1877.55       2585.65       493.89 o
  16   2  10       3287.09       3031.11       426.10 o
  18   2  10       1044.23        929.67       367.99 o
   2   4  10       3876.98       3108.58       416.41 o
   4   4  10       2821.44       3166.69       455.15 o
   6   4  10        567.20       1142.72       338.94 o
   8   4  10         16.40        -67.79       435.78 o
  10   4  10       4909.51       4280.36       532.62 o
  12   4  10       2654.31       2527.54       581.04 o
  14   4  10       2199.09       2605.01       435.78 o
  16   4  10        413.11        -58.10       532.62 o
   0   6  10       5052.45       5481.18       493.89 o
   2   6  10        241.57       -164.63       358.31 o
   4   6  10       1338.25       2934.27       581.04 o
   6   6  10        392.07         19.37       416.41 o
   8   6  10       3140.97       4483.72       474.52 o
                                                
